# Supplementary material for: The transcriptional landscape of mouse beta cells compared to human beta cells reveals notable species differences in long non-coding RNA and protein-coding gene expression
Source: BMC Genomics. 2014 Jul 22;15(1):620. doi: 10.1186/1471-2164-15-620 (PMC4124169; doi:10.1186/1471-2164-15-620)
Supplement: Supplementary file 2 — Additional file 2: Is a table listing the 100 most significantly enriched genes in mouse beta cells. (XLSX 48 KB) [file 12864_2014_6324_MOESM2_ESM.xlsx]

## Sheet: Benner et al., Add. data file 2
Additional data file 2: 100 most significantly enriched genes in mouse beta cells.						(Benner et al.,) Comprehensive alpha and beta cell transcriptomes
gene name	accession number	expression in alpha cells (RPKM)	expression in beta cells (RPKM)	fold enrichment	enriched in	p value
Mafa	NM_194350	4.51661	258.598	57.2549	beta	1.42 x 10-250
Ins2	NM_001185084	6254.81	231357	36.9886	beta	5.65 x 10-249
Ins1	NM_008386	1447.14	50434.6	34.8512	beta	2.92 x 10-244
Prlr	NM_011169	1.47093	58.9412	40.0708	beta	8.34 x 10-233
Ucn3	NM_031250	6.50928	293.064	45.0225	beta	3.68 x 10-228
Sytl4	NM_013757	4.39562	160.862	36.596	beta	6.98 x 10-213
B830017H08Rik	NR_027959	7.79447	253.889	32.573	beta	1.34 x 10-210
Tmem215	NM_177175	1.72195	76.7928	44.5963	beta	3.63 x 10-201
Bace2	NM_019517	9.45704	202.783	21.4425	beta	1.44 x 10-192
Prss53	NM_001081268	19.2155	589.017	30.6533	beta	7.82 x 10-186
G6pc2	NM_021331	46.9766	1491.09	31.7411	beta	2.99 x 10-175
Gpr158	NM_001004761	1.16507	29.6745	25.4701	beta	5.46 x 10-157
Pcsk1	NM_013628	18.1258	283.575	15.6449	beta	1.04 x 10-156
Fhdc1	NM_001033301	1.01653	17.4771	17.1928	beta	2.47 x 10-152
Fam151a	NM_146149	9.14939	157.616	17.2269	beta	5.37 x 10-152
Car10	NM_028296	0.529595	20.4236	38.5646	beta	1.33 x 10-143
Hapln4	NM_177900	2.72222	42.7952	15.7207	beta	5.83 x 10-140
Ppp1r1a	NM_021391	11.8438	172.357	14.5525	beta	5.59 x 10-137
Ero1lb	NM_026184	26.6898	333.19	12.4838	beta	4.74 x 10-134
Pde5a	NM_153422	1.8187	26.2365	14.426	beta	1.13 x 10-133
Trpm5	NM_020277	0.370101	14.4394	39.0147	beta	1.85 x 10-129
Slc2a2	NM_031197	7.38039	195.916	26.5455	beta	2.16 x 10-128
Cttnbp2	NM_080285	1.7407	20.4709	11.7602	beta	1.59 x 10-117
Fkbp1b	NM_016863	5.60522	85.1156	15.1851	beta	1.54 x 10-116
Adra2a	NM_007417	3.88248	52.0526	13.407	beta	1.95 x 10-114
Ntrk2	NM_008745	2.44286	34.4834	14.116	beta	4.59 x 10-108
Angptl7	NM_001039554	0.31086	22.0236	70.8474	beta	3.11 x 10-107
Nkx6-1	NM_144955	14.1598	128.031	9.04185	beta	9.69 x 10-107
Cox6a2	NM_009943	2.93219	79.4662	27.1013	beta	2.13 x 10-103
Muc4	NM_080457	0.70786	14.9512	21.1217	beta	4.04 x 10-102
Acot11	NM_025590	6.28892	45.6569	7.2599	beta	6.91 x 10-98
Papss2	NM_001201470	20.4012	267.306	13.1025	beta	1.52 x 10-97
Fmo1	NM_010231	2.89109	32.794	11.3431	beta	6.27 x 10-95
Car15	NM_030558	3.68795	69.5917	18.87	beta	1.19 x 10-94
Mst4	NM_133729	1.56984	25.5491	16.2749	beta	8.33 x 10-93
Galnt14	NM_027864	4.81674	35.8469	7.44215	beta	2.75 x 10-92
Entpd3	NM_178676	20.7899	134.538	6.47128	beta	2.65 x 10-91
Glp1r	NM_021332	15.2949	163.449	10.6865	beta	6.97 x 10-90
Gad1	NM_008077	0.830318	24.9816	30.0868	beta	2.08 x 10-89
Grin1	NM_001177657	2.51768	24.1854	9.60622	beta	3.21 x 10-89
Gng12	NM_001177560	29.8554	197.433	6.61297	beta	4.69 x 10-87
Olfm4	NM_001030294	0.573103	24.2426	42.3005	beta	1.33 x 10-86
Cntfr	NM_001136056	1.99317	37.2174	18.6724	beta	3.06 x 10-86
Loxl2	NM_033325	1.04136	11.4501	10.9953	beta	2.26 x 10-85
Dgkg	NM_138650	1.36094	13.7972	10.138	beta	4.73 x 10-85
Pcx	NM_001162946	7.43857	59.6903	8.02443	beta	1.06 x 10-84
Insrr	NM_011832	12.542	114.279	9.11171	beta	4.87 x 10-84
Phactr1	NM_198419	12.9927	87.999	6.77297	beta	8.60 x 10-84
Plk3	NM_013807	6.9923	67.1993	9.61048	beta	3.31 x 10-81
St8sia5	NM_013666	2.85044	33.3889	11.7136	beta	1.26 x 10-80
Sdk2	NM_172800	4.83002	29.6559	6.13991	beta	1.36 x 10-79
Msln	NM_018857	0.300434	13.7194	45.6654	beta	4.51 x 10-78
Alsh1l2	NM_153543	8.87703	58.1623	6.552	beta	6.41 x 10-78
Enho	NM_027147	11.1466	90.2004	8.0922	beta	1.03 x 10-74
Vstm2l	NM_198627	7.00722	78.5992	11.2169	beta	1.29 x 10-74
Igfr	NM_010513	8.14392	44.2223	5.4301	beta	1.05 x 10-73
Gjd2	NM_010290	20.0229	115.115	5.74916	beta	9.44 x 10-73
Itpkb	NM_001081175	4.65015	41.1168	8.84204	beta	1.99 x 10-70
Spc25	NM_001199123	18.1012	108.145	5.9745	beta	5.05 x 10-70
Emilin1	NM_133918	4.82546	47.2142	9.7844	beta	6.40 x 10-69
Tubb3	NM_023279	3.96889	30.6667	7.72676	beta	1.25 x 10-68
Mnx1	NM_019944	0.186259	14.5029	77.8644	beta	1.91 x 10-68
Vil1	NM_009509	6.54772	35.1349	5.36598	beta	1.23 x 10-67
Ttc28	NM_001267622	3.61532	21.1679	5.85506	beta	4.42 x 10-67
Cntnap2	NM_001004357	1.25133	9.38925	7.5034	beta	4.52 x 10-67
Kcnh1	NM_010600	0.938664	12.0938	12.884	beta	5.82 x 10-67
Cnnm1	NM_031396	0.201548	5.27134	26.1543	beta	5.20 x 10-66
Fras1	NM_175473	0.2976	3.29646	11.0768	beta	4.18 x 10-65
Pdx1	NM_008814	18.4838	120.494	6.51891	beta	1.82 x 10-63
Cntn1	NM_001159648	1.64336	13.2063	8.03612	beta	1.94 x 10-63
Sec16b	NM_033354	4.97581	28.8372	5.79547	beta	5.12 x 10-63
B3galnt1	NM_020026	11.3747	56.9106	5.00326	beta	1.44 x 10-62
Fam129a	NM_022018	1.44963	14.9799	10.3336	beta	1.98 x 10-62
Nup93	NM_172410	11.4123	52.0096	4.55734	beta	2.27 x 10-61
Ffar1	NM_194057	7.37784	56.889	7.7108	beta	2.32 x 10-61
Aldh1	NM_007409	20.8769	113.77	5.44958	beta	4.50 x 10-61
Iapp	NM_010491	6885.15	46796.3	6.7967	beta	2.09 x 10-60
Spock2	NM_052994	36.0647	172.321	4.77811	beta	4.24 x 10-60
Rims3	NM_182929	2.03458	30.7046	15.0914	beta	6.51 x 10-59
Trib3	NM_175093	16.4071	80.1811	4.88698	beta	1.88 x 10-58
Tmem163	NM_028135	8.70735	39.6058	4.54855	beta	2.66 x 10-57
Robo1	NM_019413	1.87274	9.68417	5.17112	beta	8.39 x 10-57
Slc4a10	NM_001242380	3.7557	15.5718	4.14619	beta	2.35 x 10-56
Slc01a6	NM_023718	0.71077	10.0782	14.1793	beta	4.26 x 10-56
Lrrc10b	NM_001111140	14.5314	70.1916	4.83034	beta	4.75 x 10-56
Pclo	NM_011995	5.49857	23.7712	4.32315	beta	5.05 x 10-56
Mettl7a1	NM_027334	12.6851	62.4606	4.92395	beta	6.19 x 10-55
Tmprss4	NM_145403	3.88955	23.1628	5.95514	beta	3.28 x 10-54
Ttyh1	NM_021324	2.30367	31.2444	13.5628	beta	5.10 x 10-54
Atp2a2	NR_027838	98.5055	384.657	3.90492	beta	4.27 x 10-53
Reps2	NM_178256	3.1171	11.9868	3.84548	beta	4.64 x 10-53
Tmem65	NM_175212	28.4299	106.518	3.74669	beta	3.10 x 10-52
Gabbr2	NM_001081141	2.033	19.9165	9.79662	beta	1.93 x 10-51
Akr1c14	NM_134072	6.04225	33.4497	5.53597	beta	1.70 x 10-50
Pip5k1b	NM_008846	12.2487	48.5677	3.96512	beta	2.94 x 10-50
Atf5	NR_033136	79.445	302.908	3.81281	beta	3.57 x 10-50
Fam83g	NM_178618	4.70855	20.8864	4.43585	beta	9.71 x 10-50
Mfi2	NM_013900	0.942769	8.38083	8.88959	beta	3.54 x 10-49
Cbs	NM_144855	7.66361	47.5342	6.20259	beta	7.01 x 10-49
Chst11	NM_021439	8.56102	35.381	4.1328	beta	1.24 x 10-48
