# Supplementary material for: The transcriptional landscape of mouse beta cells compared to human beta cells reveals notable species differences in long non-coding RNA and protein-coding gene expression
Source: BMC Genomics. 2014 Jul 22;15(1):620. doi: 10.1186/1471-2164-15-620 (PMC4124169; doi:10.1186/1471-2164-15-620)
Supplement: Supplementary file 3 — Additional file 3: Is a table listing the 100 most significantly enriched genes in mouse alpha cells. (XLSX 46 KB) [file 12864_2014_6324_MOESM3_ESM.xlsx]

## Sheet: Benner et al., Add. data file 3
Additional data file 3: 100 most significantly enriched genes in mouse alpha cells.						(Benner et al.,) Comprehensive alpha and beta cell transcriptomes
gene name	accession number	expression in alpha cells (RPKM)	expression in beta cells (RPKM)	fold enrichment	enriched in	p value
Arx	NM_007492	44.2456	0.442162	100.067	alpha	8.98 x 10-224
Eef1a2	NM_007906	137.694	2.32484	59.2271	alpha	6.53 x 10-189
Pdk4	NM_013743	70.453	0.83965	83.9076	alpha	6.56 x 10-167
Ace2	NM_027286	93.2008	2.37287	39.2777	alpha	3.62 x 10-163
Ugt2b35	NM_172881	27.7055	0.359273	77.1156	alpha	2.65 x 10-148
Ndst4	NM_022565	20.7986	0.138573	150.091	alpha	3.21 x 10-136
Tnc	NM_011607	10.8371	0.255281	42.4515	alpha	3.76 x 10-134
Dbpht2	NM_198866	69.1681	4.20996	16.4296	alpha	4.11 x 10-128
Lrp1	NM_008512	19.1331	1.35523	14.118	alpha	1.50 x 10-122
Irx2	NM_010574	44.5237	1.30664	34.075	alpha	1.73 x 10-122
Sorcs2	NM_030889	14.461	0.387585	37.3105	alpha	1.67 x 10-121
Mctp2	NM_001024703	9.77104	0.146151	66.8557	alpha	3.68 x 10-120
Smarca1	NM_053123	34.74	1.32419	26.2349	alpha	2.12 x 10-119
Vim	NM_011701	94.8873	3.52091	26.9497	alpha	5.86 x 10-116
Calb1	NM_009788	39.8502	1.29319	30.8154	alpha	9.14 x 10-116
Basp1	NM_027395	29.5747	0.585115	50.5451	alpha	3.37 x 10-114
Arg1	NM_007482	79.9234	2.59774	30.7665	alpha	1.99 x 10-112
Sytl2	NM_001040086	10.5436	0.166884	63.1796	alpha	1.78 x 10-110
Peg10	NM_001040611	28.9433	0.469683	61.6232	alpha	2.40 x 10-110
MafB	NM_010658	105.727	4.20584	25.1381	alpha	6.03 x 10-110
Klhl13	NM_026167	22.5814	0.687055	32.867	alpha	1.85 x 10-109
Rcn3	NM_026555	34.3063	0.611118	56.137	alpha	4.92 x 10-109
Gm609	NM_001005854	24.8087	0.53101	46.7198	alpha	6.84 x 10-107
Vwde	NM_001013757	12.599	0.232659	54.1523	alpha	5.79 x 10-105
Oxtr	NM_001081147	26.7523	2.03036	13.1761	alpha	1.86 x 10-103
Kcnk3	NM_010608	28.8039	0.695681	41.4038	alpha	2.47 x 10-101
Rbp4	NM_001159487	618.716	21.7953	28.3876	alpha	6.57 x 10-101
Irx1	NM_010573	33.5839	0.234079	143.473	alpha	2.01 x 10-100
Avpr1b	NM_011924	28.5026	0.309759	92.0154	alpha	2.86 x 10-99
Hhex	NM_008245	54.8878	1.43187	38.333	alpha	3.97 x 10-99
Edn3	NM_007903	48.6676	0.556425	87.4648	alpha	2.40 x 10-94
Gria2	NM_001083806	30.5794	1.88727	16.2029	alpha	3.27 x 10-93
Olfm3	NM_153458	10.425	0.185673	56.1467	alpha	2.86 x 10-93
Tgfbi	NM_009369	87.227	2.79097	31.2533	alpha	8.30 x 10-92
Slc38a5	NM_172479	45.9089	1.5732	29.1819	alpha	2.04 x 10-91
Rbms3	NM_001172123	5.04768	0.101425	49.7675	alpha	1.04 x 10-90
Ocrl	NM_177215	93.334	10.7212	8.70552	alpha	1.38 x 10-90
Laptm5	NM_010686	30.9319	0.722307	42.8237	alpha	5.49 x 10-90
Nyap1	NM_175521	16.8228	0.689015	24.4157	alpha	6.11 x 10-89
AW551984	NM_001199556	11.7659	0.39356	29.8961	alpha	1.28 x 10-88
Itpr1	NM_010585	53.9517	6.68381	8.07199	alpha	2.24 x 10-88
1700086L19Rik	NR_030733	225.16	25.4333	8.85296	alpha	2.14 x 10-87
Sema4g	NM_011976	15.053	1.02021	14.7547	alpha	5.14 x 10-87
Ctsc	NM_009982	26.9244	0.81443	33.0592	alpha	1.10 x 10-86
Ptprz1	NM_001081306	9.76771	0.31449	31.0589	alpha	6.12 x 10-86
Lgals3	NM_001145953	93.0554	4.16082	22.3647	alpha	7.50 x 10-86
Stxbp5l	NM_001114612	26.3962	1.86153	14.1798	alpha	1.46 x 10-85
Id1	NM_010495	86.673	5.35159	16.1957	alpha	1.08 x 10-83
Rgs1	NM_015811	31.4259	0.66701	47.1146	alpha	2.88 x 10-83
Pla2g7	NM_013737	38.8216	1.13945	34.0704	alpha	1.22 x 10-82
C1qb	NM_009777	65.6396	2.05123	32.0002	alpha	1.98 x 10-82
Pyy	NM_145435	15694.8	333.532	47.0563	alpha	7.21 x 10-82
Cd74	NM_001042605	505.798	17.9718	28.144	alpha	1.28 x 10-81
Csf2rb	NM_007780	12.7623	0.363207	35.1379	alpha	2.28 x 10-81
Sst	NM_009215	20856.6	565.724	36.8671	alpha	3.44 x 10-81
Ghsr	NM_177330	9.97614	0.244591	40.7871	alpha	5.16 x 10-81
Dpp6	NM_001136060	16.8042	0.614674	27.3384	alpha	1.31 x 10-80
Dcn	NM_001190451	21.7846	0.384807	56.6118	alpha	2.16 x 10-79
Cd36	NM_001159555	15.7993	0.808732	19.5359	alpha	3.65 x 10-79
Ptprd	NM_011211	11.6812	1.37322	8.50643	alpha	5.51 x 10-79
Mmp	NM_008608	21.7829	0.900058	24.2016	alpha	2.48 x 10-78
Ptprk	NM_008983	10.0793	0.561572	17.9484	alpha	2.87 x 10-78
Epb4.1l2	NM_001199265	13.3651	1.01046	13.2267	alpha	8.54 x 10-78
Adamts18	NM_172466	7.11546	0.0996409	71.411	alpha	8.26 x 10-77
Drc1	NM_001033460	19.1636	0.829339	23.107	alpha	2.39 x 10-76
Fev	NM_153111	23.2009	0.435428	53.2829	alpha	4.47 x 10-76
H2-Aa	NM_010378	214.794	4.87289	44.0795	alpha	6.41 x 10-76
Wnk3	NM_001271678	18.1424	1.10573	16.4076	alpha	1.65 x 10-75
Klb	NM_031180	19.5076	1.15718	16.8579	alpha	2.08 x 10-75
Sgce	NM_001130190	27.3049	0.938272	29.1013	alpha	2.17 x 10-75
Etv1	NM_007960	46.3981	5.88665	7.88193	alpha	3.03 x 10-75
Mmp3	NM_010809	22.7401	0.291557	77.9954	alpha	5.11 x 10-75
Gpnmb	NM_053110	31.5278	0.890267	35.4139	alpha	8.52 x 10-75
Bgn	NM_007542	25.2517	1.14663	22.0225	alpha	2.60 x 10-74
Mpeg1	NM_010821	57.2982	1.57419	36.3985	alpha	4.47 x 10-74
Nudt11	NM_021431	33.8379	3.43104	9.86229	alpha	5.48 x 10-73
Acp5	NM_007388	56.118	2.02512	27.7109	alpha	1.23 x 10-72
Gng2	NM_010315	16.2754	1.33365	12.2037	alpha	1.45 x 10-72
Dennd2a	NM_172477	6.76218	0.0727482	92.9532	alpha	2.97 x 10-72
Apoe	NM_009696	326.639	12.9851	25.1549	alpha	3.88 x 10-70
Cd9	NM_007657	37.8307	1.76482	21.436	alpha	9.04 x 10-70
Cacna1h	NM_021415	9.16433	0.445652	20.5639	alpha	3.48 x 10-69
Ptprc	NM_001111316	6.63624	0.101508	65.3767	alpha	3.92 x 10-69
Lyz2	NM_017372	55.4988	2.4808	22.3713	alpha	6.86 x 10-69
Itgb2	NM_008404	16.3282	0.423194	38.5833	alpha	8.09 x 10-69
Gcg	NM_008100	144736	1948.41	74.2839	alpha	4.79 x 10-68
Myof	NM_001099634	7.21388	0.569894	12.6583	alpha	9.55 x 10-68
Ppy	NM_008918	50334.6	664.727	75.7221	alpha	1.26 x 10-67
Gm20554	NR_030701	13.0844	0.645269	20.2774	alpha	1.40 x 10-67
Higd1a	NM_019814	16.0705	0.322326	49.8579	alpha	4.22 x 10-67
Ffar4	NM_181748	34.3697	2.31204	14.8656	alpha	1.53 x 10-66
Col3a1	NM_009930	5.07252	0.0582672	87.0561	alpha	1.58 x 10-66
Grem1	NM_011824	14.967	0.220886	67.7589	alpha	2.77 x 10-65
Csf1r	NM_001037859	14.5082	0.49999	29.0169	alpha	8.14 x 10-65
Colgalt2	NM_177756	8.01617	0.208415	38.4624	alpha	1.16 x 10-64
H2-Eb1	NM_010382	106.237	3.76764	28.1973	alpha	1.22 x 10-64
Ncam2	NM_010954	7.77224	0.16459	47.2218	alpha	1.53 x 10-64
Slc2a3	NM_011401	8.53412	0.182898	46.6606	alpha	1.05 x 10-63
H2-Ab1	NM_207105	148.879	4.67152	31.8695	alpha	4.53 x 10-63
Ccl5	NM_013653	213.803	6.71144	31.8566	alpha	1.41 x 10-62
