# Supplementary material for: The transcriptional landscape of mouse beta cells compared to human beta cells reveals notable species differences in long non-coding RNA and protein-coding gene expression
Source: BMC Genomics. 2014 Jul 22;15(1):620. doi: 10.1186/1471-2164-15-620 (PMC4124169; doi:10.1186/1471-2164-15-620)
Supplement: Supplementary file 5 — Additional file 5: Is a table listing the most significantly enriched functional categories in the beta and alpha cell fractions. (XLSX 43 KB) [file 12864_2014_6324_MOESM5_ESM.xlsx]

## Sheet: Benner et al., Add. data file 5
Additional data file 5: most significantly enriched functional categories in the beta and alpha cell fractions.								(Benner et al.,) Comprehensive alpha and beta cell transcriptomes
Beta cell-enriched over alpha cells (n=1075)					Alpha cell-enriched over beta cells (n=1472)
term	fold enrichment	count	Benjamini p value		term	fold enrichment	count	Benjamini p value
membrane	1.46472	417	1.34 x 10-18		glycoprotein	1.88653	485	2.20 x 10-50
endoplasmic reticulum	2.39653	84	3.59 x 10-11		signal	1.91895	407	3.96 x 10-42
transport	1.77305	144	1.21 x 10-09		disulfide bond	1.94535	343	2.03 x 10-35
golgi apparatus	2.20368	63	7.95 x 10-07		membrane	1.42142	559	1.95 x 10-22
amino-acid biosynthesis	10.1323	11	2.39 x 10-06		Secreted	1.83421	186	2.12 x 10-14
pyridoxal phosphate	4.83586	15	9.05 x 10-05		cell membrane	1.68397	206	1.76 x 10-12
glycoprotein	1.31643	245	9.23 x 10-05		extracellular matrix	3.28712	50	9.92 x 10-12
oxidoreductase	1.9614	58	9.49 x 10-05		immune response	3.42468	45	3.65 x 10-11
nad	2.97591	26	9.67 x 10-05		phosphoprotein	1.24699	562	1.05 x 10-09
alanine, aspartate and glutamate metabolism	6.49362	11	5.05 x 10-04		cell adhesion	2.39527	65	4.37 x 10-09
phosphoprotein	1.19843	391	1.98 x 10-04		sh3 domain	3.02028	44	4.10 x 10-09
er-golgi transport	3.91766	16	4.32 x 10-04		transmembrane protein	2.38432	63	8.90 x 10-09
aminoacyl-tRNA synthetase	5.45584	11	7.68 x 10-04		Immunoglobulin domain	2.2443	71	8.27 x 10-09
cytoplasmic vesicle	2.41793	29	8.96 x 10-04		chemokine signaling pathway	2.7667	43	1.62 x 10-07
Maturity Onset Diabetes of the Young (MODY)	6.13034	9	4.89 x 10-03		lipoprotein	1.9495	82	2.62 x 10-07
