# Supplementary material for: The transcriptional landscape of mouse beta cells compared to human beta cells reveals notable species differences in long non-coding RNA and protein-coding gene expression
Source: BMC Genomics. 2014 Jul 22;15(1):620. doi: 10.1186/1471-2164-15-620 (PMC4124169; doi:10.1186/1471-2164-15-620)
Supplement: Supplementary file 8 — Additional file 8: Is a table listing the genes comprising the common beta cell transcriptome as defined by expression > 1 RPKM in beta cells of both species. (XLSX 815 KB) [file 12864_2014_6324_MOESM8_ESM.xlsx]

## Sheet: Benner et al., Add. data file 8
Additional data file 8: common beta cell transcriptome (genes expressed > 1 RPKM in beta cells of both species).
				(Benner et al.,) Comprehensive alpha and beta cell transcriptomes
		expression in mouse	expression in human
gene name	accession number	beta cells (RPKM)	beta cells (RPKM)	adj. p value
Ins2/INS	NM_001185083	256354	211259	0.585435
Iapp	NM_010491	51847.1	1561.7	1.20535e-50
Chga	NM_007693	6743.92	1388.05	1.30372e-09
Scg2	XM_006496446	2301.68	918.436	0.000635757
Cpe	NM_013494	2232.81	1493.34	0.193691
G6pc2	XM_006498753	1651.9	451.032	0.000309177
Gcg	XM_006498770	1553.91	2375.61	0.684284
Mt1	XM_006530752	1411.94	49.7112	1.91758e-44
Chgb	XM_006498653	1266.38	1587.52	0.570247
Pcsk2	NM_008792	1080.84	117.787	1.47394e-18
Sqstm1	XM_006532450	997.437	293.341	5.91084e-06
Acly	XM_006531934	977.596	159.908	9.67938e-13
Scg3	XM_006510881	837.682	276.108	3.42475e-05
Hspa5	NM_001163434	793.696	543.809	0.401734
Maged1	XM_006528347	753.817	111.795	5.33378e-14
Cd164	NM_016898	748.423	126.479	6.79989e-13
Prss53	XM_006507963	652.574	4.62896	1.43816e-90
Ctrb1	NM_025583	597.05	144.277	0.00215713
Ptprn	XM_006496444	564.608	646.19	0.833077
Ppy	NM_008918	542.871	2699.57	0.554017
Ftl1	NM_010240	530.188	1988.89	0.025216
Spp1	NM_001204201	513.678	308.032	0.465347
Aldoa	XM_006507209	513.659	422.419	0.585285
Hsp90ab1	NM_008302	509.469	463.477	0.776058
Lgals3bp	XM_006532506	505.963	141.939	1.98202e-06
Sst	NM_009215	491.607	3779.83	0.00122086
Syt13	NM_030725	483.309	190.953	0.000928569
Rpl8	NM_012053	478.751	590.658	0.652929
P4hb	NM_011032	477.593	479.273	1
Hsp90b1	NM_011631	477.454	449.477	0.860045
Eef2	NM_007907	463.483	749.182	0.18909
Wbp5	NM_011712	455.711	46.1581	5.13228e-21
Calr	NM_007591	422.885	325.449	0.446507
Pdia3	NM_007952	417.178	92.716	4.9434e-09
Cst3	NM_009976	414.78	323.987	0.472446
Rpl4	NM_024212	414.175	181.95	0.00323867
Atp5b	NM_016774	407.035	221.865	0.0389646
Atf4	NM_001287180	404.106	162.949	0.00116302
Hadh	XM_006501026	400.101	308.242	0.435304
Itm2b	NM_008410	398.77	362.754	0.790121
Krt7	XM_006520292	389.052	11.0069	1.96782e-49
Slc30a8	NM_172816	384.467	637.073	0.443941
Gnai2	XM_006511637	374.521	120.658	2.84105e-05
Ero1lb	XM_006516730	369.148	398.088	0.989993
Rnase4	NM_021472	354.587	5.51843	4.89239e-46
Lamp1	NM_010684	345.564	168.32	0.0154834
B2m	NM_009735	343.176	1117.15	0.0090304
Ssr4	XM_006527922	341.747	345.88	1
Rps5	XM_006539682	339.346	244.755	0.303693
Gabarap	XM_006533801	337.045	333.713	0.970278
Pcsk1n	NM_013892	336.644	1143.18	0.0215155
Atf5	NM_030693	335.616	8.37764	3.05513e-52
Prkar1a	XM_006532509	333.524	153.514	0.00691453
Aes	NM_001276288	325.476	369.857	0.782615
Ucn3	NM_031250	324.739	133.095	0.00119664
Tmem27	XM_006528923	319.992	14.2393	6.81318e-38
Atp2a3	NM_001163336	318.708	228.964	0.378418
Nupr1	NM_019738	314.428	3.55278	6.89811e-74
Pcsk1	XM_006517153	314.166	338.413	0.955381
Hmox1	NM_010442	312.359	33.9214	4.20019e-20
Abcc8	XM_006540745	308.741	367.006	0.840137
Fth1	NM_010239	306.945	357.484	0.75806
Atp5a1	NM_007505	302.219	139.378	0.00567693
Gnb2l1	NM_008143	300.86	480.304	0.224013
Atp1a1	NM_144900	300.578	199.542	0.200785
Papss2	XM_006527064	296.174	240.954	0.506669
Dap	NM_146057	295.152	132.118	0.00600989
Tmbim6	NM_001171034	294.191	284.999	0.915903
Mafa	NM_194350	286.528	102.646	0.0215019
Prnp	NM_001278256	284.656	82.4432	2.84811e-06
Uqcrq	XM_006533163	282.296	41.6093	1.61724e-14
Peg3	NM_008817	280.908	21.0917	5.19249e-27
Cope	NM_021538	275.503	63.9008	2.48513e-08
Bex2	NM_009749	274.548	97.2391	0.00013865
Pam	XM_006529243	262.215	320.807	0.654435
Ttr	NM_013697	256.336	1836.84	5.01559e-05
Akr1a1	XM_006503253	256.268	40.9824	2.19964e-13
Ddx5	XM_006532135	254.824	262.404	1
Tm4sf4	NM_145539	254.074	39.0146	1.39345e-08
Atp5g3	XM_006499199	252.2	26.3777	3.90359e-20
Pkm	XM_006510848	252.099	223.659	0.767578
Krtcap2	XM_006501870	251.404	66.5325	4.50463e-07
Cyb5r3	XM_006520282	251.338	69.8636	1.82416e-06
Tmem66	NM_026432	250.841	376.748	0.299131
Slc25a3	XM_006513371	247.583	135.969	0.0435213
Surf4	XM_006497828	247.11	290.541	0.714633
Kif12	XM_006537638	246.103	23.141	8.38718e-21
Cox8a	NM_007750	242.126	209.745	0.682365
Rpn2	XM_006499021	241.086	94.7896	0.000609718
Tmed3	NM_025360	240.285	124.899	0.0258028
Asns	XM_006505092	236.55	34.1259	8.55634e-15
Cela2a	NM_007919	234.795	65.4663	0.0309104
Rps15	XM_006513390	234.251	101.319	0.0039032
Anxa5	XM_006535376	234.196	125.153	0.0480852
Cox6a1	NM_007748	230.756	39.4867	4.94356e-12
Il1r1	XM_006495713	229.759	10.5837	1.29027e-39
D4Wsu53e	NM_023665	229.166	35.4828	8.21784e-14
Herpud1	XM_006531260	229.153	177.133	0.445073
Ddost	NM_007838	228.247	97.1747	0.00256448
Ndfip1	XM_006526149	224.994	105.952	0.00752701
Bace2	XM_006523068	224.694	3.44301	1.59578e-69
Aplp1	NM_007467	224.28	117.211	0.0341601
Disp2	XM_006499107	223.853	5.41685	5.6586e-53
Rplp1	NM_018853	219.607	350.899	0.229942
Tmem59	NM_029565	219.593	290.949	0.522404
Gng12	XM_006505542	218.745	39.217	5.09447e-12
Hyou1	XM_006509959	217.782	110.401	0.0796606
Slc2a2	NM_031197	217.107	14.5967	1.48282e-29
Hap1	XM_006532249	216.611	5.27407	1.92862e-52
Hspa9	NM_010481	216.093	72.2905	4.22399e-05
Gars	NM_180678	215.488	38.1659	8.84324e-12
Xbp1	NM_001271730	214.65	325.202	0.298155
Copa	XM_006496640	214.4	45.7405	1.36246e-09
Ywhae	NM_009536	213.094	228.211	0.986608
Serp1	NM_030685	213.056	55.9513	3.32722e-07
Ostc	NM_025509	212.137	45.9374	1.29811e-08
Cox4i1	XM_006530638	210.367	215.319	1
Atp6v1e1	NM_007510	210.168	82.5642	0.000633207
Atp6v0b	XM_006502661	209.27	128.996	0.119234
Psmb4	NM_008945	209.17	150.028	0.298612
Atp6v1b2	NM_007509	207.468	102.924	0.0131611
Pdia6	NM_027959	207.391	112.42	0.0337862
40435	NM_053102	207.121	109.003	0.0245509
Gns	NM_029364	203.059	81.7636	0.00101097
Dnajb9	NM_013760	202.668	106.352	0.0226308
Ptprn2	XR_381487	199.62	78.9482	0.00109472
Eif5a	XM_006533466	199.247	79.025	0.0010883
Ssr2	XM_006501878	197.311	119.312	0.140614
Atp6ap2	NM_027439	197.174	118.135	0.0858749
Rnasek	NM_173742	195.88	118.818	0.105016
Cox6b1	NM_025628	195.636	91.0764	0.0076219
Rap1b	NM_024457	195.595	14.3614	3.96766e-27
Ctsb	NM_007798	195.034	149.837	0.453694
Tmem176b	XM_006506454	194.777	54.9167	4.26371e-05
Ctsd	NM_009983	194.774	185.219	0.948008
Fos	NM_010234	191.9	1286.83	5.06635e-07
Hist1h1c	NM_015786	191.745	58.5505	0.000975453
Ppp1r1a	XM_006521219	190.953	267.845	0.381077
Creg1	XM_006496930	190.479	25.6636	4.5735e-16
Ctsl	XM_006517080	190.398	2.55366	1.71819e-72
Rps9	XM_006540420	190.386	204.595	0.962529
Slc25a4	NM_007450	190.315	18.5825	4.32495e-21
Tspan7	XM_006527583	188.402	115.364	0.124694
Syp	NM_009305	187.402	104.509	0.0585175
Ndufa4	XM_006505003	187.165	5.23516	7.73485e-50
Sez6l2	XM_006507737	186.878	91.8512	0.0386657
Atp6ap1	NM_018794	183.392	146.057	0.53882
Tmed9	NM_026211	182.239	84.6708	0.00669416
Glp1r	NM_021332	181.143	64.9042	0.000142661
Eif3c	NM_146200	180.902	1.67491	2.01212e-82
Gch1	NM_008102	180.205	76.1878	0.00169978
Uqcc2	XM_006524821	178.775	11.691	5.36989e-29
Ece1	XM_006538765	178.242	51.1154	4.94265e-06
Ctnnb1	XM_006511927	178.177	77.2884	0.00236242
Slc3a2	XM_006526731	177.571	143.954	0.59045
Sec61a1	NM_016906	177.42	174.554	0.98995
Mdh1	NM_008618	176.871	71.079	0.000767088
Ddc	XM_006514486	175.84	7.76047	9.59667e-38
Ghitm	XM_006519372	175.299	107.586	0.095195
Lars2	XM_006511907	175.208	5.46058	7.44341e-24
Mtch1	XM_006524668	175.108	87.2022	0.0182994
Rps3	NM_012052	174.749	127.255	0.319643
Fam151a	NM_146149	174.657	2.37962	8.48729e-69
Rpl32	NM_172086	172.98	36.673	1.35565e-09
Sod1	NM_011434	172.657	126.096	0.303626
Rpl13a	NM_009438	171.997	207.263	0.715717
Pax6	XM_006498913	171.949	66.1139	0.000540626
Degs1	NM_007853	171.183	38.7036	7.98684e-09
Laptm4a	NM_008640	170.196	152.8	0.720093
Morf4l2	XM_006528584	170.053	150.463	0.704868
Rabac1	NM_010261	169.296	109.482	0.165705
Capns1	XM_006539488	168.969	124.894	0.368865
Pfn1	NM_011072	168.477	92.3054	0.0435534
Rps14	NM_020600	167.549	150.252	0.747427
Rab1	NM_008996	166.484	81.5059	0.0115854
Sec11c	XM_006526150	165.688	404.937	0.0131308
Serinc1	NM_019760	165.363	306.832	0.0929107
Tagln2	NM_178598	165.162	206.659	0.604327
Copb2	NM_015827	165.069	67.5672	0.000931629
Hnrnpa2b1	XM_006506372	165.041	132.243	0.48798
Tgoln1	NM_009443	164.874	112.236	0.236688
Krt18	XM_006520512	164.317	69.8831	0.00216529
Slc38a4	XM_006521346	164.242	17.3351	2.87713e-20
Copg1	XM_006506386	164.176	76.1614	0.00728512
Srpr	NM_026130	162.718	127.695	0.490084
Vgf	XM_006504434	162.091	527.101	0.194484
Pcbp1	NM_011865	161.54	160.79	1
Spint2	XM_006539696	161.043	206.852	0.567657
Cltc	XM_006533983	159.493	91.1402	0.0544428
Aars	XM_006530921	159.381	60.1639	0.000521903
Celf3	XM_006502323	158.82	31.9412	1.60175e-09
Park7	XM_006539081	157.869	98.271	0.110437
Slc25a39	XM_006534034	157.084	55.4926	0.000145435
Gnb2	XM_006504553	156.535	103.528	0.206906
Mrfap1	NM_026242	156.355	164.732	1
Scgn	XM_006516638	156.271	463.644	0.00248325
Mdh2	NM_008617	155.083	97.7516	0.133902
Gde1	NM_019580	154.617	38.8097	1.14346e-07
Atpif1	XM_006538502	153.697	41.993	9.63478e-07
Rnf130	XM_006533892	153.494	45.4311	3.76794e-06
Dstn	NM_019771	153.121	259.205	0.175391
Tcf25	XM_006531296	152.929	44.5708	6.4296e-06
Nucb2	XM_006508024	152.656	111.002	0.292238
Emb	NM_010330	151.019	31.5498	8.11002e-10
Rps21	XM_006500702	150.376	72.1961	0.011855
Fh1	NM_010209	150.354	26.1071	4.8461e-12
Stt3a	XM_006510038	150.135	35.8921	2.28964e-07
Ndufs2	XM_006496793	150.046	32.8532	5.5938e-09
Dynll2	NM_001168471	149.423	104.185	0.256886
Sec31a	XM_006535192	149.182	76.5973	0.0207727
Entpd3	NM_178676	149.059	75.4228	0.0156633
Ndufb9	NM_023172	148.205	99.0151	0.192387
Ociad1	XM_006504075	146.109	77.0066	0.0247327
Cfl1	NM_007687	146.036	228.639	0.234982
Psma7	XM_006500630	145.394	71.0487	0.0121918
Smdt1	NM_026914	144.679	33.3546	2.11394e-08
Itm2c	NM_022417	144.602	144.929	1
Atp1b1	NM_009721	144.292	228.042	0.221803
Serpina10	XM_006515759	144.049	2.27452	1.09549e-65
Vamp2	NM_009497	143.912	123.697	0.732388
Glul	NM_008131	143.66	28.4604	1.59605e-10
Hexa	XR_379397	142.973	39.0083	7.16194e-07
Csnk1a1	XM_006526383	142.638	96.3808	0.199231
Ssr3	NM_026155	142.476	77.0727	0.0333554
Nfe2l1	XM_006532443	142.471	119.028	0.646848
Napa	XM_006539459	141.974	104.414	0.354116
Nkx6-1	NM_144955	141.863	164.181	0.817327
Ppp1ca	NM_031868	141.849	32.8581	2.52157e-08
Gorasp2	XM_006500155	141.738	53.0105	0.000366343
Gfpt1	NM_013528	141.054	45.6691	2.37914e-05
Gnptg	XM_006524009	140.617	28.6725	1.41021e-09
Insm1	NM_016889	140.328	57.6935	0.0053903
Rps11	NM_013725	139.7	351.937	0.0097404
Srp14	XM_006499068	139.606	102.277	0.316861
Ptms	NM_026988	139.588	116.41	0.698414
Nt5c3	XM_006505272	139.135	16.7024	1.94778e-17
Ndufc2	NM_024220	138.749	43.2984	1.80158e-05
Tmem258	NM_001163431	138.45	70.7216	0.0229959
Fkbp9	NM_012056	138.121	17.2789	1.72335e-16
Pcbd1	NM_025273	137.548	39.8313	3.15477e-06
Ccnd2	XM_006505457	137.485	20.255	5.29728e-14
Cnbp	XM_006505479	137.182	109.143	0.463281
Adi1	NM_134052	136.397	13.8276	2.34517e-20
Ufc1	NM_025388	136.221	66.6153	0.0105667
Gabarapl1	NM_020590	135.924	114.981	0.60473
Sar1a	XM_006513398	135.356	38.3447	1.93101e-06
Dmpk	XM_006539516	135.219	9.59199	9.81858e-27
Tspan13	NM_025359	135	106.971	0.467222
Sars	NM_001204979	134.884	119.415	0.740563
Hint1	NM_008248	134.842	139.416	1
Rap1gap2	XM_006533620	134.541	121.555	0.81189
Hnrnph1	XM_006533875	134.519	121.665	0.773151
Wls	XM_006501964	134.376	66.1123	0.0146335
Chac1	NM_026929	134.201	5.84554	2.57088e-36
Ndufa6	XM_006521293	134.164	36.2426	6.70677e-07
Pck2	XM_006519632	133.914	11.126	5.66335e-23
Kdelr2	NM_025841	133.847	72.5311	0.0337286
Actb	NM_007393	133.829	868.409	6.59169e-06
Gdi1	NM_010273	133.752	113.282	0.662459
Slc35b1	XM_006531985	133.743	47.8939	0.000181745
Prkacb	NM_001164198	133.557	50.4904	0.000257366
Pdx1	NM_008814	133.512	142.637	0.947311
Ndufb8	XM_006527292	133.431	78.7253	0.0849806
Reep6	XM_006514077	132.029	2.63966	3.26703e-57
Asah1	NM_019734	131.878	70.7633	0.0314783
Coa3	NM_026618	131.335	56.6984	0.00261952
Atp6v0d1	NM_013477	130.957	86.1737	0.189287
Hnrnpu	XR_373612	130.615	60.1426	0.0067533
Tram1	NM_028173	130.374	99.9764	0.398929
Swi5	XM_006498374	130.07	15.4176	1.61074e-17
Lman1	NM_001172062	129.581	82.4093	0.130404
Fkbp1a	XM_006498748	129.556	49.8409	0.000404636
Cirbp	XM_006513164	129.221	175.79	0.542408
Nckap1	XM_006499880	128.865	81.5067	0.126688
Spcs1	NM_026911	128.78	104.655	0.527252
Clta	XM_006537587	128.591	77.329	0.0917987
Eif4g1	XM_006521935	128.486	59.5406	0.00871468
Arpc3	NM_019824	128.391	47.4589	0.000201083
Atp6v0e	XM_006523514	128.32	147.836	0.859724
Cplx2	NM_009946	128.318	81.1628	0.142722
Hepacam2	XM_006504957	128.293	39.9793	0.00117513
Arhgdia	XM_006532549	128.209	97.9034	0.470948
Chmp4b	NM_029362	127.906	91.4802	0.316091
Gjd2	NM_010290	127.561	137.785	0.948477
Atp5j2	NM_020582	126.998	38.5917	1.11808e-05
Eprs	XM_006497117	126.823	49.7672	0.000487762
Wdr6	NM_031392	126.69	74.8658	0.0894143
Slc7a5	NM_011404	126.648	56.2077	0.119601
Insrr	XM_006501451	126.647	1.48475	5.24916e-73
Arf4	NM_007479	126.402	115.986	0.762908
Fbxl16	XM_006524019	126.37	33.8963	1.41869e-06
Prkcsh	XM_006510094	126.197	53.8995	0.00402291
Copb1	NM_033370	126.165	64.7974	0.0179356
Adh1	NM_007409	126.068	2.15198	1.40941e-64
Ppib	NM_011149	125.25	276.11	0.0464667
Sqle	NM_009270	124.893	21.3355	2.69388e-12
Atp5d	XM_006513947	124.301	32.5772	8.80244e-07
Uqcr10	XM_006514778	123.943	38.1939	1.06337e-05
Vps35	NM_022997	123.908	38.4176	7.6053e-06
Rplp0	NM_007475	123.768	167.161	0.487618
Manf	XM_006511843	123.666	83.8869	0.501148
Rbm39	XM_006498832	123.625	65.0491	0.0258559
Fam174b	NM_001162532	123.61	43.9496	0.000206023
Eif4a2	XM_006521783	123.606	316.084	0.00950157
Mapk3	NM_011952	123.007	32.7403	8.73026e-07
Ids	XM_006527845	122.811	341.109	0.0036907
Rab2a	XM_006538126	122.644	64.587	0.0277527
Atp5j	XM_006522875	122.617	28.5497	1.67411e-08
Hdlbp	XM_006529073	122.236	106.926	0.714268
Mlf2	NM_001170341	121.901	70.6417	0.080887
Ndufa2	NM_010885	121.087	36.7703	1.1434e-05
Pgrmc1	NM_016783	120.67	76.9869	0.142622
Maob	NM_172778	120.669	1.05804	4.47219e-83
Tbrg1	NM_025289	119.85	12.4232	5.4712e-20
Spc25	XM_006500003	119.824	7.41713	6.05214e-31
Selk	NM_019979	119.67	66.348	0.0714227
Cnpy2	XM_006513901	119.579	52.1144	0.00248898
Mlxipl	XM_006504477	119.515	112.607	0.917635
Scarb2	NM_007644	119.38	156.936	0.532319
Ddb1	XM_006526639	119.179	59.2525	0.0168008
Chmp2a	XM_006540342	119.154	92.8873	0.448776
Qdpr	NM_024236	118.874	35.9939	8.16143e-06
Vdac1	XM_006533164	118.843	49.0794	0.00121068
Sec13	NM_024206	118.756	45.2437	0.000540626
Stat3	NM_011486	118.567	99.1868	0.621949
Mthfd2	XM_006505697	118.381	9.94748	8.1077e-24
Uso1	XM_006535140	118.373	43.2183	0.000150915
Tmem65	XM_006521504	118.018	20.2849	3.78894e-12
Spcs3	XM_006509521	117.754	53.3364	0.0045451
Trp53inp2	XM_006500112	117.376	45.7972	0.00105995
Gng4	XM_006516555	116.814	83.46	0.303006
Snrnp70	XM_006540732	116.774	76.84	0.208057
Cltb	XM_006517418	116.046	34.0617	6.48196e-06
Snd1	XM_006505142	115.276	85.9338	0.369915
H3f3b	XM_006532248	114.851	8.57682	9.37384e-27
Drap1	XM_006531822	114.714	26.7906	4.67977e-08
Tssc4	XM_006508647	114.397	24.5135	4.64085e-09
Selm	NM_053267	113.944	37.142	4.64461e-05
BC005537	NM_024473	113.926	70.8299	0.120253
Snap25	XM_006499052	113.681	102.767	0.779283
Pea15a	XM_006496702	113.665	36.6632	2.37575e-05
Neurod1	NM_010894	112.914	81.1779	0.297554
Vimp	NM_024439	112.813	34.8738	1.37804e-05
Srxn1	NM_029688	112.8	80.2303	0.387539
Mlec	NM_175403	112.624	41.8362	0.000277642
Tmed4	NM_134020	112.584	94.6808	0.623404
Rogdi	XM_006522441	112.394	21.1794	1.58373e-10
Srrm2	XM_006525076	112.329	104.19	0.88925
Paip2	NM_026420	112.179	96.2786	0.621877
Cdk4	XM_006513163	112.145	36.8169	3.59886e-05
Scly	XM_006529743	112.114	4.08693	1.50215e-41
Ganab	XM_006526676	111.98	84.3788	0.429224
Cdh1	NM_009864	111.82	102.259	0.822487
Kdelr1	NM_133950	111.742	166.319	0.285202
Naga	XM_006520561	111.687	8.1617	2.24252e-26
Ddx17	XM_006521288	111.569	143.576	0.629676
Edf1	XM_006498208	111.524	133.232	0.715223
Nucb1	XM_006540696	111.354	89.6527	0.547313
Pofut2	XR_380457	111.344	11.0134	1.94069e-20
Nme1	XM_006532444	111.33	29.3999	4.10634e-05
Sec61b	NM_024171	110.814	98.9845	0.752586
Pnlip	NM_026925	110.801	125.94	1
Grcc10	NM_013535	110.674	134.439	0.709482
Spint1	XM_006499062	110.567	38.6174	0.000160289
Copz1	XM_006521211	110.371	68.421	0.109347
Taldo1	NM_011528	110.077	64.7937	0.0870379
Fkbp4	NM_010219	110.043	22.5324	4.49308e-10
Syt4	NM_009308	109.864	112.039	1
Lamp2	XM_006541430	109.736	78.8679	0.292976
Ptprf	XM_006502864	109.702	58.5783	0.0560993
Ndufa7	NM_023202	109.492	40.5946	0.000351494
Psmb2	XM_006503117	109.336	23.0832	1.92443e-09
Cox17	XM_006521750	109.122	39.8705	0.000252396
Psmc5	NM_008950	108.798	92.1462	0.624937
Rab7	XM_006505761	108.538	136.691	0.60666
Cyb5b	NM_025558	108.464	13.1443	1.19065e-17
Junb	NM_008416	108.212	507.157	0.000723172
Wars	XM_006515819	107.909	47.2391	0.00318854
Rpn1	NM_133933	107.788	110.045	1
Ank	NM_020332	107.605	40.4508	0.000566601
Shfm1	NM_009169	107.456	62.2358	0.0635763
Rundc3a	XM_006533688	107.414	61.4797	0.0743392
Ndufb10	NM_026684	107.381	61.7572	0.066723
Prdx1	NM_011034	107.041	76.1471	0.256107
Grina	XM_006521249	106.97	67.2769	0.157685
Wbp2	XM_006533167	106.694	72.4961	0.253999
Hid1	XM_006533077	106.458	41.2805	0.000979401
Scpep1	NM_029023	106.183	22.1723	1.04436e-09
Rnh1	NM_001172100	106.033	47.4304	0.00577373
Stub1	NM_019719	105.958	60.4673	0.0683196
Ppp2ca	NM_019411	105.445	64.833	0.102938
Tm9sf2	NM_080556	105.406	91.958	0.666458
Ergic1	XM_006524823	105.165	26.661	2.31241e-07
Phyh	NM_010726	105.142	24.903	3.75478e-08
Npepl1	XM_006499443	105.135	16.345	5.34002e-13
Sez6l	XM_006535154	104.896	37.2661	0.000199728
Ubl3	XM_006504832	104.866	62.5491	0.0816384
Egr1	NM_007913	104.387	1166.13	6.17405e-05
Atraid	NM_027855	104.37	61.9801	0.0801284
Ndufa1	NM_019443	104.341	97.4487	0.81752
Smim14	XM_006504083	104.337	34.6699	3.57049e-05
Eif4ebp1	NM_007918	104.292	36.1106	0.000133792
Stard10	XM_006508042	104.251	52.1824	0.025263
Pomp	NM_025624	104.21	26.6548	1.96679e-07
Jund	NM_001286944	103.857	343.989	0.0439574
Kcnk16	NM_029006	103.467	217.937	0.0350841
Zdhhc2	XM_006509485	103.409	36.9911	0.000113365
Ppp1r15a	NM_008654	103.092	116.788	0.86153
Anapc5	XM_006530428	102.988	45.655	0.003271
Arf3	NM_007478	102.96	118.315	0.77436
Lrp11	XM_006512719	102.933	65.7993	0.147721
Mien1	NM_025559	102.928	49.1886	0.0106885
Vps28	XM_006521287	102.902	41.5969	0.00143211
Enpp2	XM_006520593	102.766	149.651	0.308344
Uqcrh	NM_025641	102.539	30.4718	7.40797e-06
Psmb1	NM_011185	102.506	139.097	0.476302
Npdc1	XM_006497777	102.496	113.872	0.843209
Psma1	NM_011965	102.428	66.4475	0.146137
Idh2	XM_006540911	102.417	13.5052	7.66281e-16
Clptm1l	NM_146047	102.399	34.6126	9.87695e-05
Arpc2	XM_006496317	101.99	76.7936	0.369557
Rgs4	XM_006496714	101.861	35.101	0.00161411
Ddit3	XM_006513196	101.834	144.923	0.63151
Tmem30a	XR_379454	101.687	110.284	0.945919
Ndufb7	NM_025843	101.58	74.3882	0.355595
Ppp2r1a	NM_016891	101.486	95.7101	0.909229
Cdc42	NM_001243769	101.08	67.0153	0.163236
Pkdcc	NM_134117	101.034	6.60947	3.28773e-28
Prdx5	NM_012021	100.852	151.291	0.292976
Cox6c	NM_053071	100.638	63.6466	0.130924
Atp6v1f	XM_006505160	100.319	81.0369	0.509283
Por	XM_006504398	100.194	38.9	0.000769937
Enho	NM_027147	99.942	3.86529	1.98493e-39
Gnao1	XR_387733	99.9274	30.543	1.54956e-05
Sdha	NM_023281	99.8439	18.7712	1.11276e-10
0610040J01Rik	XM_006504177	99.5188	11.4683	2.69035e-18
2010107E04Rik	XM_006516214	99.3333	30.8135	1.62905e-05
Twsg1	NM_023053	99.285	13.4304	9.10534e-16
Emc7	XM_006500254	99.2276	72.9869	0.336461
Ankrd10	XM_006508685	98.7301	36.6199	0.000317699
Srsf2	XM_006532641	98.5946	62.4253	0.135934
Araf	XM_006527556	98.5377	21.5591	8.20114e-09
Arcn1	NM_145985	98.1838	88.5069	0.754793
Rab1b	XM_006531855	98.1322	91.1687	0.879206
Eif5	NM_173363	97.3438	61.4736	0.121462
Fkbp2	XM_006526671	97.1988	67.7293	0.259108
Atp6v1d	NM_023721	97.1434	55.6411	0.129423
Cct2	XM_006513161	97.1281	39.5027	0.000938827
Rcan3	XM_006539042	97.0445	56.3973	0.0742105
Cox7a2	NM_009945	96.9254	54.0071	0.0447982
Btg2	NM_007570	96.7355	353.96	0.00415683
Ndrg1	XM_006520568	96.6729	46.5386	0.0353763
Pycr2	NM_133705	96.5954	34.9419	0.000318098
Atox1	NM_009720	96.4243	30.5184	2.74808e-05
Sepw1	NM_009156	96.3302	85.2119	0.746433
Prdx2	XM_006530835	96.3082	115.86	0.724805
Rraga	NM_178376	95.9317	64.3109	0.200785
Sec23b	NM_001252543	95.7877	45.579	0.00759726
Psma6	XM_006515884	94.9969	29.3318	8.89985e-06
Scfd1	XM_006516368	94.9637	25.2666	3.39135e-07
Gmppa	XM_006496530	94.9588	21.2847	1.94578e-07
Arf5	NM_007480	94.853	128.529	0.460566
Pdia4	XM_006505450	94.5743	74.0461	0.720139
Hnrnpl	XM_006539556	94.5107	51.2887	0.0439233
Lman2	NM_025828	94.4714	52.5174	0.0501022
Eif4h	XM_006504419	94.3786	75.0086	0.510153
Guk1	XM_006532245	94.3147	89.6089	0.905941
Fkbp1b	XM_006514973	94.3082	6.98402	1.11547e-25
Jmjd8	NM_028101	94.2067	51.8969	0.0511068
Uqcrc2	NM_025899	94.1156	49.9996	0.0277627
Pcbp2	XM_006520582	94.0005	65.0363	0.263865
H1f0	NM_008197	93.909	89.3693	0.959928
Eif3g	NM_016876	93.8313	52.0592	0.052962
Romo1	NM_001164216	93.8291	50.5214	0.0374788
Tmem256	NM_026982	93.7372	21.5916	5.40643e-08
Rps26	NM_013765	93.4609	3.83959	2.67545e-36
Srsf6	NM_026499	93.2541	56.7644	0.0981698
Ndufa3	NM_025348	93.181	47.8888	0.0283981
Slc38a10	XM_006534284	92.9041	52.2987	0.0685122
Tpt1	XM_006518913	92.4268	174.787	0.0889696
Cstb	NM_007793	92.3628	79.1517	0.662459
Atp6v0e2	XM_006506735	92.2398	69.1625	0.424133
Cyc1	NM_025567	92.2145	44.1205	0.0124587
Ergic3	XM_006500001	92.1777	53.5121	0.0686637
Cct5	XM_006520016	92.1326	26.3268	1.24967e-06
Sdhc	XM_006496955	92.0516	11.7098	7.51144e-17
Arl8b	NM_026011	91.8047	53.4074	0.0630965
Cyfip2	XM_006534461	91.6431	15.7208	5.41726e-12
Ccpg1	XM_006511467	91.6312	34.2765	0.000230778
Vamp8	NM_016794	91.4304	41.7831	0.00562975
Ddx3x	XM_006527566	91.4034	93.0972	1
Arpc5l	XM_006498388	91.335	33.2282	0.00026446
Psmd3	NM_009439	91.2792	51.3667	0.0613887
Deb1	NM_026794	91.2329	17.0107	1.14771e-10
Hdac6	XM_006527567	90.904	21.1452	2.09722e-08
Atxn2l	XM_006507720	90.8776	29.0377	4.35076e-05
Fkbp8	XM_006509554	90.8423	111.563	0.602241
Rnf10	XM_006530402	90.6239	38.2153	0.00243626
Lonp1	NM_028782	90.5049	26.1564	6.10065e-06
Mageh1	NM_023788	90.3644	36.7544	0.00110819
Ndufb2	XM_006506529	90.1924	87.0065	0.919973
Lrrc59	NM_133807	90.1809	22.0318	7.78286e-08
Sdf2l1	NM_022324	89.9522	63.3809	0.570123
Hsbp1	NM_024219	89.9469	43.2986	0.00837053
Epn1	XM_006539529	89.8915	36.2812	0.00421006
Arpc1a	NM_019767	89.6747	41.0522	0.00530038
Slc25a5	NM_007451	89.6171	96.1127	0.963626
Isg20	XM_006541026	89.6148	3.01101	5.83458e-42
D17Wsu104e	NM_080837	89.505	54.9363	0.145718
Dynlrb1	XM_006500060	89.3844	106.531	0.732666
Rnf181	XM_006506476	89.304	22.5177	1.57388e-07
Pld3	XM_006539642	89.1132	145.867	0.249714
Atp6v1h	XM_006495433	89.0816	33.1219	0.000286101
Gdi2	NM_008112	89.0805	82.6432	0.79346
Ppapdc1b	XM_006509193	89.0725	45.3365	0.0208586
Eif3k	XM_006540392	88.9218	72.3372	0.521829
Cpa1	NM_025350	88.8854	319.301	0.392039
Trib3	NM_144554	88.8352	14.0326	4.52161e-13
Ppp1cb	XM_006503780	88.7691	106.375	0.737505
Trim35	NM_029979	88.5532	7.43217	2.02465e-23
Srsf5	XM_006515629	88.5346	148.887	0.17002
Golph3	XM_006520143	88.4744	59.4572	0.200365
Abcd3	XM_006501152	88.1368	22.1384	9.12555e-08
Tecr	XM_006530553	88.1274	29.2158	7.83715e-05
Cox6a2	NM_009943	88.0322	1.12147	1.21433e-60
Epb4.1l3	XM_006523603	87.8753	50.7859	0.0637849
Tmem147	NM_027215	87.7394	50.8047	0.0703023
Ap3b2	XM_006540571	87.699	12.9481	7.85658e-14
Rab5c	XM_006532586	87.6965	63.7223	0.32939
Dazap2	XM_006520986	87.6209	103.614	0.765228
Ctage5	XM_006515677	87.5118	19.0357	3.87567e-09
Tsc22d1	XM_006518799	87.4905	208.905	0.0207293
Psmc2	NM_011188	87.4688	27.6769	1.59338e-05
Vstm2l	NM_198627	87.0967	3.39903	2.06058e-38
Asna1	XM_006531210	87.0453	41.0587	0.00930723
Ap1s1	XM_006504347	87.0231	31.3881	0.000201514
Rab27a	XM_006510780	87.0218	33.3069	0.000359734
Sdhd	NM_025848	87.0128	19.2043	3.33339e-09
Tspyl4	NM_030203	86.9439	41.5421	0.0111969
Mbd2	XM_006525710	86.9111	9.81046	2.00116e-18
Fndc3a	XM_006519115	86.6777	55.418	0.131133
Flnb	XM_006518049	86.6775	39.2483	0.00757288
Psmb6	XM_006532521	86.5445	67.3476	0.464644
2310036O22Rik	XR_387774	86.416	72.2013	0.640728
Ndufb11	XM_006527554	86.3326	52.3937	0.103293
Chic1	XM_006527760	86.2965	7.63674	1.46608e-23
Spcs2	XM_006508117	86.2886	7.98607	2.41552e-22
Erp29	NM_026129	86.2335	114.822	0.488243
Os9	NM_001171026	86.2141	116.313	0.460824
Gosr2	XM_006533802	86.1821	22.3823	2.85978e-07
9530068E07Rik	NM_153117	86.1494	43.715	0.0180213
Fis1	XM_006504489	85.9892	76.6109	0.751624
Vps25	XM_006533504	85.7482	37.2718	0.00326339
Son	XM_006522969	85.7359	62.6369	0.329005
Tspan3	NM_019793	85.5356	107.279	0.623102
Creb3	NM_013497	85.4794	23.2251	1.08321e-06
Desi1	XM_006521052	85.3671	11.4647	3.20774e-15
Aco2	NM_080633	85.205	29.6278	0.00013324
Sf3b2	XM_006531771	85.1991	80.1372	0.905876
Rrp1	XM_006513338	85.0747	8.93744	1.34846e-18
Gclm	NM_008129	84.6823	25.6604	5.76871e-06
Psma2	NM_008944	84.4366	29.7896	0.000105049
Dctn2	XM_006514055	84.43	55.5796	0.186436
Enpp5	NM_001168620	84.2437	33.3308	0.000829973
Psmd6	NM_025550	84.0704	44.5953	0.0293604
St13	XM_006521391	83.9996	47.4358	0.0483128
Derl1	NM_024207	83.8825	29.027	8.45934e-05
Cct7	NM_007638	83.7387	72.9609	0.671993
Lars	XR_385967	83.7292	23.7548	2.52761e-06
Atp6v0a1	XM_006532049	83.5581	73.0733	0.75886
Gadd45g	NM_011817	83.4484	44.3764	0.0473219
Edem2	XM_006498554	83.3587	17.1611	7.27948e-10
Madd	XM_006499218	83.1226	42.7614	0.0300796
Trabd	XM_006521306	83.0851	13.4256	4.63504e-12
Wnt4	NM_009523	83.0186	79.9243	0.895655
Vkorc1	XM_006507912	82.9811	94.2318	0.828718
Gramd3	XM_006525493	82.9809	16.9384	4.94142e-10
Epcam	NM_008532	82.7154	215.111	0.00717963
Gpr56	XM_006530678	82.6683	152.575	0.204577
Rplp2	XM_006536229	82.649	249.188	0.00209297
Hprt	NM_013556	82.5795	31.2889	0.000409689
Smap2	XM_006503378	82.5333	23.2719	3.09433e-06
Psmb7	XM_006497785	82.5166	60.7485	0.348204
Pabpc1	NM_008774	82.4425	99.1444	0.667923
Lbh	NM_029999	82.4076	5.36554	1.54291e-28
Arpc5	XM_006529817	82.2893	74.5025	0.73577
Cmas	XM_006506914	82.132	33.4099	0.00122965
Prepl	XM_006524001	81.8158	48.517	0.137793
Ap3d1	XM_006513141	81.7003	49.8503	0.125073
Nbr1	XM_006532430	81.4211	43.854	0.0327282
Camk2n1	NM_025451	81.4044	94.7197	0.76658
Chmp5	NM_029814	81.397	20.5426	1.34733e-07
Bccip	NM_025392	81.3918	15.2302	4.13846e-11
Dnajc3	NM_008929	81.2367	65.3263	0.483726
Clps	NM_025469	81.1982	215.918	0.543889
Slc25a1	NM_153150	81.1528	39.5918	0.0158098
Aldh18a1	XM_006527229	81.1431	31.8703	0.000638979
Ctbp1	XM_006503710	81.0592	61.4827	0.43829
Sdhb	XM_006539128	81.0533	38.0287	0.00831437
Cct8	NM_009840	81.0358	41.0715	0.0164327
Mrpl24	XM_006501939	80.9952	31.189	0.000485694
Arl1	XM_006513023	80.9581	72.4313	0.716651
Actr1b	XM_006495909	80.6117	37.2874	0.0093906
4833439L19Rik	XM_006517478	80.5498	39.146	0.0115538
2410015M20Rik	NM_153152	80.5067	33.3926	0.0018801
Snx3	NM_017472	80.4372	78.5763	0.928973
Fam135a	XM_006496229	80.4167	33.8471	0.00148298
Ckb	NM_021273	80.3651	50.9706	0.168485
Sra1	NM_001164406	80.1844	17.5717	8.38696e-09
Ang	NM_001161731	80.0798	2.83718	1.39268e-42
Rnf11	NM_013876	80.0388	69.6908	0.680288
Uqcrc1	NM_025407	79.9227	47.1069	0.082026
Esrp1	XM_006537714	79.8698	19.4101	4.79754e-08
Bax	XM_006540584	79.8625	24.2823	1.53027e-05
Tomm6	NM_001164729	79.7493	65.8282	0.552217
Plxnb2	XM_006520412	79.7349	89.1798	0.886194
Wsb2	XM_006530431	79.5015	72.4074	0.802473
Irak1	NM_001177973	79.4596	44.9878	0.063259
C2cd4b	XM_006511533	79.3693	52.7565	0.577246
Prpf8	NM_138659	79.3243	81.5344	1
Chchd10	XM_006512993	79.0515	15.8775	1.99323e-09
Prr13	NM_001170911	78.9822	32.78	0.00156661
Tmbim4	NM_026617	78.941	35.3031	0.0036531
Ly6e	NM_001164036	78.8313	9.00442	1.9634e-18
Slc7a14	XM_006535472	78.6385	6.36993	1.76099e-24
Tcta	XM_006511620	78.4902	44.2012	0.0556265
H2afy	XM_006517257	78.2536	79.3956	1
Ap2s1	NM_198613	78.2484	27.4881	0.000181805
Sar1b	NM_025535	78.1543	37.6996	0.0133171
5330417C22Rik	XM_006501411	78.141	115.821	0.303693
Rnf14	XM_006526121	78.0136	19.8679	9.91938e-08
Tars	NM_033074	77.9828	38.5012	0.0131183
Brk1	NM_133937	77.956	95.6242	0.692983
Atp5c1	XM_006497310	77.7418	65.7494	0.596588
Atp6v1c1	XM_006520137	77.725	21.7435	1.12366e-06
Clic4	NM_013885	77.5763	4.22065	4.17077e-34
Fam120a	XM_006516923	77.5114	38.7004	0.0179356
Rph3al	XM_006533637	77.475	50.8531	0.353158
Ptbp1	XR_380379	77.4381	54.7184	0.306789
Nedd8	NM_008683	77.3642	60.1117	0.437357
Nenf	XM_006497193	77.3484	65.6707	0.627593
Anxa4	XM_006505397	77.3219	7.25198	2.74396e-22
Ivns1abp	XM_006529088	77.3012	19.1418	6.74045e-08
Ywhag	NM_018871	77.278	98.3187	0.586549
Eif3i	NM_018799	77.2176	45.2052	0.0745637
Ddr1	XM_006523533	77.1809	6.34647	3.61007e-14
Cldn7	NM_001193619	77.1592	49.756	0.159526
Slc50a1	XM_006501155	77.1327	18.4507	5.56017e-08
Fam195b	XM_006532531	77.0427	40.1942	0.0324151
Tusc3	NM_030254	77.0178	82.8399	0.977124
Rnf167	XM_006534193	76.9609	47.367	0.109261
Anapc13	XM_006511806	76.9542	41.3092	0.0328095
Eef1b2	NM_018796	76.7543	34.325	0.00447607
Puf60	XM_006521302	76.6206	40.4999	0.0337286
Cops7a	XM_006506157	76.3424	38.1202	0.0171727
Ubc	NM_019639	76.1822	534.601	1.31514e-07
Dpm3	XM_006501982	76.1386	42.809	0.0558285
Atxn10	NM_016843	76.1208	35.9762	0.00799068
Npy	NM_023456	76.0084	26.623	0.227439
Gstz1	XM_006515473	75.9304	9.2788	8.81412e-17
Pdxdc1	XM_006522785	75.8614	40.5422	0.0339042
Wfs1	NM_011716	75.8368	70.9716	0.943323
Mars	XM_006513568	75.726	38.8412	0.0252748
Sc4mol	NM_025436	75.4861	39.8817	0.0283226
Srp72	NM_025691	75.3902	33.7792	0.00381814
Pdcd4	XM_006526762	75.3294	60.2995	0.498314
Cpeb1	NM_001252525	75.2505	4.29128	1.96054e-31
Gpx1	NM_008160	75.1952	43.0713	0.0631848
Eaf1	NM_028932	75.1572	29.4627	0.00080457
Aamp	XM_006495957	75.0786	37.5786	0.0197136
Syt5	XM_006540189	75.052	66.6088	0.859724
Sirpa	XM_006498982	75.0269	1.19663	1.0113e-64
Ndrg3	XM_006499699	74.9661	16.1485	2.49558e-09
Emc10	XM_006541175	74.8983	174.019	0.0156633
Kif1a	XM_006529155	74.712	92.3027	0.722526
Plk3	NM_013807	74.4438	8.33917	1.53608e-17
Glyr1	XM_006522640	74.2785	41.0426	0.04916
Rps2	XM_006523728	74.2599	82.8019	0.859724
Fus	XM_006507759	74.2097	25.8315	0.00012737
Psmc4	NM_011874	74.1286	39.3537	0.0343635
Ptov1	XM_006541323	74.0629	41.4637	0.0586133
Cldn4	NM_009903	74.0231	66.2003	0.856181
Cap1	XM_006502695	73.951	56.7351	0.390557
Krt8	NM_031170	73.9356	84.2115	0.810941
Bpnt1	XM_006497159	73.8211	15.6857	1.25063e-09
Ahcyl1	XM_006501408	73.7988	63.0345	0.643812
Shc1	XM_006501211	73.7332	24.1275	4.73658e-05
Ldlr	XM_006510042	73.6735	50.2204	0.271499
Mid1ip1	NM_001166635	73.5863	18.3233	2.18024e-07
Arfgap3	XM_006521253	73.5523	45.264	0.105331
Srp68	NM_146032	73.3646	32.1951	0.00371901
Eif3l	NM_145139	73.1799	115.159	0.238752
Vdr	NM_009504	73.1785	2.80801	2.17977e-39
Idh3g	XM_006527843	73.1335	22.2043	1.29634e-05
Rimbp2	XM_006504288	73.119	25.8003	0.000183625
Ogdhl	XM_006518951	73.0565	15.4011	3.71752e-09
Tuba4a	XM_006496478	72.9676	85.2886	0.858223
Ampd2	XM_006500867	72.9671	51.1848	0.330778
Supt5	XM_006539702	72.7187	45.7209	0.152004
Rad21	XM_006520644	72.624	69.1399	0.862698
Psmd2	NM_134101	72.5914	56.5675	0.467493
Capzb	XM_006538504	72.5835	76.024	1
Hnrnpdl	XM_006535074	72.4994	58.5752	0.501554
Vapa	XM_006524385	72.3984	35.211	0.0119934
Dcaf8	XM_006497065	72.3361	37.0167	0.0224402
Slc7a8	XM_006519249	72.33	138.989	0.138592
Pfdn5	NM_020031	72.2862	221.672	0.00186872
Ern1	NM_023913	72.2709	5.55185	4.54674e-25
S100a11	XM_006501169	72.2457	73.7743	0.964281
Sycn	NM_026716	72.2101	47.6162	0.601428
Tmem214	XM_006504090	72.1957	29.2249	0.00153164
Isl1	XM_006517533	72.1773	81.9149	0.856835
Cyb5r1	XM_006529882	72.172	48.2609	0.2036
Sdcbp	XM_006538084	72.1506	52.1567	0.287834
Nkx2-2	XM_006498898	72.1445	84.0449	0.72641
Hypk	NM_026318	72.1055	14.3691	6.30268e-10
Snrpb	XM_006499058	72.0327	47.9912	0.216612
Becn1	XM_006533784	72.0256	45.4134	0.132825
Golga4	XM_006512187	72.0148	50.7583	0.240024
Eid1	NM_025613	71.9718	157.089	0.0315756
Trappc2l	NM_021502	71.9159	33.9068	0.00955556
Akt1	XM_006515415	71.8054	58.2768	0.585289
Creld2	XM_006521528	71.7174	33.57	0.134168
Psat1	XM_006526571	71.6767	2.2116	7.00236e-45
Psmd4	XM_006501137	71.667	27.8572	0.000657514
Kcnj11	XM_006540663	71.54	43.3959	0.2511
Dnajb11	NM_001190804	71.5069	53.5844	0.379164
Hagh	XM_006523660	71.4483	23.3329	5.25824e-05
Rfk	NM_019437	71.4205	33.0202	0.00601349
Kif5b	NM_008448	71.3745	59.7822	0.587751
Ssb	XM_006499069	71.3025	29.8688	0.00169978
Cct3	NM_009836	71.2203	65.6187	0.795123
Txndc5	NM_001289598	70.9519	77.9876	0.909651
Sesn2	NM_144907	70.9329	15.1231	5.30579e-09
Coro1b	XM_006531741	70.8414	25.7101	0.000334475
Ubxn1	XM_006526922	70.8138	46.5752	0.195891
Cct6a	NM_009838	70.7547	50.8158	0.284509
Ddrgk1	XM_006500390	70.5794	36.2576	0.0254822
Fam134a	XM_006496483	70.5682	44.7773	0.152303
Rexo2	XM_006509934	70.4237	16.8917	3.34084e-08
Polr2g	NM_026329	70.4087	23.3064	5.50317e-05
Ubqln2	NM_018798	70.2583	47.1553	0.214823
Rheb	XM_006535647	70.1231	12.9567	6.30422e-11
Gtpbp2	XM_006524651	70.1169	24.5544	0.000165535
Syt7	XM_006527203	70.1026	198.218	0.00278667
Ywhab	XM_006499909	70.1018	61.3964	0.693321
Ccnl2	NM_018856	70.0517	46.6047	0.216562
Papola	XM_006515592	70.0252	46.2154	0.14694
Mvp	NM_080638	69.9126	54.9228	0.503051
Pebp1	NM_018858	69.8802	292.602	5.80567e-05
Eif3d	XM_006521192	69.8182	64.6828	0.855972
Cd82	XM_006498652	69.7869	38.3771	0.0662839
Tax1bp1	XM_006506369	69.7416	57.7199	0.54223
Shmt2	NM_001252316	69.6511	12.5106	3.12657e-11
Myl12b	NM_023402	69.6269	145.789	0.0467354
Gpx2	NM_030677	69.5498	82.6735	1
Actn4	XM_006540254	69.4794	80.9428	0.724845
Suclg1	NM_019879	69.4455	34.8234	0.0151571
Eif3a	NM_010123	69.2433	78.4149	0.834804
Hmox2	XM_006521803	69.2224	16.6801	5.86068e-08
Mettl7a1	XM_006521389	69.2061	30.1438	0.00933936
Ninj1	NM_013610	69.1843	18.8376	1.55056e-06
Serinc3	XM_006499616	69.0898	65.699	0.867024
Rps27l	XM_006511383	68.9671	23.5527	0.000119781
0610031J06Rik	NM_020003	68.9635	22.8905	6.59593e-05
Prps1	NM_021463	68.9595	46.3852	0.18227
Esyt1	XM_006513650	68.889	97.7232	0.360756
Rpl30	NM_001163485	68.8591	459.533	2.55766e-07
Aga	XM_006509249	68.8313	12.3064	1.06154e-11
Jtb	NM_206924	68.7162	68.3801	0.983675
Skp1a	XM_006532785	68.6747	51.9051	0.375366
Smarcc2	XM_006514020	68.4903	28.2862	0.00200757
Polr2m	NM_001164793	68.4703	13.2394	1.22453e-10
Dalrd3	XM_006511792	68.449	30.1115	0.00471035
Txn1	NM_011660	68.4053	49.9677	0.447515
Stx5a	XM_006527224	68.3578	22.1338	4.17117e-05
Pip4k2c	XM_006513120	68.3323	29.0838	0.00277893
Amfr	NM_011787	68.3096	42.9342	0.135897
Id2	NM_010496	68.1225	76.9584	0.89363
Adipor1	XM_006529888	68.0522	64.6057	0.878504
Npc2	NM_023409	67.997	85.2244	0.65293
Scand1	NM_020255	67.9816	47.9503	0.304831
Higd2a	NM_025933	67.9622	49.9894	0.341403
Uqcrfs1	NM_025710	67.9331	42.3049	0.118315
Sec11a	NM_019951	67.892	54.7079	0.51143
Tcn2	XM_006514610	67.878	3.24309	7.38505e-35
Elovl5	XM_006511399	67.8619	53.7614	0.471133
Phf10	XM_006524960	67.829	15.8133	3.76773e-08
Ndufs7	XM_006514270	67.8264	28.5918	0.00326177
Prrc2b	XM_006497948	67.7514	47.7737	0.367101
Dusp1	NM_013642	67.7322	245.47	0.000260379
0610011F06Rik	NM_026686	67.7296	16.8013	2.26753e-07
Ndufv1	NM_133666	67.6415	45.6576	0.245533
Arl3	XM_006527223	67.5896	10.9972	6.78779e-13
Atp5f1	XM_006500934	67.5184	34.4357	0.0179356
Vti1b	XM_006516088	67.4125	32.0199	0.0088695
Ociad2	XM_006504014	67.403	49.0903	0.297174
Srsf7	XM_006524190	67.3817	24.9588	0.000285263
Prkar1b	XM_006504660	67.1958	13.3272	8.1417e-10
Nrd1	XM_006502990	67.1058	47.572	0.262879
Txn2	NM_019913	67.023	29.4694	0.00398979
Ctnna1	XM_006525548	66.9546	78.9993	0.770231
Cdipt	XM_006508022	66.8963	41.2271	0.130618
Cops3	XM_006533381	66.8397	29.7747	0.00393915
Ssrp1	XM_006499070	66.7893	42.695	0.149119
Rab3d	XM_006510103	66.7006	12.607	2.53335e-10
Ik	NM_011879	66.6969	22.5234	6.24881e-05
Tmem184a	XM_006504670	66.6621	12.7155	2.44459e-10
Gnai3	XM_006501007	66.6367	20.1159	5.14347e-06
Cela3b	NM_026419	66.5887	63.9339	1
Rtcb	NM_145422	66.5124	53.4743	0.505964
Tpd52	XM_006530060	66.4289	140.535	0.0375888
Sumo3	XM_006513426	66.4205	51.387	0.455734
BC031181	XM_006526079	66.3686	60.3291	0.768842
Slc6a6	XM_006505868	66.3557	132.474	0.139961
Itfg3	XM_006523390	66.3399	28.6189	0.00363614
Lypla2	XM_006538877	66.3266	16.5896	2.4411e-07
Rangap1	XM_006520646	66.2507	34.7152	0.0331262
App	XM_006522873	66.1914	418.032	3.41421e-07
Pabpn1	XM_006519272	66.1547	24.198	0.000352743
Pcx	XM_006531677	66.1389	4.80025	4.9135e-26
Glrx5	NM_028419	66.0627	30.4455	0.00834455
Sec24d	XM_006502038	66.0431	66.1516	1
Prdx6	XM_006496624	65.9455	41.77	0.120923
Polr2f	NM_027231	65.9396	6.79919	3.183e-19
Rab3a	XM_006509601	65.7395	8.87793	3.51251e-14
Tspan31	NM_025982	65.6299	35.3691	0.0320758
Psmd7	NM_010817	65.4538	56.4975	0.665463
Lcn2	NM_008491	65.3322	7.37671	0.00012737
Prlr	XM_006520034	65.2991	1.69027	4.28548e-52
Sfpq	XM_006503405	65.1569	97.5908	0.374393
Apoa1bp	XM_006501517	65.1289	51.9796	0.516514
Cdk2ap2	XM_006531787	65.1179	19.9117	0.00179621
Sec24c	XM_006518813	65.0823	33.4639	0.0255943
Vps29	XM_006530427	65.0758	43.4882	0.183809
Yars	XM_006536937	64.9748	30.9857	0.0115088
Elp3	NM_001253812	64.9495	10.3091	3.44831e-13
Taf15	XM_006534183	64.8042	45.0562	0.2725
Rnf187	NM_022423	64.5639	36.37	0.0617881
Myeov2	NM_001163425	64.5411	35.2854	0.0441619
Aldh1l2	XM_006513505	64.4398	2.93686	1.41785e-37
Tspyl2	XM_006528908	64.3419	117.311	0.38836
Tcp1	XM_006523312	64.3242	52.8348	0.54536
Ppp6r1	XM_006539911	64.2893	44.0797	0.340803
Ap2a1	XM_006540569	64.2449	24.8903	0.000950537
Maz	XM_006507402	64.238	49.741	0.495789
Eif3b	NM_133916	64.2093	31.208	0.0141815
Ptbp3	XM_006537851	64.1299	46.4316	0.293869
Dnm2	XM_006509973	64.1175	28.0327	0.00470671
40244	XM_006506638	64.1	39.3557	0.112011
Atp5k	NM_007507	64.095	64.9997	1
Ccdc104	XM_006514663	64.0841	50.6731	0.456284
Cul3	XM_006496495	64.0401	15.6013	5.84306e-08
M6pr	NM_010749	64.0144	38.8397	0.0888413
Sdr39u1	XM_006519365	63.9886	52.0756	0.569647
Tvp23b	XM_006534002	63.9423	25.7787	0.000870275
Arl6ip5	NM_022992	63.9013	78.4586	0.685467
Rbbp7	NM_009031	63.844	47.3029	0.346108
Tpi1	NM_009415	63.8335	102.996	0.336855
Tollip	XM_006508631	63.742	46.7591	0.384326
Prkaca	NM_001277898	63.6655	46.5663	0.38554
Cox5a	NM_007747	63.6016	47.569	0.398358
Trpc4ap	NM_001163452	63.5474	42.609	0.22247
Ap1b1	XM_006514461	63.5036	31.92	0.0231435
0610009D07Rik	NM_025323	63.4348	32.277	0.0191656
Rab4b	XM_006539673	63.3738	23.1005	0.000341321
Shisa5	XM_006512212	63.2624	48.6643	0.46437
Mrpl52	NM_026851	63.1081	8.41764	6.35027e-15
Tfg	XM_006521980	63.0622	53.4581	0.631229
Ffar1	NM_194057	63.0406	60.8014	1
Eif3f	NM_025344	63.0132	24.5978	0.000999108
Serping1	XM_006498623	63.0124	2.47928	5.67698e-40
Chd4	XM_006505280	62.9739	53.9521	0.698744
Psmd8	NM_026545	62.9379	61.8213	0.965407
Ndufa8	NM_026703	62.9063	29.8583	0.0100332
Chka	XM_006531646	62.8592	12.1059	3.13892e-10
Tmem50a	XM_006539181	62.8507	26.5733	0.00177255
Ddx1	NM_134040	62.8381	42.4948	0.198217
Nktr	XM_006511968	62.7881	39.5565	0.151
Dtx3	XM_006514334	62.7346	39.6843	0.164457
Gipr	XM_006540140	62.7235	50.6446	0.603799
Txnl1	NM_016792	62.6706	44.5929	0.264239
Ucp2	XM_006507579	62.632	12.9984	9.29132e-10
Hip1r	XM_006530369	62.625	28.9145	0.00813974
Ddx50	XM_006514345	62.59	12.9904	9.72335e-10
Acot13	NM_025790	62.3868	12.6387	4.55172e-10
Ypel3	XM_006508111	62.2722	25.7054	0.00211194
Tnfrsf1a	NM_011609	62.1114	66.064	0.931362
Gtf2i	XM_006504375	62.0495	11.1026	1.45315e-11
Rars	NM_025936	62.0007	27.7366	0.00450884
Mettl9	XM_006508092	61.9992	30.3276	0.0121012
Stx7	XM_006512800	61.9874	10.6707	1.4852e-12
Ogdh	XM_006514582	61.9342	16.3228	5.1394e-07
Rab14	NM_026697	61.918	41.413	0.192233
Kcnip1	XM_006514803	61.824	1.23471	6.42879e-56
Yipf2	NM_001205157	61.8115	51.4394	0.625009
Rab25	NM_016899	61.7449	28.7842	0.00801163
Uap1l1	XR_374072	61.6476	14.1203	4.20571e-08
Snx17	XM_006503966	61.4931	34.9608	0.0636618
Hnrnpk	XM_006517101	61.4575	84.3284	0.454645
Atp5o	NM_138597	61.4287	65.2032	1
Serpinb6a	XM_006516623	61.3618	47.3132	0.421889
Sf3b1	XM_006496343	61.3388	103.52	0.174433
Hdgf	XM_006501027	61.2961	68.9375	0.845625
Etfb	NM_026695	61.2912	46.0568	0.412679
Impdh1	XM_006505065	61.2835	7.15818	4.8299e-17
Iqgap1	XM_006540950	61.2008	54.1364	0.754146
Atp6v1a	XM_006521720	61.1424	46.385	0.383122
Uqcr11	NM_025650	61.0625	37.7926	0.113695
Dhrs7	NM_025522	60.9404	107.756	0.127126
Cdk16	XM_006527568	60.9295	20.963	0.000126077
G3bp2	XM_006534927	60.884	91.0568	0.324436
Ube2d3	XM_006501873	60.6972	79.4589	0.544417
Commd3	NM_147778	60.6969	28.3323	0.0074163
Psmc1	NM_008947	60.6751	3.34788	6.0793e-31
Syne4	XM_006539884	60.5614	12.7558	4.54356e-09
Mrps12	XM_006539908	60.5371	10.6709	6.13518e-11
Mrpl54	NM_025317	60.516	28.9837	0.0107605
Zfp207	XM_006533189	60.283	54.6044	0.775697
Inpp5f	XM_006507154	60.143	51.0915	0.610299
Vdac2	NM_011695	60.1371	10.5809	1.06154e-11
Psmd1	NM_027357	60.0538	44.7176	0.377305
Eif3h	XM_006521311	60.0029	118.492	0.0667635
Txnl4a	XM_006526487	59.958	32.4007	0.0353363
Csnk2b	XM_006523575	59.9226	1.3451	7.65268e-50
Slc33a1	NM_001272035	59.9035	23.7647	0.000714726
Pnrc2	XM_006539038	59.8969	3.45805	1.58348e-31
Ppp2r4	XM_006497608	59.6268	34.604	0.0773414
Ncstn	XM_006496952	59.6051	43.3971	0.355205
Tmed7	NM_025698	59.5537	81.3967	0.463261
Cox14	NM_183256	59.4185	43.588	0.308089
Eif4b	NM_145625	59.4068	74.9604	0.610353
Phb2	NM_007531	59.3834	50.8079	0.659448
Rab6a	NM_001163663	59.1305	48.7309	0.570095
Srsf11	XM_006502015	59.0791	96.1147	0.188887
Ddt	NM_010027	59.0638	14.4163	1.97105e-07
Ube2b	XM_006533160	58.9151	28.5194	0.0103157
Ubxn4	XM_006529830	58.9019	86.7639	0.345049
Dcaf11	XM_006519081	58.8963	21.3556	0.000255182
Dync1h1	NM_030238	58.8751	61.7154	0.980855
Ap1s2	XM_006528675	58.8502	5.0578	6.26766e-24
Bag1	NM_001171739	58.8143	20.4451	0.000114242
Tmem234	XM_006503478	58.8021	6.01204	2.36379e-18
Psmc6	NM_025959	58.7911	10.7681	4.67469e-11
Cdk5rap3	XM_006534525	58.679	35.2411	0.0979603
Cox7b	NM_025379	58.6727	113.291	0.0925139
Dhx9	XM_006529118	58.661	44.975	0.410718
Ctrl	NM_023182	58.6539	7.38573	8.16986e-08
Mea1	XM_006523746	58.6137	37.4843	0.151372
Gck	XM_006514443	58.5148	33.9669	0.0798159
Mrpl20	XM_006539104	58.4554	61.4275	1
Ufsp2	XM_006509308	58.4418	15.6879	6.53414e-07
Bcap31	XM_006528048	58.4395	65.296	0.856679
Ggact	XM_006518920	58.3769	3.03816	3.01263e-33
Ier2	NM_010499	58.3067	108.909	0.141326
Cpq	NM_018755	58.2896	33.8356	0.0641814
Gpi1	XM_006544528	58.2192	92.4027	0.208947
Snap47	XM_006534021	58.0058	16.3318	2.86586e-06
Tm9sf3	NM_133352	57.9091	58.484	1
Dynlt3	XM_006527694	57.8746	55.9579	0.898925
Armc10	NM_026034	57.747	5.87469	6.05096e-20
Picalm	XM_006507594	57.7305	33.101	0.05618
Adprh	NM_007414	57.7121	4.13019	3.07433e-27
Sf1	XM_006531733	57.7069	76.3669	0.618841
Adra2a	NM_007417	57.6762	10.2225	7.43514e-11
Nup93	XM_006531374	57.629	8.83263	1.80626e-13
Golim4	XM_006502144	57.6191	12.0696	1.17307e-09
Ppp1r37	XM_006539833	57.6163	27.3667	0.01269
Ica1	XM_006504993	57.615	33.1189	0.0582284
Rpl36al	NM_025589	57.5851	90.254	0.241804
Psmd12	NM_025894	57.4869	23.4996	0.00129576
Tfrc	XM_006521999	57.3844	42.5671	0.414823
Pithd1	NM_025411	57.268	64.3904	0.845625
Stk11	XM_006513439	57.2437	17.8842	2.70135e-05
Timm8b	NM_013897	57.2027	14.9303	4.92675e-07
Ubap2l	XM_006502156	57.1704	31.7131	0.0525066
Eif6	NM_010579	57.1696	49.1893	0.657807
Ndufb5	XM_006535514	57.1201	32.6001	0.0637424
Csnk1g2	XM_006513010	57.0519	25.2255	0.00534157
Gmpr	XM_006516943	57.0143	6.08432	9.08138e-19
Acox1	XM_006532002	56.8312	16.1919	2.49008e-06
Capza2	NM_007604	56.7962	52.7828	0.795123
Rac1	XM_006504667	56.7932	67.0907	0.751624
Cyb5	NM_025797	56.7424	26.3432	0.00727693
Erp44	XM_006538341	56.6908	22.2719	0.000618446
Leprotl1	NM_026609	56.6884	22.585	0.000643512
Map3k15	NM_001163085	56.6741	8.72629	2.5185e-13
Pja1	XM_006527897	56.6234	26.3031	0.00731195
Pttg1ip	NM_145925	56.5826	75.5322	0.518928
Snrpd3	NM_026095	56.5555	31.2488	0.0443967
Txndc12	NM_025334	56.5306	18.4278	3.00087e-05
Fam210b	XM_006500059	56.4881	31.9874	0.0464028
Pdrg1	NM_178939	56.4666	13.1156	5.00503e-08
Dpp9	XM_006524154	56.3651	12.4547	1.31005e-08
Ssbp4	XM_006509783	56.2412	16.6654	1.1997e-05
Lamtor2	NM_031248	56.156	21.2599	0.000520764
Mat2a	NM_145569	56.1421	60.8877	0.914095
Snx5	NM_001199188	56.1305	10.1427	1.59882e-11
Ykt6	NM_019661	56.1231	34.1627	0.106187
Pdha1	NM_008810	56.0906	14.1883	1.41089e-07
Imp3	NM_133976	56.0888	34.3718	0.101549
Lrrc8d	XM_006534893	56.0472	20.7653	0.000291135
Ahsa1	XM_006515729	56.0267	32.8907	0.0705996
Gsn	XM_006497990	55.9831	339.624	3.0182e-05
Etnk1	XM_006507011	55.934	31.6006	0.0508158
1110008P14Rik	NM_198001	55.9198	108.117	0.181784
Tmc4	NM_181820	55.9043	14.4765	4.84024e-07
Dld	NM_007861	55.753	23.3052	0.00168218
Csnk1d	NM_027874	55.7265	64.8634	0.74032
Jagn1	NM_001205025	55.6941	19.3272	9.61225e-05
Fam173a	XM_006524018	55.5658	17.2933	3.64746e-05
Rtn4	NM_024226	55.5579	89.9879	0.192859
Otub1	NM_134150	55.4552	28.7702	0.029435
Ndufc1	NM_025523	55.4424	22.081	0.00101875
Map2k2	XM_006513682	55.4213	22.1527	0.00155783
Pgd	XM_006535910	55.3982	28.731	0.0240178
Gm13826	NM_001271590	55.3506	76.8898	0.454093
Psmd13	NM_011875	55.322	34.6965	0.12102
Camk2n2	NM_028420	55.3135	20.0734	0.0005801
Cel	XM_006497643	55.2734	57.8926	1
A230050P20Rik	XM_006510405	55.2273	16.9178	1.76899e-05
Fam219a	XM_006538260	55.2247	25.5009	0.0103892
Cisd1	NM_134007	55.2176	13.5142	6.38808e-08
Psmc3	NM_008948	55.2041	46.346	0.611107
Lasp1	XM_006532341	55.1854	36.9279	0.221695
Ppa1	NM_026438	55.1701	59.2717	0.958814
Leng8	XM_006539758	55.1568	84.9524	0.295987
Tubb4b	NM_146116	55.1352	111.264	0.17156
Arfgap1	XM_006500592	55.1299	32.8091	0.108566
Abracl	NM_028440	55.097	29.9858	0.0378153
Mrpl33	NM_025796	55.0722	56.0801	1
Pdcd6ip	NM_001164677	55.0417	26.4027	0.00872531
B3galnt1	XM_006501529	54.986	8.88312	4.70524e-13
Eif1b	NM_026892	54.9431	81.3693	0.408005
Rpl22l1	XM_006535531	54.9359	5.44884	7.42036e-20
Tmem219	XM_006508155	54.9287	59.3722	0.932693
Pgrmc2	NM_027558	54.8235	53.6161	0.970232
Nabp2	XM_006514065	54.8012	17.8523	4.50394e-05
Gbf1	XM_006526580	54.7733	26.3291	0.0135433
Tspan5	XM_006501736	54.617	6.31059	2.92289e-18
Rhoa	XM_006511633	54.5801	189.847	0.00049739
Clstn1	XM_006535967	54.5758	65.8912	0.753948
Coro2b	XM_006511094	54.4878	3.18509	5.38444e-30
Mcfd2	XM_006523900	54.4874	37.6299	0.235204
Aldh3a2	XM_006532029	54.4106	12.3683	6.94901e-09
Kidins220	XM_006515249	54.4038	42.0823	0.4074
Ubqln1	NM_026842	54.3778	64.5918	0.73101
Hspa8	NM_031165	54.21	290.922	0.0848447
Pafah1b1	NM_013625	54.2018	57.4773	0.979801
Fam134c	XM_006534032	54.1362	26.6783	0.0176764
Cct4	NM_009837	54.0729	52.9164	0.918158
Eif4g3	XM_006538769	54.0079	27.5102	0.0208245
Psme1	NM_011189	53.9797	53.2548	0.947311
Hsd17b12	NM_019657	53.9613	64.2907	0.739525
Mapre2	XM_006525744	53.935	46.6472	0.674218
Jun	NM_010591	53.9301	394.18	3.6259e-05
Ccdc47	NM_026009	53.8508	63.4915	0.750855
Polr2a	XM_006532611	53.7791	56.5678	0.967769
Hcfc1r1	XM_006524456	53.7761	31.1311	0.0761476
Suox	XM_006513453	53.7642	18.1092	7.4851e-05
Zcchc18	XM_006528593	53.7547	7.40802	6.97062e-15
Ip6k1	NM_013785	53.5923	27.6251	0.0275954
Tmem208	XM_006531274	53.5704	52.8502	0.975532
Hspa4	NM_008300	53.5656	48.6043	0.763922
Maged2	XM_006528997	53.5554	92.1359	0.143414
Cmip	XM_006531434	53.4726	40.8748	0.556425
Caprin1	XM_006499902	53.465	63.756	0.744022
Arl8a	NM_026823	53.4442	29.0939	0.0474936
Drg1	NM_007879	53.4167	21.3897	0.000910305
40242	NM_172606	53.3742	37.4029	0.25501
Fam117a	XM_006532833	53.3703	25.9512	0.0183462
Fam102a	NM_153560	53.3596	124.986	0.0685966
Cdc37	XM_006509967	53.2593	48.2336	0.817997
Polr2j	NM_011293	53.252	12.4461	1.16168e-07
Ifi30	NM_023065	53.1443	20.2915	0.000466786
Cars	XM_006508626	53.1438	19.3747	0.000315851
Ppp3r1	NM_024459	53.0971	36.2507	0.230473
Kars	XM_006531519	53.0961	47.5399	0.735286
Pfdn2	NM_011070	53.0875	38.6473	0.314904
Cdc42se2	XM_006534320	53.0133	48.6351	0.789726
Sdf4	XM_006538683	52.9044	66.3105	0.582719
Dnajc10	NM_024181	52.8926	34.83	0.152032
Sec62	XM_006535534	52.8806	42.3041	0.474544
Nagk	XM_006506407	52.8125	10.8074	1.05603e-09
Rer1	XM_006539130	52.8091	21.6251	0.00150892
Scyl1	XM_006531856	52.7456	25.1547	0.0129284
Ldb1	XM_006526723	52.7244	47.7403	0.86001
Cbs	XM_006523549	52.651	1.83029	1.77088e-29
Man2b2	XM_006503767	52.6122	17.8861	0.000118339
Clint1	XM_006532838	52.5787	37.5544	0.27769
Psph	XM_006504274	52.554	5.6033	6.2754e-19
Cwc15	XM_006510537	52.5527	17.7782	5.87556e-05
Rbm5	XM_006511870	52.54	41.3911	0.482543
Gmppb	XM_006511759	52.5309	22.587	0.00413237
Riok3	XM_006526174	52.4959	30.5733	0.0679216
Tprgl	XM_006539129	52.4367	58.6827	0.856198
Ginm1	XM_006512656	52.4088	42.1089	0.500652
Fxyd6	XM_006510521	52.3534	39.805	0.429146
Emilin1	XM_006503648	52.2995	1.47963	1.95555e-48
Golgb1	XM_006522081	52.2026	43.7601	0.572798
Zfr	XM_006520057	52.1986	43.094	0.544723
Cyb561	XM_006532129	52.1824	52.3547	1
Itfg1	XM_006531385	52.1294	46.1349	0.696256
Sgpl1	XM_006513402	52.1078	16.125	1.68402e-05
Pdcd6	XM_006517156	52.0841	42.884	0.554206
Rab8a	XM_006509565	52.0487	19.2644	0.000368593
Tm2d2	NM_027194	52.0269	11.5753	5.63981e-09
Sil1	XM_006526365	52.0158	55.4497	0.973139
Mff	XM_006496556	52.0072	21.0955	0.00104791
Ndufb3	NM_025597	51.9784	16.7163	0.000745738
Scamp2	XM_006511152	51.8683	52.4508	1
Aup1	XR_377414	51.8549	49.9856	0.947311
Slc35f5	XM_006529910	51.8275	17.1035	3.03683e-05
Dpm2	NM_010073	51.8173	28.5595	0.0587641
Tmx1	NM_028339	51.7361	22.1124	0.00216909
Jak1	XM_006502812	51.7115	75.2427	0.357642
Idh3b	XM_006498824	51.6988	28.6041	0.053742
Srebf1	XM_006532713	51.6906	62.6356	0.808997
Ddx24	XM_006515932	51.686	136.494	0.00648781
Rsrc2	XM_006530240	51.6634	52.3225	1
Taok2	XM_006507970	51.5815	16.8713	5.78264e-05
Osbpl2	NM_144500	51.525	16.3987	2.63161e-05
Slc16a10	XM_006512862	51.5175	1.687	4.24071e-45
Vwa5b2	XM_006522287	51.4958	42.8871	0.758065
Fastk	XM_006535793	51.4868	32.0635	0.142085
Uba5	XM_006511791	51.4761	25.5028	0.0144157
Mrps21	XM_006501879	51.412	39.5227	0.420086
Fam20c	XM_006504775	51.404	6.38948	1.40727e-16
Tor1b	XR_374100	51.4023	10.9914	2.92362e-09
Ets2	NM_011809	51.3758	23.0901	0.00512369
Cog1	XM_006532343	51.3622	39.2766	0.418488
Stx12	NM_133887	51.3459	35.1822	0.227333
Usp33	XM_006501079	51.3273	21.9232	0.00191842
Ip6k2	XM_006511850	51.2914	33.5028	0.172412
Tapbpl	XM_006505862	51.2482	14.1457	1.7122e-06
Ppm1g	NM_008014	51.225	32.7591	0.149266
Scamp3	NM_011886	51.2122	39.0002	0.432001
Rpl7	NM_011291	51.1633	1.9107	2.40721e-37
Cpb1	NM_029706	50.9512	151.175	0.431194
Tmem167b	NM_026198	50.9449	42.1098	0.544931
Dcaf7	NM_027946	50.8949	21.7031	0.00273489
Rragc	XM_006503232	50.8479	20.3917	0.00104791
Etf1	XM_006525859	50.797	39.5502	0.435238
Zfand6	XM_006508105	50.7709	34.1908	0.190138
Nipal3	XM_006539229	50.7094	11.2323	7.27382e-09
Cnn3	NM_028044	50.6933	7.36856	1.2851e-14
Unc50	XM_006496219	50.6862	43.5146	0.653121
Agpat3	XM_006513716	50.604	13.5864	9.15522e-07
Yif1a	NM_026553	50.5947	55.7787	0.875263
Acot11	XM_006503181	50.5905	4.29155	1.18561e-22
Abhd17c	NM_133722	50.572	6.22027	1.59432e-16
Ndel1	XM_006534538	50.5519	23.4013	0.00813453
Vps11	XM_006510611	50.518	22.095	0.00321469
Rad23b	NM_009011	50.5097	57.5436	0.815761
Rtn3	XM_006526788	50.4825	42.4162	0.601368
Reep5	XR_385972	50.4722	88.9835	0.129966
Immt	XM_006506740	50.4616	26.9279	0.0300873
Stip1	NM_016737	50.4278	28.109	0.0451411
Pitpnb	XM_006535142	50.2456	3.4632	1.0605e-27
Ube2g2	NM_019803	50.2205	26.5664	0.0326873
Ube2j1	XM_006538107	50.219	34.0995	0.191447
Mtmr7	XM_006509466	50.1625	24.1342	0.00899966
Rpl26	NM_009080	50.1424	71.9883	0.568099
Sgta	XM_006513876	50.1391	29.0241	0.0842757
Mogs	XM_006506424	50.0825	26.7121	0.0461715
Arglu1	XM_006508759	50.0463	58.0879	0.766768
Mapk8ip1	XM_006498953	49.9826	36.8422	0.402607
Anxa7	XM_006518452	49.9578	139.859	0.00378564
Lysmd2	XM_006511430	49.9387	32.1008	0.148269
Tmem206	NM_025864	49.9004	2.54795	8.09657e-35
Vat1	NM_012037	49.8418	140.205	0.00302017
Hnrnpul1	XM_006539855	49.8167	57.1962	0.780661
Bcar1	NM_001198839	49.7995	45.6533	0.895168
Ormdl3	XM_006533958	49.7752	29.8932	0.0974187
Mapk14	XM_006524304	49.742	22.6192	0.02256
Ppme1	NM_028292	49.7321	25.8754	0.0272997
Chchd1	NM_025366	49.7139	15.9686	3.58487e-05
Lrp10	XM_006519358	49.6961	101.063	0.106886
Rnf115	XM_006501947	49.6896	19.9625	0.00116984
Ndufa5	XM_006505161	49.6679	43.7374	0.695527
Rab11a	NM_017382	49.5977	58.8107	0.747308
St18	XM_006495501	49.5296	28.0232	0.0508717
Trim28	NM_011588	49.438	51.8957	0.931362
Atad1	XM_006527312	49.4356	27.8957	0.0536304
Kpnb1	XM_006532307	49.4116	47.7825	0.936214
Dhx32	XM_006507137	49.4053	22.1697	0.00411074
Ndufa13	XM_006509728	49.3919	124.441	0.0103017
Trim44	NM_020267	49.3797	35.9989	0.320167
Ctnnd1	XM_006498625	49.223	45.8446	0.851751
Yipf3	XM_006524377	49.2167	57.8237	0.74032
Mbd6	XM_006513075	49.174	33.1014	0.272609
Ybx1	XM_006502933	49.1455	46.6389	0.885616
Mapre3	XM_006503623	49.1161	75.6923	0.252238
Golga2	XM_006498490	49.0954	44.8461	0.850402
Ndufv2	NM_001278415	49.0544	14.1584	4.07964e-06
Wipi1	NM_145940	49.0511	7.107	9.46495e-14
Rab10	NM_016676	49.0484	53.8562	0.951623
Gbas	XM_006504279	49.03	28.5383	0.065955
Hmgcr	XM_006517530	49.0284	46.622	0.890757
Impact	XM_006525684	49.015	13.4419	7.59091e-07
Tmem126a	NM_025460	49.0083	18.369	0.000390413
Igf1r	XM_006540641	48.9927	32.7993	0.269703
Dlst	XM_006516392	48.9708	19.5624	0.00114519
Wdr1	XM_006503863	48.9629	41.7468	0.677865
Matr3	NM_010771	48.9585	76.3571	0.270725
Tmem259	XM_006513490	48.9302	73.7353	0.397116
Ctsz	NM_022325	48.9279	92.0562	0.0857957
Tbca	NM_009321	48.7984	25.9152	0.0339322
Alkbh6	XM_006539882	48.7627	8.59175	2.41165e-10
Atp8b1	XM_006526105	48.7396	2.18796	1.84356e-38
Cfdp1	NM_011801	48.7124	30.7629	0.181166
Churc1	NM_206534	48.7094	27.4272	0.0670726
Hnrnpul2	XM_006527320	48.7056	25.6678	0.0342611
Arhgef2	XM_006501058	48.7041	3.25419	3.02655e-27
Rcc2	XM_006538469	48.6981	7.3345	2.33595e-13
Cog6	NM_026225	48.6845	16.349	3.89627e-05
40422	XM_006529239	48.6186	103.732	0.0351376
Strap	XM_006505831	48.614	73.2913	0.292314
Gng5	NM_010318	48.5674	19.4809	0.0012982
Pfkfb2	NM_001162415	48.529	64.1383	0.515924
Fam20b	XM_006496736	48.5046	22.9634	0.00817441
Ei24	NM_001199494	48.496	59.0118	0.694768
Magt1	NM_001190409	48.4885	59.1096	0.703479
40427	XM_006510190	48.4673	24.6421	0.0168155
Zc3h11a	XM_006529864	48.4375	31.4703	0.15574
Cenpb	NM_007682	48.4045	45.1597	0.901353
Slc38a2	XM_006521300	48.3914	42.2218	0.667008
Pts	XM_006510101	48.3807	25.5455	0.0257985
Hook1	XM_006503487	48.2755	36.1797	0.431263
Slc37a4	XM_006510010	48.2527	34.7303	0.335553
Preb	XM_006504015	48.2318	30.1055	0.215888
2210016L21Rik	XM_006530466	48.2266	5.70262	5.22783e-17
Osbp	XM_006527439	48.1311	27.6783	0.0709416
Srm	NM_009272	48.0696	17.9905	0.00291808
Ranbp1	XM_006521866	48.0557	12.577	8.94019e-07
Pgls	XM_006509714	48.0505	24.8919	0.0331543
Ist1	XM_006531386	48.0283	42.4521	0.735344
Sec16a	XM_006497909	48.0188	26.6743	0.0764068
Pcdhga5	NM_033588	48.0137	31.7437	0.215888
Phf1	XM_006524025	48.0067	2.07013	3.05876e-36
Zranb2	NM_017381	47.889	37.3013	0.437094
Slc7a2	XM_006509250	47.8798	158.913	0.000803758
Cmpk1	NM_025647	47.8737	72.5349	0.30346
Cox20	NM_025511	47.7828	23.1086	0.0130967
Gse1	XM_006531145	47.718	53.7799	0.847103
Klhdc2	NM_027117	47.6848	34.116	0.284255
Elof1	NM_170777	47.6343	33.6385	0.300301
Bre	NM_144541	47.5867	20.3252	0.00247285
Sacm1l	NM_030692	47.4903	22.5376	0.0074973
Hapln4	NM_177900	47.4147	11.3843	1.47343e-07
Ttc39a	XM_006502994	47.399	37.136	0.436489
Raver1	NM_027911	47.3701	19.1331	0.00369696
Sympk	XM_006540331	47.3451	21.5803	0.00851506
Syf2	NM_026780	47.3433	26.0245	0.0392052
Grn	NM_008175	47.3362	133.552	0.00758804
2810428I15Rik	XM_006509716	47.3031	20.3191	0.0048024
Zswim8	XM_006519034	47.2996	25.143	0.0395097
Gramd1a	XM_006540184	47.2949	32.8045	0.305222
Cops6	NM_012002	47.2671	44.1552	0.850825
Ankrd54	XM_006520800	47.2459	15.5273	6.95763e-05
Arl6ip1	NM_019419	47.235	94.8889	0.0595692
Akap8l	XM_006524625	47.2239	52.9046	0.946048
Ewsr1	XM_006514508	47.2116	57.3692	0.630753
Aurkaip1	XM_006539095	47.1875	45.7745	0.954146
Bcas2	XM_006501965	47.142	25.7724	0.0381313
Gale	XM_006539217	47.1014	5.54172	1.3137e-16
Tkt	NM_009388	47.078	57.472	0.670974
Tceal8	XM_006528592	47.0215	55.7362	0.761283
Med25	XM_006541261	46.972	18.4029	0.00139755
Ccni	XM_006534736	46.9592	178.117	0.000165084
Mrps34	NM_023260	46.9467	33.8385	0.307658
Slc16a12	XM_006527078	46.9054	27.6121	0.224013
Lsm4	XM_006509706	46.9025	26.9325	0.068624
Sdf2	XM_006532630	46.8825	28.9707	0.108225
Zcrb1	XM_006521294	46.8666	22.2582	0.00950935
Smarca4	XM_006510117	46.8664	20.0966	0.00411302
Uggt1	XM_006496062	46.8392	16.1786	7.6273e-05
Pcdhgc3	NM_033581	46.8129	37.7945	0.574163
Sv2a	NM_022030	46.7663	27.2027	0.0911579
Srrt	XM_006504629	46.7349	29.7167	0.166711
BC004004	XM_006525173	46.7288	33.7396	0.315757
Cxxc5	XM_006526176	46.7223	71.6849	0.256944
Usp19	XM_006511832	46.7208	14.3889	1.83178e-05
Sbds	XM_006504490	46.6707	108.725	0.0194238
Bcl2l2	XM_006518457	46.5856	48.1002	1
Necap1	NM_026267	46.5235	42.7242	0.783483
Nop10	NM_025403	46.4599	53.8421	0.868855
Rsl1d1	NM_025546	46.4059	28.1922	0.0915668
Stard7	XM_006500475	46.3859	45.8855	0.971998
Pmpcb	XR_389754	46.3847	16.8527	0.000230955
Man1a	XM_006512568	46.3541	118.259	0.00849866
Dnajc7	XM_006533792	46.291	45.7802	0.964761
Gna11	NM_010301	46.2675	37.7137	0.628658
Trappc3	NM_013718	46.2434	32.129	0.244395
B3gat3	NM_024256	46.2329	27.8936	0.109427
Mafg	XM_006532395	46.2136	21.9796	0.0132487
Dpp8	XM_006511517	46.1903	14.247	1.05669e-05
Alg2	XM_006538124	46.187	33.1738	0.298155
Prmt1	XM_006540640	46.1336	35.9391	0.460169
Ufd1l	XM_006522005	46.1309	18.6559	0.00125515
Magoh	NM_010760	46.1305	13.1888	5.67404e-06
Mthfd1	NM_138745	46.1288	6.36162	3.57176e-15
Fkbp3	NM_013902	46.1109	26.3975	0.0565281
B4galt3	XM_006496951	46.0905	21.4178	0.00820586
Dync1i2	XM_006498674	46.0869	6.7861	1.60717e-14
Huwe1	XM_006528933	46.0746	33.1816	0.433185
Snx1	NM_019727	46.0554	14.2292	1.11461e-05
Cttn	XM_006508472	45.9978	41.2783	0.786344
Cers2	XM_006502259	45.9584	77.2258	0.174559
Nap1l4	XM_006508504	45.9279	35.5839	0.445875
Ndufa9	XM_006506469	45.8453	27.3619	0.0854858
Ppp4c	XM_006508049	45.831	28.5569	0.132861
Cops5	NM_001277101	45.7733	24.7773	0.0532185
Syvn1	XM_006531850	45.7588	33.4366	0.488986
Tm9sf1	XM_006519612	45.6436	29.8307	0.170224
Rpl14	NM_025974	45.5458	136.391	0.00199468
Nmt1	XM_006532445	45.5267	24.8349	0.0452977
Ccnd1	XM_006508466	45.4792	16.1811	0.000149039
Smim7	NM_172396	45.4792	34.8429	0.411774
Tceb2	NM_026305	45.4523	46.0239	1
Cops4	XM_006534953	45.4274	33.0244	0.295291
Ndufa10	NM_024197	45.4205	14.4176	2.89595e-05
Fxr2	NM_011814	45.3698	21.0161	0.0096654
Ifrd1	NM_013562	45.3335	25.3718	0.0554551
Ipo4	XM_006519653	45.286	13.2052	5.86275e-06
Sf3b5	NM_175102	45.2764	112.03	0.0579532
Ctdnep1	NM_026017	45.218	25.482	0.0701331
Pappa2	XM_006496822	45.2152	3.55378	1.05538e-15
Prdx3	NM_007452	45.1946	74.4917	0.41266
Tbcb	NM_025548	45.1802	42.316	0.858223
Tpst2	XM_006534847	45.1669	2.09246	5.39668e-35
Uck2	XM_006497039	45.1614	10.3319	2.13306e-08
Csde1	XM_006501397	45.1054	206.581	2.37681e-05
Gstt1	XM_006513239	45.0935	17.2407	0.0017085
Pcdhga10	NM_033593	45.0882	31.1455	0.278894
Prrc1	XM_006526287	45.088	28.0019	0.112294
Smyd2	XM_006497146	45.071	7.70932	4.97716e-12
Epb4.1l4b	XM_006538087	44.9912	28.3063	0.136784
Itgb1	NM_010578	44.9596	102.739	0.0309333
Pnmal1	XM_006540361	44.958	29.7154	0.187963
Gpsm1	XM_006498253	44.9412	42.4493	1
Tmem8	XM_006524736	44.9391	24.548	0.0525557
Pcdhga6	NM_033589	44.851	32.1571	0.33925
Pcdhga4	NM_033587	44.7972	31.3732	0.300686
Mbnl2	XM_006518371	44.7966	44.1743	0.939216
Scamp5	XM_006511318	44.781	101.804	0.0406358
Kdm1a	XM_006539329	44.7754	23.6975	0.0291046
Tor3a	NM_023141	44.7362	31.3022	0.266024
Rad23a	XM_006530774	44.6947	55.7288	0.600142
Pcdhga7	NM_033590	44.694	30.5425	0.261633
Spryd3	XM_006520886	44.6865	83.1019	0.0811878
Safb	XM_006524160	44.6707	32.2789	0.33803
Glg1	NM_009149	44.6569	31.9329	0.301055
Ndufs8	NM_001271443	44.6352	42.4111	0.907786
Zwint	XM_006513884	44.5864	2.6074	6.5355e-31
Pcdhga8	NM_033591	44.5622	25.7812	0.0833965
Bzw1	XM_006496197	44.5416	22.1314	0.0133404
Slirp	NM_026958	44.5386	39.0234	0.691604
Arl2bp	NM_024191	44.4866	31.8138	0.285472
Mtmr6	XM_006518865	44.4754	19.3659	0.00271503
Pcdhgb1	NM_033574	44.4693	33.3143	0.423976
Gtl3	NM_008187	44.4624	36.8483	0.609335
Arhgap1	XM_006499244	44.4216	42.926	1
Acbd3	NM_133225	44.4155	42.1201	0.853346
Mettl1	XM_006513312	44.3621	5.23821	1.05541e-16
Tmem14c	XM_006516937	44.3268	37.5601	0.593006
Rnpepl1	XM_006529059	44.2826	15.5768	0.000238573
Tmem184b	XM_006520804	44.2783	47.0303	0.927122
Cacfd1	XM_006498159	44.2739	32.3107	0.381009
Snx10	XM_006506653	44.2478	18.6635	0.00217885
Arl2	NM_019722	44.1924	78.6159	0.11869
Tob1	NM_009427	44.1912	43.6459	1
Arfip2	XM_006508317	44.1742	26.9922	0.119707
Psmb5	NM_011186	44.1729	76.178	0.143284
Atp1b3	XM_006510783	44.1179	25.9157	0.0763257
Mef2d	XM_006501089	44.1099	28.6113	0.24013
Pcdhgb4	NM_033576	44.0846	31.8157	0.35178
Lpcat3	XM_006505563	44.0473	39.0205	0.773382
Pcdhga1	NM_033584	44.0103	31.4052	0.332063
Lsmd1	NM_030083	44.0075	29.8764	0.233872
Oxct1	NM_024188	43.9812	12.404	1.392e-06
Acin1	XM_006519296	43.9735	32.6345	0.392799
Supt6	XM_006532743	43.9417	35.6753	0.625816
Foxa2	XM_006498785	43.9316	42.0379	0.959928
Pcdhgb7	NM_033579	43.9224	33.1326	0.43939
Fam32a	NM_026455	43.9135	34.4612	0.452257
Tmem163	NM_028135	43.8823	22.0454	0.0181776
Ddx41	XM_006517407	43.882	23.3619	0.0369857
Golt1b	XM_006506980	43.8676	29.8148	0.203092
Pqbp1	XM_006527654	43.8299	47.3472	0.917416
Dnaja2	NM_019794	43.8243	25.1618	0.0621242
Nup62	NM_053074	43.821	18.2865	0.00242882
Emd	NM_007927	43.805	30.8457	0.302666
Tlk1	XM_006499188	43.7957	20.0101	0.00617603
Lztr1	XM_006522476	43.7697	12.1559	1.8315e-06
Pi4ka	XM_006522034	43.768	25.1243	0.0746157
Stk25	XM_006529768	43.7425	26.4804	0.10911
Pcdhga2	NM_033585	43.7362	33.6537	0.476302
Cbx6	NM_028763	43.7352	46.8116	0.921351
Rere	XM_006537075	43.7333	37.044	0.759053
Smpd1	NM_011421	43.7321	87.1046	0.0875987
2810403A07Rik	XR_375589	43.6121	19.0856	0.00367963
Fam122a	NM_026520	43.6069	11.9885	1.05967e-06
Adrbk2	XR_389274	43.5538	13.6297	1.59077e-05
Gpx3	NM_008161	43.5367	293.294	4.31469e-05
Upf3b	XM_006541394	43.5151	8.00118	6.04516e-11
Mmadhc	XM_006497596	43.5023	45.6173	1
Pcdhgb2	NM_033575	43.4949	32.6374	0.42672
Ubxn6	XM_006524796	43.4906	73.5817	0.144438
Atp6v1g1	NM_024173	43.4889	134.919	0.00157579
Slc4a7	XM_006517998	43.3716	13.9349	3.0182e-05
Rbm42	NM_133693	43.317	26.3138	0.125148
Hmces	XR_377441	43.2769	26.4625	0.11546
Ube2q1	NM_027315	43.2768	25.5866	0.0868057
Rab18	NM_001278447	43.2314	31.7723	0.324674
Dpp7	XR_374142	43.2232	84.172	0.0631848
Trappc6b	XM_006516373	43.2181	14.069	3.8005e-05
Sgpp1	NM_030750	43.1607	16.3041	0.000508176
Polr2e	NM_025554	43.1488	21.0065	0.0163989
G6pc3	NM_175935	43.1412	40.1901	0.900644
Slc29a1	XM_006524768	43.1247	65.2226	0.272609
Pcdhgb6	NM_033578	43.1221	32.4196	0.430163
Pcdhgb5	NM_033577	43.0727	33.2564	0.485386
Ywhah	NM_011738	43.0711	233.198	2.8324e-06
Ube2m	XM_006539731	43.0126	24.7855	0.0858593
Mrpl36	NM_053163	43.0062	15.3856	0.000288717
Pcdhga3	NM_033586	43.0046	31.9043	0.406501
Taz	XM_006528244	43.0035	10.6785	3.15947e-07
Emg1	NM_013536	42.9798	14.1318	4.881e-05
Mrpl10	XM_006531959	42.9724	13.7328	3.76494e-05
Slc25a17	NM_011399	42.9597	15.0492	0.000104028
Ggcx	XM_006506414	42.9448	8.22945	1.54019e-10
Babam1	NM_026636	42.8644	27.4816	0.152869
Anp32e	NM_001253757	42.8515	34.7427	0.518505
Gnl2	XM_006503029	42.8279	23.8057	0.0450545
Gusb	XM_006504342	42.776	18.6238	0.00422944
Srsf1	XR_388324	42.7652	39.9528	0.840296
Yrdc	NM_153566	42.7596	18.6597	0.00415629
Snx2	XM_006526190	42.7127	10.9793	1.62156e-07
Atf6	XM_006496790	42.6786	20.7475	0.0107345
Tsr1	NM_177325	42.671	11.9397	1.81276e-06
Angptl6	NM_145154	42.6281	5.02567	9.14824e-17
Mcts1	XM_006541534	42.5954	4.32047	1.45304e-20
Crip1	NM_007763	42.5844	2.67845	1.13732e-22
Egln2	XM_006539473	42.5782	23.4729	0.0535029
Yme1l1	XM_006498094	42.5766	44.9119	1
Lrrc41	NM_153521	42.5466	37.8052	0.79247
Mapk8ip2	NM_021921	42.5366	30.9348	0.399518
Ptplad1	XM_006511324	42.5259	84.2977	0.15312
Lsr	NM_001164184	42.5079	43.5277	1
Dctn1	XM_006505485	42.5053	51.8109	0.636601
Pde4dip	XM_006502377	42.4905	35.9869	0.641806
Samm50	NM_178614	42.4857	11.4091	8.6671e-07
Dnajc5	NM_001271584	42.4676	34.7639	0.612883
Ppp6c	XM_006498256	42.4662	27.6713	0.16641
Irf7	XM_006536214	42.4392	6.2418	1.07e-13
Bet1	XM_006504971	42.4362	8.16805	1.09047e-10
Map1lc3b	NM_026160	42.3975	58.7311	0.441808
Tbce	XM_006516773	42.3963	11.4071	9.83315e-07
Spop	XM_006532692	42.3922	23.5395	0.0446028
Pcdhga11	NM_033594	42.3614	29.2909	0.281774
Pafah1b2	XM_006510081	42.3309	39.3075	0.824471
Pcdhga9	NM_033592	42.2943	31.3573	0.401929
Rab28	XM_006503650	42.2891	11.9342	2.09013e-06
Safb2	XM_006524156	42.2874	33.3915	0.528596
Sort1	XM_006501223	42.2748	43.6516	1
Mtch2	NM_019758	42.2482	28.8805	0.211363
Atp6v0c	NM_009729	42.2478	167.901	0.00186193
Trappc11	NM_177240	42.2316	12.8561	7.1104e-06
Dhdds	NM_026144	42.2109	17.1267	0.00169978
Lonp2	NM_001168591	42.2016	33.8485	0.512036
Hes6	XM_006529759	42.1949	6.78767	1.99802e-12
Cnot7	XM_006509306	42.1907	43.0814	1
Mcf2l	XM_006508706	42.1794	16.0861	0.000585724
D15Ertd621e	XM_006520704	42.1523	16.6189	0.000656049
Cs	NM_026444	42.1502	37.7466	0.781647
Cdc34	XM_006513480	42.1297	40.2078	0.946905
Plekha6	XM_006497276	42.1176	53.3009	0.61632
Abca3	XM_006524370	42.091	46.3208	0.9
Pcdhgb8	NM_033580	42.087	32.1044	0.460169
Cep170b	XM_006515765	42.0778	24.1109	0.188115
Mvb12a	XM_006509762	42.067	8.2446	1.1805e-09
Gsk3a	XM_006540258	42.0088	30.7737	0.367101
Rpl18	XM_006540720	42.0078	252.641	8.68362e-07
Cxx1c	NM_028375	42.0001	32.666	0.474223
Dnajc12	NM_001253685	41.9797	126.065	0.0523222
Nudt7	XM_006531305	41.9485	7.29928	4.14014e-11
Ensa	XM_006501734	41.9476	54.3732	0.570123
Hp1bp3	XM_006538565	41.9332	57.249	0.467493
Ilk	XM_006507389	41.9201	33.9751	0.537163
Ubl5	XM_006510543	41.8974	50.5905	0.731222
Tmem127	XM_006500136	41.8817	30.356	0.350931
Pnliprp1	NM_018874	41.8782	15.8078	0.0657863
Slc43a2	XM_006532819	41.8774	52.2757	0.951388
Ivd	XM_006499925	41.83	12.8691	1.96914e-05
Txlna	XM_006502659	41.7813	44.7915	0.909331
Rab3gap1	XM_006529405	41.751	28.7203	0.224103
Mapk8ip3	NM_001163447	41.7422	26.3177	0.262159
Igfals	XM_006523711	41.7309	2.16834	3.67995e-31
Plekhb2	XM_006495898	41.7193	59.5356	0.393119
Anp32b	XM_006538205	41.7177	43.7321	0.992425
Yipf6	XM_006528337	41.6693	29.2313	0.238032
Arfgef1	XR_373182	41.6542	16.9734	0.00110457
Numa1	XM_006507169	41.6494	72.5179	0.212588
Tceb1	XM_006495558	41.6457	11.4949	1.27426e-06
Rab22a	NM_024436	41.6455	12.0263	3.16993e-06
Copz2	NM_019877	41.6006	1.33678	3.40072e-39
Otud5	XM_006527663	41.5483	24.6259	0.10273
Rbm17	XR_373949	41.4865	13.7811	5.88449e-05
Commd1	XM_006514563	41.4755	20.8244	0.0192742
Clpp	NM_017393	41.458	22.9584	0.053907
Mybbp1a	NM_016776	41.4225	12.0025	6.65944e-06
Pcdhgc5	NM_033583	41.3944	30.5182	0.39337
Dnpep	XM_006496405	41.3442	21.3339	0.0293589
Syngr2	NM_009304	41.3402	42.1647	1
Gak	XM_006534905	41.3373	21.1129	0.0288571
Atp9a	XM_006498600	41.3282	85.4078	0.0898011
Hspa13	XM_006522849	41.2834	53.7761	0.548742
Hnrnpc	XM_006518571	41.2576	61.3987	0.319617
Vbp1	NM_011692	41.2546	31.3411	0.38589
Ilkap	XM_006529807	41.242	15.091	0.000345054
Appl2	XM_006513508	41.2298	27.9449	0.222255
Vmac	XM_006523409	41.2259	7.57243	1.47367e-10
Ict1	XM_006534064	41.1862	7.91674	8.08326e-10
Dctn6	XM_006509094	41.1698	29.05	0.281584
C1qbp	NM_007573	41.1669	43.6342	0.990509
Gba	XM_006500997	41.1589	32.6126	0.531967
Mroh1	XM_006520773	41.1261	3.7021	9.44833e-22
Prelid1	NM_025596	41.124	22.2133	0.0414534
Edem1	XM_006505746	41.0337	23.0177	0.0559938
Pdhb	NM_024221	41.025	36.1546	0.684063
Srp19	XM_006526155	40.9978	24.8192	0.0997806
Gpr108	XM_006525126	40.9852	16.3329	0.00140956
Cdc16	XM_006508882	40.9404	26.7832	0.181557
Afg3l2	NM_027130	40.9266	22.8432	0.0503951
Rhpn2	XR_391076	40.9257	1.62385	1.05646e-39
Ugdh	XM_006503862	40.9133	52.0382	0.641088
Lamtor1	NM_025605	40.9041	75.674	0.092294
Cmtm4	NM_153582	40.8866	35.0267	0.658516
Srrm1	XM_006539026	40.8691	26.6993	0.183205
Zfp516	XM_006526498	40.853	23.0951	0.0627598
Ssr1	XM_006516523	40.8244	40.458	0.974477
Nop58	XM_006496149	40.7875	31.4753	0.426819
Dpf2	XM_006531696	40.7691	17.1642	0.00286714
Ncl	XM_006529238	40.7393	171.928	5.85193e-05
Got1	XR_386441	40.7355	18.2824	0.00508293
Trafd1	XM_006530300	40.7155	17.245	0.00248216
Cib1	XM_006540859	40.6997	78.1932	0.108321
Dgcr2	XM_006521760	40.666	57.7716	0.336335
H13	XM_006498783	40.6631	71.0477	0.126504
Slc25a11	XM_006534026	40.6474	18.9835	0.00992164
Hspb6	XM_006539957	40.6338	21.3617	0.17002
Mcl1	XM_006501088	40.6277	142.27	0.000373779
Surf1	XM_006497821	40.625	28.2768	0.282237
Kcnh6	XM_006532550	40.6031	5.60965	6.97878e-14
Mgrn1	XM_006521831	40.6009	17.6173	0.00519029
Ppp2cb	XM_006509033	40.5849	69.2709	0.153296
Tmem242	XM_006523253	40.5699	6.43147	8.73176e-13
Btf3	NM_001170540	40.5281	88.1066	0.0343635
Tex261	XM_006505886	40.5044	40.7498	1
Sdccag3	XM_006498261	40.4954	8.94712	1.34089e-08
Kcnh2	XM_006535632	40.4752	60.51	0.412044
Vps37a	NM_033560	40.4678	25.3474	0.108763
Gc	NM_008096	40.3982	36.2991	0.843095
Rpl7a	NM_013721	40.3889	135.434	0.000751138
Sun1	XM_006504758	40.366	61.0894	0.27769
Aff4	XM_006534557	40.3482	41.5487	1
Paip2b	XM_006505970	40.338	4.54638	1.00647e-18
Slc25a44	XM_006501347	40.2599	18.9655	0.0108476
Hsph1	XM_006504914	40.2463	28.323	0.534275
Psme3	XM_006532525	40.2302	25.1825	0.128077
Ogfod2	XM_006530435	40.1751	7.59638	5.17053e-10
Tspyl1	NM_009433	40.1676	44.8196	0.831566
Usp16	XM_006523100	40.1664	28.4119	0.261344
Ier3ip1	XM_006526435	40.1589	62.6184	0.26412
Gtf2b	NM_145546	40.1546	18.0201	0.00529703
Tmx4	NM_029148	40.1383	93.8386	0.0176828
Git1	XM_006532949	40.1277	24.76	0.178752
Mrps18a	NM_026768	40.1245	14.7763	0.000481018
Ap1m1	XM_006509538	40.1014	11.8965	1.28251e-05
Echdc2	XM_006503226	40.0778	20.5763	0.0281162
Anapc16	XM_006513888	40.0503	43.0912	0.975323
Golga5	XM_006515935	40.0257	33.4232	0.556721
Cd81	NM_133655	40.0241	202.027	9.08512e-05
Map1b	XM_006517548	39.9541	81.9071	0.0478288
Ddit4	NM_029083	39.9463	36.1714	0.867057
Qsox2	XM_006497902	39.9158	18.3693	0.00932772
Creb3l2	XM_006505824	39.9139	51.9175	0.622731
Iars	XM_006516826	39.8412	40.9067	1
Tmem55b	XM_006518840	39.8207	32.4307	0.572798
Gps2	XM_006533785	39.8149	34.2376	0.686571
Sstr3	XM_006520669	39.8121	21.2234	0.0439745
Pxk	XM_006517975	39.7908	17.8761	0.0604591
Hn1l	XM_006524613	39.763	26.3133	0.185867
Actr1a	NM_016860	39.7529	45.6146	0.795644
Rbbp4	XR_390161	39.725	17.209	0.00251781
Ranbp3	XM_006524944	39.7175	18.2041	0.00875554
Galnt14	XM_006524939	39.7168	8.82235	1.54625e-08
Actr2	XM_006514780	39.6962	64.0078	0.222967
Vapb	NM_019806	39.6919	17.5995	0.00388119
E430025E21Rik	XM_006520759	39.6822	20.007	0.0168263
Aimp1	NM_007926	39.6619	21.5517	0.039829
Akt1s1	XM_006541115	39.638	22.4505	0.0724275
Bet1l	NM_018742	39.6253	36.2539	0.859539
Slc48a1	NM_026353	39.6196	7.95954	1.00791e-09
Tnks2	XM_006527408	39.5957	33.0112	0.580104
Pcdhgc4	NM_033582	39.5873	30.7125	0.495306
Clk4	XM_006532111	39.5857	9.55053	7.64331e-08
Ngrn	NM_031375	39.5777	125.441	0.00124669
Mapk1	XM_006522147	39.5014	33.0566	0.590308
Auh	XM_006516844	39.491	9.1865	4.79967e-08
Srebf2	XM_006520684	39.4605	50.7116	0.54223
Atp2c1	XM_006511710	39.4419	36.4799	0.817269
E2f4	NM_148952	39.4395	30.7876	0.490863
Alg1	XM_006521930	39.4213	6.36568	2.67006e-12
Use1	XM_006509724	39.4092	12.6423	3.78354e-05
Gga2	NM_028758	39.3848	48.5937	0.630753
Dnaja4	XM_006511325	39.36	62.1486	0.765107
Daam1	XM_006515642	39.359	16.1583	0.00134532
Trp53i13	XM_006532950	39.3508	41.0361	0.943652
Ccng1	XR_388343	39.285	46.2445	0.934717
Samd4b	NM_175021	39.2523	40.2704	0.991932
Krcc1	XM_006506429	39.2393	19.3779	0.0148425
Wnk1	XM_006506026	39.2056	27.1427	0.275425
Chst11	XM_006513908	39.204	2.02884	3.74014e-34
Mrpl2	XM_006524368	39.1767	14.478	0.000492118
Cul1	XM_006506188	39.1672	21.4552	0.0377296
Ireb2	XM_006511335	39.16	14.0991	0.000171371
Pccb	XM_006511369	39.0968	19.1108	0.0136796
Snrnp200	NM_177214	39.0671	39.0507	1
Pigq	XM_006523663	39.0337	15.9651	0.00226571
Ppp5c	XM_006539663	39.0069	20.8292	0.038191
Adrbk1	XM_006531633	39.0047	21.7375	0.0653304
Cdk11b	XM_006538507	38.985	7.39451	4.02248e-10
Usp5	XM_006505915	38.9778	21.8016	0.0590681
Cd47	XM_006521806	38.9736	25.8091	0.172161
Usp9x	XM_006527586	38.9661	23.3343	0.0900062
Cotl1	NM_028071	38.9314	28.4917	0.486225
Vil1	NM_009509	38.9294	6.03918	8.56743e-13
Tmem59l	XM_006509734	38.9211	10.0677	3.32667e-07
Naa60	XM_006522679	38.9201	25.2173	0.235585
Hdac2	XM_006512555	38.9178	11.2416	2.04709e-06
Klhl7	XM_006535753	38.9165	11.8535	7.99219e-06
Pcdhga12	NM_033595	38.9061	29.8861	0.473145
Agfg1	XM_006496430	38.8722	16.7642	0.00286282
Ube2e3	XM_006499161	38.8652	16.5173	0.00282446
Snrpd2	NM_026943	38.8584	61.3096	0.252979
Crb3	XM_006524163	38.8087	25.8934	0.226176
Yipf4	NM_026417	38.8024	22.4734	0.0744984
Fbxw5	XM_006498120	38.7841	47.4847	0.613256
Sys1	XR_374501	38.7595	15.9189	0.00161789
Commd4	XM_006511343	38.7497	11.3268	9.43024e-06
Uqcrb	NM_026219	38.7124	17.139	0.00293228
Glud1	NM_008133	38.712	21.4938	0.0457036
Hnrnpa0	NM_029872	38.6945	54.5323	0.366465
Farsb	XM_006497302	38.6845	17.2733	0.00439094
6430548M08Rik	XM_006530934	38.6633	7.92726	2.19641e-09
Pbxip1	XM_006501351	38.6544	53.6143	0.478788
Gtf2a2	XM_006511116	38.6464	20.4795	0.027848
Ap2b1	XM_006534258	38.6242	70.6018	0.101235
Myh9	NM_022410	38.6179	72.8847	0.130857
Mrps16	NM_025440	38.5991	34.1585	0.730296
Dpp3	XM_006531854	38.5711	8.66163	1.94679e-08
Chpf2	NM_133913	38.5542	32.5288	0.704868
Rps3a1	NM_016959	38.5363	16.957	0.00395949
Clk1	NM_009905	38.4978	62.5831	0.201637
Pdzd11	XM_006528299	38.4824	12.0428	2.84203e-05
Flcn	NM_001271356	38.4051	26.5854	0.281547
Mxd4	NM_010753	38.3914	13.3425	0.000129714
Syap1	XM_006528969	38.3802	22.7593	0.0772182
Adam9	XM_006508986	38.3549	20.7932	0.0332915
R3hdm4	NM_177994	38.3416	57.9069	0.261192
Nudt16l1	XM_006522478	38.2476	24.7916	0.197162
Gsr	NM_010344	38.2427	28.8628	0.401692
Ints3	NM_145540	38.1654	14.4527	0.00440492
Pop5	XM_006530124	38.1575	18.2013	0.0115568
Derl2	XM_006532037	38.1534	32.8196	0.609343
Slc30a5	XM_006517754	38.1504	16.3474	0.00251863
Tubb5	NM_011655	38.1399	2.27223	1.13866e-11
Golga3	XM_006534960	38.1195	24.8578	0.195438
Tuba1a	NM_011653	38.1011	465.896	1.97727e-06
Ntrk2	XM_006517149	38.0984	1.26042	1.78768e-46
Mgp	NM_008597	38.0802	1.58999	4.73486e-36
Rps4x	NM_009094	38.0617	515.271	1.41768e-11
2210010C04Rik	NM_023333	38.0616	630.221	0.0240178
Sephs2	NM_009266	38.032	35.7326	0.839693
Adh5	NM_001288578	38.0277	19.0133	0.017175
Prpf4b	XM_006516582	38.0214	17.6144	0.00624768
Hfe	XM_006516556	37.9497	2.42411	1.49762e-28
Zmynd8	XM_006499378	37.9406	17.9684	0.00969376
Yipf1	XM_006502968	37.915	24.2816	0.13377
Stxbp2	XM_006508742	37.8947	19.2795	0.025435
Coq9	NM_026452	37.8841	16.6801	0.0047031
Rcn2	NM_001278274	37.8753	15.4973	0.00138453
Ogt	XM_006527736	37.8586	43.6724	0.811309
Casc4	NM_001205369	37.8417	75.2322	0.0600609
Galnt2	XM_006530556	37.7996	14.0351	0.000393343
Paf1	NM_019458	37.7889	23.4796	0.129867
Bscl2	XM_006526690	37.7781	41.6912	0.886315
Ndfip2	NM_001190989	37.7591	20.699	0.0363581
Nsf	NM_008740	37.7484	38.1006	0.971931
Bcl7b	NM_009745	37.746	40.5103	0.915903
Sfxn1	XM_006516849	37.7361	21.0702	0.0486973
Qrich1	XM_006511808	37.72	35.0491	0.886829
Scaf1	XM_006540820	37.6829	24.2475	0.323351
Lgals8	XM_006516712	37.6389	23.697	0.113605
Meis3	XM_006539599	37.627	11.5463	3.5811e-05
Timm13	NM_013895	37.6238	14.8379	0.00122977
Acadvl	NM_017366	37.577	103.784	0.00400896
Hadha	NM_178878	37.5515	58.4864	0.260971
Cmtr1	NM_028791	37.5299	19.2029	0.0270233
Ctdsp1	NM_153088	37.5122	16.8221	0.00625318
Yif1b	XM_006540429	37.5069	6.49999	2.13735e-11
Nxf1	NM_016813	37.4999	30.167	0.528956
Ranbp2	NM_011240	37.4932	36.9905	0.935032
Gltscr2	XM_006540329	37.4914	56.0398	0.287954
Snx6	XM_006516253	37.4724	12.2012	3.34673e-05
Twf1	XM_006520638	37.4424	23.2603	0.108485
Abat	XM_006522195	37.4279	30.4255	0.672075
Sf3b3	XM_006530518	37.4176	16.9145	0.0054853
Npm1	XM_006514578	37.4009	44.3619	0.76658
Rapgef4	XM_006499935	37.3953	3.74929	2.04433e-20
Fibp	XM_006531805	37.3832	27.182	0.326505
Luc7l2	XM_006505747	37.3449	49.9916	0.471361
Rab3gap2	XM_006497216	37.3405	22.9501	0.121361
Scamp1	XM_006517514	37.3368	38.2993	1
Pink1	NM_026880	37.3329	36.4525	0.971653
Lsm14a	XM_006540299	37.2976	41.8293	0.864113
Setd3	XM_006516078	37.2883	28.2212	0.377305
Isoc1	NM_025478	37.2845	27.6187	0.347968
Scrn1	XM_006506572	37.2575	78.6301	0.0371356
As3mt	XM_006527235	37.2252	2.14609	6.03184e-30
Tm2d3	NM_026795	37.2217	39.9509	0.96814
Acd	XM_006531169	37.2196	9.40057	6.86076e-07
Dctn5	NM_021608	37.1993	13.0783	0.000118411
Tshz1	XM_006526446	37.1949	36.0239	0.964761
Tbc1d9b	XM_006534457	37.1829	41.3802	0.827094
Ufm1	NM_026435	37.1812	37.3829	0.993647
Mrpl13	NM_026759	37.1497	12.5076	7.30807e-05
Txndc15	NM_175150	37.1075	31.1035	0.559588
Dohh	NM_133964	37.1003	7.51707	3.33339e-09
Pum2	XM_006515277	37.0832	31.4214	0.595399
Mrpl30	XM_006495612	37.0806	10.742	3.00681e-06
Esd	XM_006518543	37.078	53.8991	0.46182
Ppp2r5b	NM_198168	37.0766	19.1686	0.0324941
Hint2	XM_006538222	37.0733	38.2409	1
Vamp3	XM_006537068	37.042	61.1697	0.192684
Ech1	XM_006540172	37.0214	53.2992	0.349545
Srsf9	NM_025573	37.0062	66.287	0.116081
Cbr1	NM_007620	37.0036	13.7154	0.000216311
Cdc123	XM_006497564	37.0008	20.1862	0.0397693
Pnn	NM_008891	36.9882	50.1112	0.464984
St8sia5	XM_006526429	36.9879	3.57665	1.40495e-19
Eml5	XM_006515970	36.9462	11.1231	5.17256e-06
Sowahc	NM_172939	36.9406	6.46009	1.96368e-11
Map7d1	XM_006503109	36.9291	30.405	0.645316
Id3	NM_008321	36.9155	59.1223	0.362592
Azin1	XM_006520114	36.9143	60.0259	0.200267
R3hdm2	XM_006514152	36.8939	17.3766	0.0108939
Emc4	NM_026519	36.8846	53.2582	0.390491
Zfyve21	XM_006516192	36.8787	10.623	6.47113e-06
Tsnax	NM_016909	36.8777	41.2368	0.861133
Actr3	NM_001205385	36.8484	22.504	0.0889508
Rabggtb	NM_001163478	36.8444	37.4495	1
Nf2	XM_006514569	36.8423	12.08	7.16099e-05
Gripap1	XM_006527669	36.8349	21.6211	0.0889696
Taf10	XM_006507814	36.8058	40.0082	0.906805
Mknk1	XM_006502822	36.7788	7.09799	4.31315e-10
Hint3	XM_006512823	36.7675	17.4847	0.0101268
Ppp6r3	XM_006531789	36.7178	31.2179	0.618057
Ccdc124	XM_006509655	36.7075	29.4009	0.553926
Kif1b	XM_006535912	36.6998	15.062	0.00149026
Slc35c2	XM_006499370	36.6944	16.2686	0.00531788
Pmvk	NM_026784	36.6769	31.7847	0.688314
Slc35b4	XM_006506442	36.6451	3.60276	1.45304e-20
Sec63	XM_006512532	36.6345	27.8419	0.398687
Txndc17	NM_026559	36.6208	11.3749	1.37804e-05
Mrpl53	NM_026744	36.6117	31.8091	0.689557
Cetn3	XM_006517074	36.5971	12.2449	6.42701e-05
Slc25a12	XM_006500419	36.5839	13.9529	0.000518819
Nsfl1c	XM_006499844	36.5719	15.3972	0.00243708
Fxr1	XM_006535400	36.5704	12.035	2.93208e-05
Naa20	XM_006500089	36.5674	90.5614	0.0113772
Maea	XM_006504041	36.5574	24.7721	0.234991
Carkd	XM_006508872	36.5456	37.4216	1
Slc25a28	XM_006527097	36.5313	22.8263	0.218648
Pvrl3	XM_006522434	36.5252	42.8319	0.783337
Ubr2	XM_006524145	36.5101	12.2813	4.78631e-05
Gdap1l1	XR_374460	36.5076	7.3502	1.03277e-09
Minos1	NM_001163006	36.4995	8.04517	4.20249e-09
Eif4a3	NM_138669	36.4955	28.5337	0.45118
Pfdn1	NM_026027	36.495	29.2157	0.515897
Mbtps1	XM_006531209	36.4933	36.3735	0.998737
Eno2	XM_006505503	36.4775	96.2017	0.00537742
Myl6	XM_006513321	36.4647	499.937	3.38664e-08
Tmem109	XM_006527317	36.4498	68.7643	0.0731002
Arhgef12	XM_006510586	36.4443	37.1685	1
Glrx	XM_006517477	36.4431	5.45842	1.67985e-13
Cerk	XM_006520831	36.4331	94.1653	0.00653736
Ube2z	NM_172300	36.4314	34.8302	0.917416
Ppt1	XR_376299	36.3974	87.8169	0.014946
C330006A16Rik	NM_001256521	36.3873	10.6058	7.65027e-06
Xrcc6	XM_006520440	36.3731	71.811	0.0697355
Cnpy3	XM_006524957	36.3402	21.5135	0.0859707
Tbc1d15	XM_006513957	36.3262	12.4679	7.76217e-05
Ybx3	NM_011733	36.3174	4.04394	1.14955e-17
Plekha1	XM_006507140	36.2996	40.0723	0.905876
Rwdd4a	NM_203507	36.2956	4.7126	1.077e-15
Bola3	XM_006506775	36.2817	14.0922	0.000984917
Ggnbp2	XM_006532992	36.247	33.7742	0.855639
Rab5a	NM_025887	36.2409	44.7458	0.665463
Wbp1	XM_006505919	36.2263	31.0099	0.683574
Denr	XM_006530452	36.187	19.8357	0.0375379
Gadd45gip1	NM_183358	36.1703	55.6292	0.293505
Zmiz2	XM_006514748	36.1394	16.9708	0.0113772
Ndn	NM_010882	36.1241	22.3007	0.124804
Dnajc8	XM_006539135	36.1199	28.0112	0.418014
Nudt3	XM_006524667	36.1069	44.1789	0.665377
Tmem199	NM_199199	36.0754	21.9054	0.108124
Ncor1	XM_006532612	36.0694	18.4153	0.0200169
Tm9sf4	XM_006500476	36.0336	23.8474	0.208529
Tbl1x	XM_006527939	36.0328	16.6279	0.00916698
Ush1c	XM_006541212	36.0246	11.2997	3.52271e-05
Mif	NM_010798	36.0159	350.582	1.35368e-09
Ssu72	NM_026899	36.0085	66.3636	0.0958663
Thoc7	XM_006518076	36.0007	24.6857	0.220779
Cul4a	XM_006508933	35.9866	24.7029	0.226006
Hgs	XM_006532270	35.9812	34.1576	1
Laptm4b	NM_033521	35.9737	111.64	0.00170803
Abhd2	NM_018811	35.9223	79.5659	0.0246882
Carm1	XM_006510519	35.9149	15.3013	0.00345762
Gnl3	XM_006519113	35.8581	43.8272	0.705566
Dcun1d5	XM_006509889	35.8421	3.53565	1.674e-20
Pef1	NM_026441	35.8279	32.039	0.73479
Parp8	XM_006517718	35.7877	7.6868	3.00201e-09
Echs1	NM_053119	35.7823	49.6296	0.43407
Ywhaz	NM_001253805	35.7733	109.197	0.00175038
Hars	NM_008214	35.7674	25.3985	0.303689
Scamp4	NM_019575	35.7446	25.4813	0.44528
Raly	XM_006499013	35.7361	14.8466	0.00221385
Tor2a	XM_006498122	35.7299	5.66901	3.22893e-12
Mrpl28	NM_024227	35.7276	27.7201	0.467493
Aspscr1	XM_006534084	35.7266	8.27934	5.47891e-08
2510039O18Rik	XM_006535979	35.7261	20.8575	0.0863187
Chuk	XM_006526623	35.7222	18.8675	0.0247479
Myo6	XM_006510835	35.7134	23.9018	0.192784
Mapkapk2	NM_008551	35.6952	56.6875	0.231522
Nudcd3	XM_006514603	35.692	20.5347	0.0676003
Yipf5	NM_023311	35.6834	25.1816	0.271173
Sh3gl1	NM_001252471	35.6576	22.547	0.164571
Anapc4	NM_024213	35.6547	8.77703	1.04525e-07
Rbck1	XM_006499445	35.6465	22.6451	0.155053
Surf2	XM_006497827	35.6278	35.775	1
Wbp11	XM_006506448	35.6237	48.52	0.523297
Dazap1	XM_006514069	35.6232	23.1766	0.199921
Phpt1	NM_029293	35.5959	35.8988	1
Mat2b	NM_001199274	35.5888	17.7146	0.0128458
Mpv17	XM_006503768	35.5756	40.5394	0.846787
Gemin7	NM_027189	35.5721	7.69752	1.33402e-08
Zmynd11	XM_006516491	35.5385	49.6179	0.4345
Rpa1	XM_006534051	35.5354	13.9819	0.000735125
Ubr3	XM_006500115	35.5124	24.7541	0.256538
Lrrc16b	XM_006519047	35.5081	3.6219	2.54486e-19
Htatip2	XM_006540988	35.5054	25.9421	0.299824
Mtpn	NM_008098	35.4947	59.8941	0.178294
Zfp598	XM_006523999	35.4936	14.2236	0.00497581
Ift57	NM_028680	35.4728	16.0052	0.00480405
U2af1l4	NM_170760	35.4585	10.6909	2.30679e-05
Api5	XM_006498588	35.4453	38.2579	0.952183
Tmod2	XM_006511267	35.4357	21.4638	0.0836101
Inha	NM_010564	35.4347	2.06597	4.84297e-27
Psme4	XM_006514429	35.4233	14.4674	0.00129245
Dgkd	XM_006529471	35.4167	17.0491	0.03167
Ipo7	XM_006507657	35.3836	26.5091	0.341885
Srprb	NM_009275	35.3666	37.2867	1
Sh3bgrl3	NM_080559	35.3513	42.4729	0.692129
Fam50a	NM_138607	35.3435	29.634	0.641723
Mbd3	XM_006513301	35.3309	22.6144	0.180006
Cnih1	XM_006518505	35.315	36.5443	1
Arfip1	XM_006502481	35.3133	18.6156	0.0436232
Bsdc1	XM_006502630	35.3068	40.4887	0.780045
Sfr1	XM_006527308	35.3035	4.22585	2.77395e-16
Usp4	XM_006511696	35.2733	11.6403	4.6515e-05
Paics	XM_006535180	35.2733	28.1432	0.487369
H2-Q4	XM_006536541	35.2367	29.1598	0.691215
Khdrbs3	XM_006520410	35.2078	7.77487	9.59006e-09
Trappc4	XM_006510523	35.1987	41.0113	0.809063
Cog7	XM_006507699	35.1829	14.2022	0.00147657
Kdm5c	XM_006528769	35.1811	30.2356	0.757362
Bcl2l1	XM_006498608	35.1802	90.6809	0.00699353
Sh3bgrl	NM_019989	35.1502	55.654	0.241855
Sptan1	XM_006497809	35.1318	31.4005	0.793417
Urod	XM_006502931	35.1102	32.3905	0.808997
Insig1	NM_153526	35.1075	77.174	0.180231
Cib2	NM_019686	35.0759	2.96321	1.35447e-20
Chchd3	XM_006506467	35.0593	11.3028	2.63339e-05
Ube3c	NM_133907	35.044	47.2532	0.472761
Ndufs1	XM_006495951	35.0193	34.389	0.951472
Srsf4	NM_020587	35.0016	33.4508	0.943323
Eci2	XM_006516673	34.9881	27.1134	0.412443
Ap1m2	XM_006509949	34.9574	26.8553	0.433154
U2af2	XM_006539727	34.9507	31.07	0.766296
Pmpca	XM_006498237	34.9456	16.9871	0.0164579
Irf2bp2	NM_001164598	34.9415	51.476	0.29919
Atp13a1	XM_006509564	34.9173	21.9578	0.177274
Isca2	XM_006516296	34.9122	14.2389	0.00165544
Cops8	XM_006529064	34.9043	14.251	0.0012011
Slc25a51	XM_006537834	34.8935	8.87259	2.08229e-07
2610507B11Rik	XM_006534312	34.8862	33.4895	0.920308
Nono	XM_006528138	34.8711	78.1527	0.0232864
Pde3b	XM_006507438	34.851	18.2147	0.0300271
Cadps	XM_006518024	34.8361	69.7776	0.0557691
Cdkn1b	XM_006505466	34.8253	24.4156	0.257624
Znhit1	XM_006504496	34.7912	26.3108	0.397676
Max	XM_006515523	34.7849	20.7839	0.0929439
Sucla2	XM_006518757	34.7817	18.898	0.0346448
Atn1	NM_007881	34.7586	91.0636	0.0852634
2300009A05Rik	NM_027090	34.743	15.2609	0.00635022
Atg13	XM_006499887	34.7326	23.1172	0.210143
Blcap	XM_006499900	34.7284	33.3864	0.939893
Tra2a	XM_006505240	34.7284	41.9163	0.681465
Gadd45a	NM_007836	34.7229	53.497	0.273254
Lin7c	NM_011699	34.6985	23.559	0.222049
Ankrd40	NM_027799	34.6844	16.6729	0.0122488
Poldip3	XM_006521485	34.6515	26.4494	0.435374
Mkrn1	XM_006506396	34.6381	41.0504	0.733852
Tomm7	NM_025394	34.6357	66.3162	0.083437
Zfp36	NM_011756	34.6188	85.4781	0.151
0610009O20Rik	NM_024179	34.6013	9.82527	2.31418e-06
Gm572	XM_006535941	34.5909	94.1369	0.0217916
Pkp4	XM_006499171	34.5893	6.6481	1.28856e-10
Cebpb	NM_001287738	34.5825	6.29218	1.96501e-10
Zmpste24	XM_006503019	34.4968	29.0544	0.599591
Rchy1	XM_006535191	34.4928	9.22581	6.79938e-07
Prrg2	XM_006541062	34.4571	11.8111	0.000179489
Prkag1	XM_006520625	34.4458	27.6308	0.490324
Mrps26	NM_207207	34.4389	26.7352	0.479134
Usp35	XM_006507822	34.4239	6.60453	6.7142e-10
Hibadh	NM_145567	34.4192	26.5061	0.412164
Abr	XM_006531982	34.4123	48.8406	0.554115
Nap1l5	NM_021432	34.3806	25.3362	0.351256
Sgsm1	XM_006535122	34.35	14.0919	0.00232846
Coasy	XM_006534255	34.3488	21.8731	0.159392
Vps4b	NM_009190	34.3343	18.6781	0.0359402
Rnf4	XM_006503803	34.3327	20.5811	0.0990499
1110004F10Rik	XM_006508048	34.3311	41.7759	0.693699
Gdap1	NM_010267	34.3275	30.9451	0.759401
Chkb	NM_007692	34.3134	20.7654	0.113463
Fam98a	XM_006524977	34.312	21.7059	0.13095
Pi4k2a	XR_386524	34.3113	11.9695	0.000185466
Capn2	XM_006496627	34.2996	58.7768	0.149119
Fbxo21	XM_006530297	34.291	34.4715	0.992856
Ppp2r5a	NM_144880	34.2864	23.9201	0.2573
Spag7	NM_001167669	34.2663	26.3676	0.422937
Nomo1	NM_153057	34.2456	1.12023	3.06798e-43
Papss1	XM_006501455	34.2323	18.4128	0.0338662
AI314180	XM_006537847	34.2321	35.8158	1
Qars	NM_001168270	34.229	27.3569	0.528441
Tpp1	XM_006507287	34.2236	78.3378	0.0175683
Gnl3l	XM_006528805	34.2224	7.24598	1.93693e-09
Slc30a9	XM_006503664	34.1894	47.7771	0.430149
Hspbp1	XM_006540288	34.1818	11.0726	6.97409e-05
Elf3	XM_006529124	34.1715	30.0146	0.724242
Chmp1a	NM_145606	34.169	25.5509	0.412046
Npepps	XM_006532512	34.1267	20.8624	0.102757
Rgag4	XM_006528101	34.1011	23.7572	0.299824
Aldh5a1	NM_172532	34.0886	6.37873	1.08089e-10
Nploc4	XM_006533134	34.0866	38.069	0.81653
Mrps23	XM_006533916	34.0718	18.7359	0.0435519
Prpf6	NM_133701	34.0657	33.8427	1
Tjp1	XM_006540778	34.0469	19.9827	0.0702241
Ubtf	XM_006532810	34.0309	28.22	0.602436
Clpx	XR_379423	34.0269	14.6935	0.00265935
Tmem222	XM_006539035	34.024	21.8302	0.179849
Psma4	XM_006511198	34.0215	42.4394	0.704938
Tmem57	XM_006539098	34.0204	27.5406	0.539586
Commd9	NM_029635	33.9859	14.5919	0.00264876
Tubb3	NM_023279	33.9768	56.8595	0.642318
Tbc1d20	NM_024196	33.9606	19.9528	0.0808729
Ube4b	XM_006535962	33.9542	20.0365	0.0852257
Larp1	XM_006534334	33.9384	56.7551	0.154926
Cad	XM_006504091	33.9237	5.62634	4.87448e-12
Zc3h7a	XM_006521664	33.9129	34.4601	1
Unc45a	XM_006540541	33.9119	15.2921	0.0064481
Nbas	XM_006515215	33.9055	14.4815	0.00238614
Stk40	XM_006503441	33.8796	32.9063	1
Glb1l2	XM_006510297	33.8602	3.13361	6.05174e-21
Slc39a9	XM_006516032	33.8422	46.5668	0.432973
Klc1	XM_006515488	33.8259	43.0322	0.584707
Nol7	NM_023554	33.8244	36.8704	0.948868
S100a10	XM_006501168	33.8084	20.2152	0.222498
Tom1l2	XM_006532860	33.7891	22.2834	0.216582
Sltm	XM_006511349	33.7362	35.9207	0.974626
Gdap2	XM_006501001	33.7249	3.61302	2.49249e-19
Tmem39a	XM_006522496	33.7228	14.1118	0.00191678
Mfn2	XM_006535920	33.7041	26.2656	0.483814
[truncated: 7,478 more rows]
