# Supplementary material for: The transcriptional landscape of mouse beta cells compared to human beta cells reveals notable species differences in long non-coding RNA and protein-coding gene expression
Source: BMC Genomics. 2014 Jul 22;15(1):620. doi: 10.1186/1471-2164-15-620 (PMC4124169; doi:10.1186/1471-2164-15-620)
Supplement: Supplementary file 9 — Additional file 9: Is a table listing genes that are significantly enriched or uniquely expression in mouse or human beta cells. (XLSX 214 KB) [file 12864_2014_6324_MOESM9_ESM.xlsx]

## Sheet: Benner et al., Add. data file 9
Additional data file 9: significantly enriched or uniquely expressed in mouse or human beta cells.
							(Benner et al.,) Comprehensive alpha and beta cell transcriptomes
		expression in mouse	expression in human	log fold
gene name	accession number	beta cells (RPKM)	beta cells (RPKM)	enrichment	status	enriched in	adj. p value
Slc39a7	NM_001077709	172.267	0	20.7162	unique	mouse	2.07798e-232
Resp18	XR_373538	950.604	0.16276	12.511	unique	mouse	3.11259e-210
Tmem215	NM_001166009	85.0816	0.0116512	12.8218	unique	mouse	2.475e-205
Ehmt2	XM_006523481	52.5402	0	19.0031	unique	mouse	2.475e-205
Slc2a5	XM_006537074	97.2976	0.00912671	13.3643	unique	mouse	1.36529e-200
Pla2g2f	NM_012045	75.7926	0.00276274	14.6924	unique	mouse	5.85084e-200
Ugt2b34	NM_153598	69.0912	0	19.3981	unique	mouse	6.08967e-198
Prkcb	XM_006507442	24.4039	0.00194332	13.5439	unique	mouse	1.67338e-194
Nell1	NM_001037906	55.4713	0.0030661	14.0967	unique	mouse	8.23664e-193
Bag6	XM_006524109	63.3235	0.011283	12.4416	unique	mouse	8.43744e-188
Gatsl2	NM_030719	53.0365	0.0031893	13.9769	unique	mouse	5.52308e-187
Scnn1b	NM_001272023	98.0882	0.0214837	12.1499	unique	mouse	1.45681e-186
Gnl1	NM_008136	28.4508	0.00149891	14.1191	unique	mouse	3.30993e-186
Ythdc1	XM_006534863	26.0346	0	17.9901	unique	mouse	2.2636e-183
Vars	XM_006524052	31.2781	0.000565032	15.5214	unique	mouse	6.11237e-183
Abcf1	XM_006524120	32.7776	0	18.3224	unique	mouse	1.40094e-178
Gsdma	XM_006533850	59.1421	0.00839902	12.7646	unique	mouse	5.03825e-177
Cpn1	NM_030703	63.7249	0.00652187	13.2323	unique	mouse	6.9492e-172
Skiv2l	XM_006523471	29.5765	0.00557087	12.3486	unique	mouse	2.45589e-170
Ppp1r10	XM_006524616	23.312	0.00230553	13.2424	unique	mouse	4.45652e-170
Abhd16a	XM_006523891	61.6371	0.00576909	13.3584	unique	mouse	1.40681e-169
Neu1	NM_010893	43.6142	0.0114384	11.8841	unique	mouse	9.90531e-169
Sphkap	XM_006496575	90.8295	0.0681535	10.378	unique	mouse	1.18633e-168
Clic1	NM_033444	99.1606	0.0207047	12.2186	unique	mouse	1.02724e-167
H2-T23	XM_003945738	52.4532	0	19.0007	unique	mouse	4.64069e-161
Efcab1	XM_006522474	57.5797	0.0127223	12.1327	unique	mouse	6.33356e-159
Fmo1	XM_006496662	36.3309	0.00646927	12.4332	unique	mouse	2.67004e-156
Csf2ra	XM_006526630	35.3887	0	18.4329	unique	mouse	4.00125e-156
Gabbr2	NM_001081141	22.0643	0.010974	10.9603	unique	mouse	7.35513e-153
Gstm1	XM_006501017	84.2211	0.0527397	10.6383	unique	mouse	3.53835e-152
Cuta	XM_006524830	70.3949	0	19.4251	unique	mouse	2.57952e-148
Ddx39b	NM_001252457	135.715	0.132431	10	unique	mouse	2.3194e-147
Nelfe	XM_006524372	32.3502	0	18.3034	unique	mouse	1.8541e-145
Prrc2a	XM_006524620	71.5432	0.0882839	9.66082	unique	mouse	3.70796e-144
Cyp4f39	XM_006524423	17.2111	0	17.393	unique	mouse	5.99569e-140
Flot1	XM_006523656	45.3455	0.0257411	10.7771	unique	mouse	2.02256e-138
Rxrb	NM_001205214	18.7912	0.00380701	12.2317	unique	mouse	2.8759e-138
Vps52	XM_006524107	25.4158	0.021714	10.1863	unique	mouse	2.47708e-135
Cela1	NM_033612	213.521	0.00887181	14.5386	unique	mouse	4.53346e-135
Trim27	XM_006516606	14.333	0.00383965	11.829	unique	mouse	1.252e-134
H2-Ke6	NM_013543	43.6296	0.0177007	11.2592	unique	mouse	1.14869e-128
Tap2	XM_006523992	22.5171	0.0276689	9.66334	unique	mouse	4.33701e-128
Cntfr	XM_006537596	41.2418	0.0501772	9.67999	unique	mouse	1.06353e-127
Hpgds	XM_006506398	22.5839	0.0182521	10.2651	unique	mouse	2.96232e-125
Asah2	XM_006527199	12.4467	0.00825974	10.54	unique	mouse	1.03134e-124
2310061I04Rik	XM_006524875	31.6819	0.0269874	10.1918	unique	mouse	1.84695e-124
Tapbp	NM_001025313	131.477	0.342465	8.58422	unique	mouse	4.88908e-124
Apobec1	XM_006505400	29.0323	0.0221447	10.35	unique	mouse	1.55671e-123
Lpl	XM_006509563	68.1121	0.117315	9.18016	unique	mouse	1.86684e-123
Cntnap2	XM_006506483	10.4046	0.0180399	9.16384	unique	mouse	3.26967e-123
Serpina7	XM_006528577	16.883	0.00252695	12.6499	unique	mouse	4.08338e-122
Plcxd1	XM_006535058	7.00494	0	16.0961	unique	mouse	4.33817e-122
Pdyn	NM_001286502	100.578	0	19.9399	unique	mouse	9.33687e-120
Pramef8	XM_006538856	10.747	0	16.7136	unique	mouse	9.75691e-120
Hgfac	XM_006504031	34.3582	0.0531491	9.33369	unique	mouse	2.13698e-119
Sytl4	XM_006528551	178.241	0.597568	8.22027	unique	mouse	1.11341e-118
Cdh8	XM_006530631	20.7686	0.055673	8.54062	unique	mouse	3.19716e-117
Galr3	NM_015738	32.0662	0.0185503	10.7476	unique	mouse	6.07402e-117
Ring1	NM_009066	16.9185	0.00725969	11.1667	unique	mouse	1.01275e-116
Mdc1	XM_006524260	10.9001	0.0216751	8.96746	unique	mouse	1.78493e-116
Rgl2	XM_006523910	11.5485	0.00859347	10.3755	unique	mouse	3.96834e-116
Adora3	XM_006500922	23.4843	0.0161885	10.4936	unique	mouse	2.31677e-115
Fmo2	XM_006496949	13.4771	0.0214333	9.28973	unique	mouse	3.22366e-115
Hs3st6	XM_006524424	27.2572	0.0076975	11.7713	unique	mouse	1.26343e-114
H2-Ke2	NM_001185182	36.6234	0	18.4824	unique	mouse	1.32793e-113
Dhx16	XM_006524873	16.3197	0.0290417	9.12932	unique	mouse	1.99083e-113
Gpa33	NM_021610	11.5903	0.00509146	11.1245	unique	mouse	2.32456e-113
Atat1	XM_006524987	12.0789	0	16.8821	unique	mouse	1.4975e-112
Spock2	XM_006514347	190.953	0.705465	8.08023	unique	mouse	6.3527e-112
Mrps18b	XM_006524807	18.9967	0	17.5354	unique	mouse	2.70153e-111
A530054K11Rik	NM_183146	5.43254	0.000262096	13.873	unique	mouse	5.37351e-111
Psmb8	XM_006536549	20.9021	0.00166474	13.5319	unique	mouse	3.94538e-109
Hjurp	XM_006529720	11.7573	0.0341184	8.42458	unique	mouse	4.71165e-108
Trim26	XM_006524213	19.1187	0.0452581	8.71942	unique	mouse	6.90391e-107
Il3ra	XM_006517929	15.5168	0	17.2435	unique	mouse	1.23206e-106
Slc18a1	XM_006509534	9.71172	0.00576223	10.6941	unique	mouse	3.94425e-106
Phactr1	XM_006516905	97.4936	0.407221	7.903	unique	mouse	6.13308e-106
Cux2	XM_006530154	9.3344	0.0222496	8.70618	unique	mouse	6.50829e-106
Tmprss4	XM_006510131	25.6654	0.0639231	8.64702	unique	mouse	1.04799e-105
Gtpbp6	XM_006534697	15.5303	0	17.2447	unique	mouse	1.48693e-105
Irgm1	XM_006532305	12.54	0.00255428	12.2059	unique	mouse	2.25869e-105
Wdr46	XM_006524697	13.7676	0.0164487	9.70035	unique	mouse	5.48958e-103
Prom1	XM_006503781	57.799	0.270492	7.73878	unique	mouse	1.18989e-102
Tap1	NM_001161730	8.56889	0.00806852	10.0348	unique	mouse	1.87149e-102
Ifi27	XM_006516076	119.496	0.515329	7.85697	unique	mouse	5.67437e-101
Hapln1	XM_006517075	4.37753	0.00124219	11.6713	unique	mouse	2.47309e-100
Rims3	XM_006503101	34.0245	0.154787	7.77922	unique	mouse	3.61287e-99
Anks4b	NM_028085	25.4316	0.085031	8.22273	unique	mouse	1.04868e-97
Zbtb22	XM_006525177	18.2174	0.0649667	8.12919	unique	mouse	1.14459e-97
Fads6	XM_006533583	15.0658	0.0145198	10.0091	unique	mouse	1.84039e-97
Prr3	XM_006525060	7.24445	0.00206937	11.7054	unique	mouse	7.33698e-96
Gabbr1	XM_006524632	7.05697	0.0180745	8.60101	unique	mouse	3.61603e-95
Aff2	XM_006527816	8.40847	0.0396624	7.72431	unique	mouse	3.46486e-94
Zfp738	XM_006517285	4.39096	0.00956421	8.8277	unique	mouse	8.223e-94
Znrd1	XM_006524792	26.683	0.0303304	9.7762	unique	mouse	9.7854e-94
Itpkb	XM_006496902	45.5633	0.298746	7.25233	unique	mouse	1.44735e-93
Slc7a3	XM_006527752	8.77336	0.000749016	13.3351	unique	mouse	1.44735e-93
H2-M3	NM_013819	10.9348	0	16.7386	unique	mouse	1.11498e-92
Syn2	NM_001111015	13.6238	0.0533197	7.99455	unique	mouse	1.26593e-92
Crlf2	XM_006535165	15.3454	0	17.2275	unique	mouse	3.03089e-92
Wdr72	XM_006511279	10.9726	0.019501	9.12878	unique	mouse	5.72078e-92
Dapp1	XM_006501518	14.6488	0.0521172	8.13206	unique	mouse	1.06525e-91
Fgl2	NM_008013	17.9142	0.0957715	7.5458	unique	mouse	1.62726e-91
Fgd2	XM_006524299	12.4792	0.0398702	8.28639	unique	mouse	6.34205e-91
Prss53	XM_006507963	652.574	4.62896	7.13928	enriched	mouse	1.43816e-90
Lgals12	XM_006527219	7.0835	0.00181781	11.8508	unique	mouse	1.03998e-89
Ypel4	XM_006499466	26.8109	0.0772311	8.43756	unique	mouse	2.16749e-89
Acsl5	XM_006527178	44.1222	0.299621	7.20175	unique	mouse	2.56372e-89
Trim39	XM_006525171	27.2006	0.167154	7.34546	unique	mouse	1.11026e-88
D17H6S53E	NM_033477	6.26027	0.000388732	13.6449	unique	mouse	1.60721e-86
Pbx2	NM_017463	25.0295	0.143982	7.44061	unique	mouse	3.81233e-86
Rps18	NM_011296	42.1802	0.0775642	9.0851	unique	mouse	4.77121e-86
Tmem212	XM_006535431	12.9624	0.0100905	10.3129	unique	mouse	5.7065e-86
Nedd4	NM_010890	103.97	0.95078	6.77269	unique	mouse	7.46556e-86
Agpat1	XM_006524647	47.1337	0.342885	7.10247	unique	mouse	1.35565e-85
Brd2	XM_006523658	94.5113	0.728636	7.01895	unique	mouse	2.91401e-85
Pip5k1b	XM_006526763	53.8125	0.403164	7.06008	unique	mouse	1.06392e-84
Dxo	XM_006523486	21.7726	0.0980517	7.79329	unique	mouse	1.06392e-84
Psmb9	XM_006523729	14.8239	0	17.1776	unique	mouse	1.53728e-84
C1qa	NM_007572	24.678	0.0887787	8.11718	unique	mouse	1.72117e-84
Ghr	XM_006519963	73.2666	0.587563	6.96202	unique	mouse	2.70674e-84
Prrt1	XM_006524294	9.64981	0	16.5582	unique	mouse	7.24566e-84
Maob	NM_172778	120.669	1.05804	6.83338	enriched	mouse	4.47219e-83
Ugt1a9	NM_201644	19.5632	0.125335	7.28507	unique	mouse	7.25262e-83
Daxx	XM_006523580	12.9449	0.05478	7.8819	unique	mouse	7.25813e-83
Eif3c	NM_146200	180.902	1.67491	6.75489	enriched	mouse	2.01212e-82
Stk19	XM_006524640	16.5608	0.0310233	9.05557	unique	mouse	3.72178e-82
Ugt1a1	NM_201645	18.8608	0.124994	7.23625	unique	mouse	9.01352e-82
Ugt1a5	NM_201643	18.6094	0.122867	7.24162	unique	mouse	9.9835e-82
Ugt1a2	NM_013701	18.6389	0.126003	7.20758	unique	mouse	7.73153e-81
Tnfrsf9	NM_001077508	5.71647	0.0163303	8.44265	unique	mouse	1.69471e-80
Elovl2	XM_006516936	13.1527	0.0942881	7.12255	unique	mouse	4.91886e-80
Mt2	NM_008630	848.062	0.482737	10.7784	unique	mouse	8.69259e-80
Muc4	NM_080457	16.5645	0.133573	6.95325	unique	mouse	1.8581e-79
Lsm2	NM_001110101	14.0192	0	17.0971	unique	mouse	2.75115e-79
Mapk15	XM_006521099	23.2561	0.141743	7.35717	unique	mouse	6.42815e-79
Tmtc1	XM_006507071	11.0607	0.0957025	6.85118	unique	mouse	9.7403e-79
Grin1	XM_006497722	26.7947	0.223209	6.90677	unique	mouse	1.15124e-78
Scel	XM_006519355	7.75669	0.0253641	8.25085	unique	mouse	1.15685e-78
Angptl7	XM_006535965	24.4066	0.162146	7.23295	unique	mouse	1.20202e-78
Tcf24	XM_006495431	19.0547	0.14751	7.01222	unique	mouse	1.21675e-78
Kcnj12	XM_006532318	3.81633	0.0100617	8.55294	unique	mouse	1.56548e-78
Stk32a	NM_178749	56.8193	0.572759	6.63206	unique	mouse	4.53341e-78
Pparg	XM_006505737	16.0411	0.0779145	7.68382	unique	mouse	8.35073e-78
Syndig1l	XM_006516124	66.0211	0.59251	6.7997	unique	mouse	1.81842e-77
Upb1	NM_133995	28.8285	0.230493	6.96601	unique	mouse	2.83465e-77
Gpc4	NM_008150	45.2747	0.428515	6.72288	unique	mouse	4.21614e-77
Ptger1	XM_006530771	28.887	0.208162	7.11588	unique	mouse	1.55249e-76
Col11a2	XM_006523559	1.8956	0.000117091	13.0921	unique	mouse	1.77788e-75
Zcchc12	XM_006541395	37.681	0.362114	6.70085	unique	mouse	4.82181e-75
P2ry6	XM_006507640	20.9547	0.171973	6.92811	unique	mouse	6.08568e-75
Ugt1a6a	NM_145079	21.5444	0.210221	6.67858	unique	mouse	6.83012e-75
Ccdc166	NM_001163518	7.683	0.00838017	9.82338	unique	mouse	1.33791e-74
Nupr1	NM_019738	314.428	3.55278	6.4676	enriched	mouse	6.89811e-74
Dlgap1	XM_006524168	3.39059	0.0145561	7.85393	unique	mouse	1.94109e-73
Insrr	XM_006501451	126.647	1.48475	6.41435	enriched	mouse	5.24916e-73
Ctsl	XM_006517080	190.398	2.55366	6.22025	enriched	mouse	1.71819e-72
Ikzf3	XM_006533204	2.45744	0.00790563	8.26198	unique	mouse	1.14156e-71
Pla2g2d	XM_006538657	4.8436	0	15.5638	unique	mouse	2.06582e-71
Rab37	XM_006533856	53.5556	0.668819	6.32307	unique	mouse	2.52664e-71
S100a1	NM_011309	96.0988	0.923005	6.70188	unique	mouse	3.1945e-71
Acadl	NM_007381	20.1384	0.158869	6.98506	unique	mouse	6.16149e-71
Rnf5	NM_019403	33.5021	0.284491	6.87922	unique	mouse	8.63817e-71
Lrrn1	NM_008516	59.4267	0.790726	6.23161	unique	mouse	1.65899e-70
Frzb	NM_011356	70.0695	0.943323	6.21474	unique	mouse	2.42233e-70
Bace2	XM_006523068	224.694	3.44301	6.02811	enriched	mouse	1.59578e-69
Adgb	XM_006512658	3.42436	0.016378	7.69919	unique	mouse	1.62787e-69
Gbp7	NM_001083312	4.5187	0.0200096	7.81191	unique	mouse	2.26751e-69
Zbtb12	XM_006523890	5.3881	0.000990298	12.2709	unique	mouse	5.94582e-69
Csmd2	XM_006503188	2.78652	0.0239224	6.85799	unique	mouse	7.44196e-69
Gpank1	XM_006525181	4.93275	0.00391789	10.2618	unique	mouse	7.55465e-69
Fam151a	NM_146149	174.657	2.37962	6.19759	enriched	mouse	8.48729e-69
Vipr1	XM_006512068	27.749	0.341027	6.34599	unique	mouse	4.64719e-68
Tmem71	NM_172514	5.01548	0.0091697	9.07968	unique	mouse	6.38085e-68
Msln	XM_006524649	15.2002	0.0998816	7.24822	unique	mouse	6.65418e-68
Tert	XM_006517210	2.48476	0.00113439	10.9752	unique	mouse	1.23056e-67
Cda	XM_006539196	32.3002	0.259816	6.95736	unique	mouse	2.5056e-67
Enpep	NM_007934	11.0632	0.128124	6.43097	unique	mouse	1.40002e-66
Samd9l	XM_006505026	10.7902	0.148156	6.1855	unique	mouse	5.25358e-66
Atf6b	XM_006523572	46.4335	0.558125	6.37818	unique	mouse	7.82988e-66
Serpina10	XM_006515759	144.049	2.27452	5.98479	enriched	mouse	1.09549e-65
Lhx1	NM_008498	4.52879	0.0151296	8.21613	unique	mouse	1.26773e-65
Sirpa	XM_006498982	75.0269	1.19663	5.97024	enriched	mouse	1.0113e-64
Adh1	NM_007409	126.068	2.15198	5.87233	enriched	mouse	1.40941e-64
Car10	XM_006534319	22.6286	0.33022	6.09814	unique	mouse	2.18439e-64
Ttyh2	NM_053273	39.6886	0.596801	6.05509	unique	mouse	8.40852e-64
Abca8b	XM_006533459	3.49588	0.0248621	7.12981	unique	mouse	9.5738e-64
Cxcl10	NM_021274	7.57859	0.00600423	10.2779	unique	mouse	1.35185e-63
Synpr	NM_001163032	9.60463	0.0315931	8.24343	unique	mouse	6.69236e-63
Usp29	XM_006540240	2.0589	0.0058266	8.44052	unique	mouse	1.82444e-62
Star	NM_011485	13.4008	0.161323	6.37534	unique	mouse	6.19152e-62
Adora1	XM_006529079	8.85727	0.103637	6.41587	unique	mouse	6.19152e-62
2010015L04Rik	XM_006539044	3.38823	0.0152844	7.78296	unique	mouse	1.06173e-61
Notch4	XM_006523798	1.37193	0.00154716	9.70211	unique	mouse	1.07346e-61
D630039A03Rik	NM_178727	12.8957	0.147905	6.44511	unique	mouse	5.95265e-61
Tat	NM_146214	35.0518	0.568319	5.94639	unique	mouse	9.0698e-61
Col6a6	XM_006511732	16.1254	0.032609	8.94544	unique	mouse	9.22871e-61
Cox6a2	NM_009943	88.0322	1.12147	6.29444	enriched	mouse	1.21433e-60
Folr1	XM_006507360	10.9598	0.0475345	7.84601	unique	mouse	4.16259e-60
Pnmal2	NM_001099636	90.2828	1.68602	5.74268	enriched	mouse	8.15443e-60
Pstpip2	NM_177831	11.7215	0.13599	6.42847	unique	mouse	3.99919e-59
Tmem63a	XM_006496720	34.4551	0.604853	5.83175	unique	mouse	1.03087e-58
Lmx1b	XM_006497746	3.13147	0.00917852	8.39878	unique	mouse	1.03087e-58
Lphn3	XM_006534969	1.46291	0.00304875	8.85994	unique	mouse	1.82938e-58
Elmod1	XM_006511205	4.22055	0.0163333	8.00469	unique	mouse	2.88108e-58
Snx32	XM_006531706	19.2664	0.242317	6.31246	unique	mouse	3.06004e-58
Gbp5	NM_153564	3.09666	0.0112814	8.08794	unique	mouse	3.36538e-58
Fam203a	XM_006521227	7.19697	0.0464906	7.27123	unique	mouse	4.26186e-58
Nr1h4	XM_006513391	6.05817	0.0275001	7.77809	unique	mouse	7.92845e-58
Reep6	XM_006514077	132.029	2.63966	5.64431	enriched	mouse	3.26703e-57
Ppp1r11	NM_029632	28.8373	0.434312	6.05273	unique	mouse	4.10909e-57
Lrrc14b	NM_001033042	6.5315	0.0375372	7.43913	unique	mouse	2.0358e-56
Mttp	XM_006501102	7.88364	0.104242	6.23949	unique	mouse	4.73507e-56
Kcnip1	XM_006514803	61.824	1.23471	5.64581	enriched	mouse	6.42879e-56
Ret	NM_001080780	28.1207	0.672473	5.3858	unique	mouse	1.09014e-55
Myo1h	XM_006530293	3.85723	0.0336813	6.83524	unique	mouse	2.25051e-55
Brdt	XM_006534728	1.87492	0.002593	9.44347	unique	mouse	3.77622e-55
Hist1h1d	NM_145713	4.78524	0.00791987	9.22083	unique	mouse	4.17802e-55
Lrrc71	XM_006502205	6.3576	0.0628451	6.65827	unique	mouse	8.21658e-55
Sytl5	XM_006527604	12.9247	0.261812	5.62491	unique	mouse	1.24096e-54
B3galt4	NM_019420	5.86507	0.021665	8.07402	unique	mouse	1.26038e-54
Tlr2	XM_006501460	17.1336	0.336383	5.67016	unique	mouse	3.84968e-54
Srrm4	XM_006530456	2.58877	0.030638	6.39616	unique	mouse	5.05693e-54
Frmd7	XM_006541505	3.38709	0.024122	7.12763	unique	mouse	6.31421e-54
Cdh7	XM_006529600	2.25157	0.00106234	10.9197	unique	mouse	6.59106e-54
Oas2	XM_006530324	4.85602	0.0521253	6.53891	unique	mouse	7.0108e-54
Scnn1g	XM_006507477	4.24413	0.0347192	6.92948	unique	mouse	1.04781e-53
Sult1c2	NM_026935	12.4044	0.182627	6.08504	unique	mouse	1.3403e-53
Gpr85	XM_006505158	7.49691	0.120891	5.95334	unique	mouse	2.18823e-53
Mroh2a	NM_001281466	1.04415	0.000403859	11.0172	unique	mouse	3.98796e-53
Grtp1	XM_006508850	20.0155	0.30037	6.05776	unique	mouse	4.27001e-53
Disp2	XM_006499107	223.853	5.41685	5.36893	enriched	mouse	5.6586e-53
Ppt2	XM_006524634	4.92382	0.0168176	8.18513	unique	mouse	5.6586e-53
Hap1	XM_006532249	216.611	5.27407	5.36002	enriched	mouse	1.92862e-52
Zg16	XM_006508175	35.0778	0.0460175	9.57103	unique	mouse	2.02849e-52
Nabp1	XM_006495620	21.0937	0.442504	5.57466	unique	mouse	2.12406e-52
Atf5	NM_030693	335.616	8.37764	5.32411	enriched	mouse	3.05513e-52
H2-Aa	XM_006536522	5.70072	0.0117597	8.90896	unique	mouse	3.36833e-52
Prlr	XM_006520034	65.2991	1.69027	5.27166	enriched	mouse	4.28548e-52
Galr1	NM_008082	7.90293	0.106773	6.20844	unique	mouse	7.66517e-52
Iqgap2	XM_006517723	13.1502	0.307935	5.41586	unique	mouse	3.10842e-51
BC005764	XM_006513486	9.93417	0.151048	6.03838	unique	mouse	1.09384e-50
Iapp	NM_010491	51847.1	1561.7	5.05308	enriched	mouse	1.20535e-50
Skap1	XM_006534508	26.339	0.543568	5.59834	unique	mouse	1.33629e-50
Syngap1	XM_006524235	10.534	0.211391	5.63832	unique	mouse	1.68694e-50
Kcnu1	XM_006509024	2.6407	0.0163088	7.33036	unique	mouse	1.72644e-50
Ifit1	NM_008331	9.27524	0.0383354	7.91482	unique	mouse	3.36678e-50
Csnk2b	XM_006523575	59.9226	1.3451	5.47721	enriched	mouse	7.65268e-50
Ndufa4	XM_006505003	187.165	5.23516	5.1599	enriched	mouse	7.73485e-50
Pcsk4	XM_006513358	27.0928	0.631352	5.4231	unique	mouse	1.28951e-49
Krt7	XM_006520292	389.052	11.0069	5.14347	enriched	mouse	1.96782e-49
Tmem29	XM_006528894	3.9016	0.00236368	10.6291	unique	mouse	2.75879e-49
Uaca	XM_006511480	27.5506	0.804072	5.09844	unique	mouse	5.11042e-49
Mgat3	XM_006520553	13.8661	0.348375	5.31437	unique	mouse	5.38628e-49
Atp2b2	NM_001036684	8.95039	0.204729	5.44948	unique	mouse	8.57691e-49
Adcyap1	XM_006523497	0	159.753	20.6074	unique	human	9.642e-49
Ust	XM_006512772	5.71433	0.10455	5.77097	unique	mouse	1.36248e-48
Emilin1	XM_006503648	52.2995	1.47963	5.14339	enriched	mouse	1.95555e-48
Nfkbil1	XM_006523790	12.7808	0.191007	6.06347	unique	mouse	3.46395e-48
Rspo4	XM_006499308	29.9108	0.697529	5.42207	unique	mouse	5.22757e-48
Pcdh15	XM_006513143	1.32581	0.011027	6.89678	unique	mouse	5.51923e-48
Tcf19	XM_006523453	3.05706	0.0122309	7.95377	unique	mouse	2.4721e-47
Gad2	NM_008078	0.0378632	161.59	12.0555	unique	human	7.52231e-47
Eya1	XM_006495445	4.44913	0.0689784	6.00918	unique	mouse	8.39415e-47
Slc17a9	XM_006500589	16.283	0.240096	6.08302	unique	mouse	1.1141e-46
Agxt2	XM_006520067	3.5027	0.0130268	8.05985	unique	mouse	1.15595e-46
Ntrk2	XM_006517149	38.0984	1.26042	4.91764	enriched	mouse	1.78768e-46
Pcyt1b	XM_006527985	9.07425	0.253895	5.15892	unique	mouse	2.05747e-46
AI467606	XM_006507162	8.50168	0.11779	6.17225	unique	mouse	2.52139e-46
Rnase4	NM_021472	354.587	5.51843	6.00571	enriched	mouse	4.89239e-46
Amer2	XM_006519590	8.79598	0.248421	5.14542	unique	mouse	3.1769e-45
Zfr2	NM_001034895	8.36559	0.179639	5.54051	unique	mouse	3.70277e-45
Dio1	NM_007860	41.3722	0.409889	6.65694	unique	mouse	3.8479e-45
Slc16a10	XM_006512862	51.5175	1.687	4.93245	enriched	mouse	4.24071e-45
Psat1	XM_006526571	71.6767	2.2116	5.01828	enriched	mouse	7.00236e-45
Mt1	XM_006530752	1411.94	49.7112	4.82796	enriched	mouse	1.91758e-44
Alox8	NM_009661	2.49112	0.0123361	7.64618	unique	mouse	3.22669e-44
Nomo1	NM_153057	34.2456	1.12023	4.93393	enriched	mouse	3.06798e-43
Cd247	XM_006496633	3.97629	0.0303242	7.03009	unique	mouse	3.32736e-43
Meox1	XM_006532396	2.87634	0.00793838	8.48316	unique	mouse	4.47767e-43
Pag1	XM_006530107	7.04347	0.226642	4.95718	unique	mouse	5.37549e-43
Fam53a	NM_178390	13.2221	0.331862	5.3158	unique	mouse	7.59496e-43
Ang	NM_001161731	80.0798	2.83718	4.81886	enriched	mouse	1.39268e-42
Pamr1	NM_173749	18.7054	0.268083	6.1241	unique	mouse	1.89951e-42
Tmem150b	NM_001142792	5.05975	0.0508454	6.634	unique	mouse	3.3547e-42
Isg20	XM_006541026	89.6148	3.01101	4.89537	enriched	mouse	5.83458e-42
Mia3	NM_177389	0	22.0039	17.7474	unique	human	6.92591e-42
Itgad	XM_006507971	1.62002	0.00516373	8.2658	unique	mouse	1.03703e-41
Dock8	XM_006527435	5.97432	0.179447	5.05636	unique	mouse	1.09018e-41
Scly	XM_006529743	112.114	4.08693	4.77777	enriched	mouse	1.50215e-41
E2f2	XM_006538853	1.27753	0.00782787	7.33232	unique	mouse	2.14822e-41
Lgi4	XM_006539958	3.3187	0.0350311	6.56177	unique	mouse	3.08177e-41
Ky	XM_006511646	20.2791	0.674447	4.90994	unique	mouse	3.56262e-41
Sfrp5	NM_018780	10.6535	0.230394	5.53047	unique	mouse	4.92067e-41
Mybph	XM_006529753	3.32348	0.0116944	8.1385	unique	mouse	9.21443e-41
Lenep	NM_020517	13.7697	0.120424	6.83604	unique	mouse	1.94624e-40
Sdc3	XM_006536959	11.5076	0.405147	4.82765	unique	mouse	3.0179e-40
Emcn	XM_006501842	5.48	0.116517	5.55436	unique	mouse	3.84474e-40
1700037C18Rik	XM_006522617	8.41332	0.0705822	6.8952	unique	mouse	4.5576e-40
Slc24a2	XM_006538342	19.2424	0.850767	4.49922	unique	mouse	5.56637e-40
Serping1	XM_006498623	63.0124	2.47928	4.66759	enriched	mouse	5.67698e-40
Tubb4a	NM_009451	7.68679	0.174997	5.45617	unique	mouse	8.59271e-40
Rad51ap2	XM_006515044	2.81314	0.0162202	7.42943	unique	mouse	1.05523e-39
Rhpn2	XR_391076	40.9257	1.62385	4.65543	enriched	mouse	1.05646e-39
Il1r1	XM_006495713	229.759	10.5837	4.44019	enriched	mouse	1.29027e-39
Kctd15	XM_006539900	18.107	0.654018	4.79086	unique	mouse	1.3668e-39
Fam19a5	XM_006520260	14.6618	0.500307	4.87283	unique	mouse	1.70411e-39
Srp54b	XM_006516155	0	42.6805	18.7032	unique	human	1.97589e-39
Enho	NM_027147	99.942	3.86529	4.6924	enriched	mouse	1.98493e-39
Vdr	NM_009504	73.1785	2.80801	4.70375	enriched	mouse	2.17977e-39
Nrsn2	XM_006499310	0	59.0833	19.1724	unique	human	3.16712e-39
Fam177a	XM_006516277	0.00578632	33.8489	12.4895	unique	human	3.21084e-39
Copz2	NM_019877	41.6006	1.33678	4.95966	enriched	mouse	3.40072e-39
Ccl2	NM_011333	5.06677	0.00108944	12.0566	unique	mouse	9.91675e-39
Gpr89	XM_006501937	14.3011	0.413536	5.11163	unique	mouse	1.09586e-38
Reln	XM_006535644	1.38224	0.0301094	5.51597	unique	mouse	1.09586e-38
Atp8b1	XM_006526105	48.7396	2.18796	4.47738	enriched	mouse	1.84356e-38
Vstm2l	NM_198627	87.0967	3.39903	4.67938	enriched	mouse	2.06058e-38
Taar1	NM_053205	12.6661	0.242273	5.70761	unique	mouse	2.14293e-38
Tmc6	XM_006533112	10.6325	0.324326	5.03446	unique	mouse	2.30192e-38
Asic1	XM_006520295	14.252	0.524101	4.76491	unique	mouse	4.13622e-38
Vars2	XM_006524866	5.4096	0.131029	5.36648	unique	mouse	4.13622e-38
Npr1	XM_006501114	10.783	0.356922	4.91661	unique	mouse	5.64878e-38
Tmem27	XM_006528923	319.992	14.2393	4.49008	enriched	mouse	6.81318e-38
Eps8	XM_006505507	21.7133	0.90113	4.59055	unique	mouse	6.97357e-38
Dock5	XM_006519491	5.698	0.203475	4.80685	unique	mouse	7.16369e-38
Ddc	XM_006514486	175.84	7.76047	4.50196	enriched	mouse	9.59667e-38
Aldh1l2	XM_006513505	64.4398	2.93686	4.45556	enriched	mouse	1.41785e-37
Kif19a	XM_006533507	14.4428	0.523835	4.78482	unique	mouse	2.0708e-37
Rpl7	NM_011291	51.1633	1.9107	4.74286	enriched	mouse	2.40721e-37
Ankrd33b	XM_006520154	6.61337	0.256169	4.68968	unique	mouse	2.65738e-37
Dmrtc1a	XM_006528279	5.00294	0.0289731	7.42698	unique	mouse	3.41949e-37
Cyp4f13	XM_006523734	12.2276	0.367233	5.05692	unique	mouse	6.42073e-37
Kif20a	NM_001166406	5.12109	0.134752	5.24703	unique	mouse	7.18448e-37
Lsamp	XM_006522201	0	13.7767	17.0719	unique	human	8.43207e-37
Rpgrip1	XM_006519689	5.05092	0.145594	5.11556	unique	mouse	1.06092e-36
Th	XM_006508538	25.6497	0.988412	4.69754	unique	mouse	1.22583e-36
Tor4a	NM_146115	13.9217	0.58988	4.56054	unique	mouse	2.19519e-36
Chac1	NM_026929	134.201	5.84554	4.52089	enriched	mouse	2.57088e-36
Xaf1	XM_006533567	5.98356	0.0736578	6.34209	unique	mouse	2.63063e-36
Rps26	NM_013765	93.4609	3.83959	4.6053	enriched	mouse	2.67545e-36
Phf1	XM_006524025	48.0067	2.07013	4.53538	enriched	mouse	3.05876e-36
Atp6v1g2	XM_006524794	3.17443	0.00882533	8.47442	unique	mouse	3.89509e-36
Mgp	NM_008597	38.0802	1.58999	4.58186	enriched	mouse	4.73486e-36
St8sia1	XM_006506928	2.79441	0.0945283	4.88418	unique	mouse	4.74167e-36
Rab34	XR_388376	18.7621	0.689367	4.76621	unique	mouse	5.35041e-36
Igdcc4	XM_006511306	3.23714	0.0968483	5.0614	unique	mouse	9.49504e-36
Ldoc1	NM_001018087	0	49.6986	18.9228	unique	human	9.7585e-36
Nfatc1	NM_001164109	3.96438	0.109424	5.17781	unique	mouse	1.03677e-35
Krt83	NM_001003668	1.86232	0.000676443	11.228	unique	mouse	1.29233e-35
Stox1	XM_006513474	6.35015	0.0874098	6.18123	unique	mouse	1.33919e-35
Zbtb9	NM_001005916	6.58593	0.164694	5.32067	unique	mouse	1.56736e-35
Brox	XM_006535597	0	18.4057	17.4898	unique	human	1.5812e-35
Fxyd2	XM_006509958	0.253816	217.625	9.74328	unique	human	1.67341e-35
Prdm9	XM_006523987	1.0383	0.00051189	10.7288	unique	mouse	3.03619e-35
Hmgcs1	XM_006517576	0	17.6129	17.4263	unique	human	3.48538e-35
Nxpe4	XM_006510310	1.75143	0.00641955	8.06963	unique	mouse	4.66831e-35
Tpst2	XM_006534847	45.1669	2.09246	4.43193	enriched	mouse	5.39668e-35
Tcn2	XM_006514610	67.878	3.24309	4.38746	enriched	mouse	7.38505e-35
Tmem206	NM_025864	49.9004	2.54795	4.29159	enriched	mouse	8.09657e-35
2900011O08Rik	XM_006522482	0.0189048	31.6333	10.7009	unique	human	1.10431e-34
Ccz1	XM_006504824	32.5401	1.51603	4.42376	enriched	mouse	2.27081e-34
Zfp704	XM_006530055	7.29988	0.359241	4.34447	unique	mouse	2.90044e-34
Chst11	XM_006513908	39.204	2.02884	4.2722	enriched	mouse	3.74014e-34
Clic4	NM_013885	77.5763	4.22065	4.20005	enriched	mouse	4.17077e-34
Rhbdl2	XM_006503025	11.0033	0.297943	5.20629	unique	mouse	4.29035e-34
Rpl11	XM_006539112	1.15698	521.456	8.81592	enriched	human	4.56396e-34
Aldh1a1	NM_013467	0.164889	295.509	10.8066	unique	human	4.60063e-34
Mt3	NM_013603	14.3665	0.22851	5.97369	unique	mouse	4.82983e-34
Unc5cl	XM_006525099	0.0426114	35.9206	9.71598	unique	human	4.88619e-34
2510009E07Rik	XM_006522599	15.6928	0.735297	4.41545	unique	mouse	6.07001e-34
Bcl6b	NM_007528	7.97656	0.333026	4.58165	unique	mouse	1.65597e-33
Ankrd24	XM_006514091	22.7949	1.11119	4.35841	enriched	mouse	1.73584e-33
Kcnh5	NM_172805	1.68419	0.021014	6.3178	unique	mouse	1.8507e-33
Lyve1	NM_053247	4.02636	0.0850375	5.56357	unique	mouse	2.40303e-33
Cchcr1	NM_146248	3.91851	0.0858985	5.50989	unique	mouse	2.52998e-33
Fkbpl	XM_006524658	6.63961	0.114164	5.86067	unique	mouse	2.87859e-33
Ggact	XM_006518920	58.3769	3.03816	4.26408	enriched	mouse	3.01263e-33
Galnt9	XR_389272	2.51322	0.0332002	6.23792	unique	mouse	3.35161e-33
Cped1	XM_006505038	1.588	0.0287809	5.78105	unique	mouse	4.78835e-33
Ambp	NM_007443	24.2218	0.966466	4.6473	unique	mouse	5.75064e-33
Pcnxl2	XM_006531058	0.00527832	8.02629	10.5434	unique	human	6.74332e-33
Nr0b1	NM_007430	0	38.9458	18.5711	unique	human	8.07262e-33
Ccl5	NM_013653	6.56542	0.0636063	6.68733	unique	mouse	9.07959e-33
Jak3	NM_001190830	13.3519	0.614373	4.44156	unique	mouse	1.02886e-32
Pnma2	XM_006518989	0.275219	89.3261	8.34184	unique	human	1.31803e-32
Pcdh17	XM_006518905	0.0536735	21.2166	8.62409	unique	human	1.35354e-32
Gucy2c	NM_001127318	8.12737	0.345392	4.55608	unique	mouse	1.5809e-32
Frmd5	XM_006499269	8.26008	0.376948	4.45335	unique	mouse	1.95838e-32
Slc16a6	XM_006531945	13.1759	0.639349	4.36494	unique	mouse	2.0859e-32
Tceal6	NM_025355	0.0399725	53.9408	10.3946	unique	human	2.326e-32
Gcnt2	XM_006516851	25.54	1.42202	4.16666	enriched	mouse	2.59101e-32
Capsl	XM_006520185	17.9455	0.656424	4.77264	unique	mouse	3.89036e-32
Catsper4	XM_006538954	3.07213	0.0191713	7.31669	unique	mouse	4.26685e-32
Paqr9	NM_198414	2.24447	0.00205925	10.0217	unique	mouse	5.33455e-32
1700019D03Rik	XM_006496198	21.5742	1.07479	4.32705	enriched	mouse	6.56463e-32
Tmem54	XM_006503269	0	39.8589	18.6045	unique	human	9.53723e-32
Kcnip3	XM_006499930	2.96911	0.0492907	5.9097	unique	mouse	1.08933e-31
Bop1	NM_013481	19.8264	0.939728	4.39889	unique	mouse	1.32358e-31
Dnah5	XM_006520014	0	11.4564	16.8058	unique	human	1.58241e-31
Pnrc2	XM_006539038	59.8969	3.45805	4.11441	enriched	mouse	1.58348e-31
Zfhx2	XM_006518979	32.8478	1.74114	4.23761	enriched	mouse	1.69896e-31
Ces2h	NM_001272045	0	13.6315	17.0566	unique	human	1.7264e-31
Cpeb1	NM_001252525	75.2505	4.29128	4.13219	enriched	mouse	1.96054e-31
Slc9b2	XM_006502398	0.00995725	16.8706	10.7121	unique	human	2.26569e-31
Hebp2	NM_019487	0.0299401	33.2303	10.1114	unique	human	2.31582e-31
Timp1	XM_006527582	0.980743	287.95	8.19758	unique	human	2.33906e-31
Frrs1	XM_006501184	5.59689	0.180868	4.95085	unique	mouse	2.72163e-31
Nipal1	NM_001081205	31.6771	1.73378	4.19137	enriched	mouse	2.77096e-31
Bst2	NM_198095	22.8765	0.373198	5.9374	unique	mouse	3.18901e-31
Igfals	XM_006523711	41.7309	2.16834	4.26639	enriched	mouse	3.67995e-31
Styk1	XM_006506130	2.33268	0.0367618	5.98378	unique	mouse	3.80235e-31
Esr1	XM_006512432	0.00956052	12.009	10.2797	unique	human	4.19528e-31
Glt1d1	XM_006504309	14.6983	0.683792	4.42574	unique	mouse	4.71421e-31
Spc25	XM_006500003	119.824	7.41713	4.0139	enriched	mouse	6.05214e-31
Psmc1	NM_008947	60.6751	3.34788	4.17974	enriched	mouse	6.0793e-31
Zwint	XM_006513884	44.5864	2.6074	4.09586	enriched	mouse	6.5355e-31
Sall1	XM_006531236	4.60929	0.19288	4.57806	unique	mouse	7.96228e-31
Btbd17	XM_006534277	19.0536	0.860221	4.46905	unique	mouse	9.26865e-31
Rassf3	XM_006513379	18.2045	0.974738	4.223	unique	mouse	1.02001e-30
Ush1g	XM_006532313	1.1524	0.00549493	7.68643	unique	mouse	1.52943e-30
Dpp4	XM_006498690	20.6863	1.16171	4.15424	enriched	mouse	2.19014e-30
Tmem200a	XM_006512919	0.175737	46.3268	8.04147	unique	human	2.2982e-30
Kcna6	XM_006505638	0	14.9626	17.191	unique	human	2.35796e-30
Gpr161	XM_006496850	4.39842	0.191919	4.5177	unique	mouse	3.70283e-30
Parm1	NM_145562	0.912738	198.254	7.76278	unique	human	4.85203e-30
Edil3	NM_001037987	0.255057	59.5649	7.86693	unique	human	4.87954e-30
Cacnb3	XM_006520359	27.7902	1.5941	4.12368	enriched	mouse	5.01245e-30
Coro2b	XM_006511094	54.4878	3.18509	4.09648	enriched	mouse	5.38444e-30
Ccdc82	NM_025534	0	9.13925	16.4798	unique	human	5.38444e-30
Sgcz	XM_006509120	2.74055	0.0420284	6.02358	unique	mouse	5.50592e-30
As3mt	XM_006527235	37.2252	2.14609	4.11644	enriched	mouse	6.03184e-30
Fuom	XR_389960	14.3359	0.625534	4.51818	unique	mouse	6.70845e-30
Notch1	NM_008714	9.32765	0.552322	4.07769	unique	mouse	7.12204e-30
Hist1h2bg	NM_178196	5.69422	0	15.7972	unique	mouse	7.76992e-30
Gbp3	XM_006501719	3.96297	0.175115	4.49942	unique	mouse	8.08244e-30
4922501L14Rik	XM_006501231	7.23561	0.376761	4.26303	unique	mouse	1.35369e-29
4833420G17Rik	XM_006517743	14.7958	0.756676	4.28918	unique	mouse	1.40388e-29
Otub2	XM_006516185	14.2441	0.755224	4.23713	unique	mouse	1.42642e-29
Slc2a2	NM_031197	217.107	14.5967	3.89468	enriched	mouse	1.48282e-29
Niacr1	NM_030701	7.19742	0.0126617	9.13954	unique	mouse	1.68104e-29
Cbs	XM_006523549	52.651	1.83029	4.84624	enriched	mouse	1.77088e-29
Cib3	XM_006509668	13.9255	0.0150602	9.84324	unique	mouse	2.38114e-29
Homer2	XM_006540909	0.0856324	20.807	7.92302	unique	human	2.41118e-29
Insl3	NM_013564	8.67888	0.114188	6.24678	unique	mouse	2.56981e-29
Zfp131	XM_006517766	0	11.2558	16.7803	unique	human	2.96825e-29
Rnf112	XM_006533178	2.13943	0.035111	5.92512	unique	mouse	5.23104e-29
Uqcc2	XM_006524821	178.775	11.691	3.93466	enriched	mouse	5.36989e-29
Gtf2h4	XM_006523668	8.59987	0.306233	4.81116	unique	mouse	5.83494e-29
Cdc25a	XM_006511929	9.78882	0.501848	4.28554	unique	mouse	7.4137e-29
Slc6a19	XM_006517419	7.73244	0.188929	5.35426	unique	mouse	1.09665e-28
Ermap	XM_006503138	0.0272399	11.1402	8.67056	unique	human	1.10801e-28
Rundc3b	XM_006503577	15.3544	0.915904	4.06716	unique	mouse	1.46463e-28
Hfe	XM_006516556	37.9497	2.42411	3.96851	enriched	mouse	1.49762e-28
Lin28a	XM_006539317	1.39889	0.017895	6.28064	unique	mouse	1.49762e-28
Lbh	NM_029999	82.4076	5.36554	3.94096	enriched	mouse	1.54291e-28
Nos2	XM_006532446	3.02837	0.0629721	5.58544	unique	mouse	1.65118e-28
AI661453	NM_145489	10.2788	0.613921	4.06525	unique	mouse	1.79109e-28
Clgn	XM_006530635	0.126105	31.0431	7.94236	unique	human	1.80276e-28
Hsd17b14	XM_006541067	0.0327692	24.2827	9.52898	unique	human	1.81258e-28
Btg3	XM_006522880	0.623544	122.373	7.61635	unique	human	1.85489e-28
C2	XM_006523530	1.34138	0.00196153	9.34589	unique	mouse	2.0082e-28
Raver2	NM_183024	0.0597515	16.7797	8.13113	unique	human	2.99706e-28
Mum1l1	XM_006528541	8.89177	0.499404	4.15392	unique	mouse	3.27733e-28
Pkdcc	NM_134117	101.034	6.60947	3.93415	enriched	mouse	3.28773e-28
Pyy	XM_006533039	281.004	0.229049	10.2601	unique	mouse	4.17098e-28
Cdh4	NM_009867	4.36046	0.159085	4.77574	unique	mouse	4.84922e-28
Pcsk6	XM_006540706	13.4287	0.827469	4.0203	unique	mouse	5.41771e-28
Tmem196	XM_006515787	0	11.2152	16.7751	unique	human	6.09873e-28
Adm2	NM_182928	27.6427	1.65173	4.06477	enriched	mouse	7.44771e-28
Orc6	XM_006531207	14.1694	0.689601	4.36068	unique	mouse	8.33861e-28
Disp1	XM_006535596	0	5.31164	15.6969	unique	human	8.59624e-28
Zfyve28	XM_006503884	0.0167854	8.86276	9.03585	unique	human	9.09783e-28
Pitpnb	XM_006535142	50.2456	3.4632	3.85878	enriched	mouse	1.0605e-27
Ticam2	XM_006525868	0.0136145	9.15552	9.38282	unique	human	1.06614e-27
Steap1	XM_006503601	14.8296	0.715576	4.37304	unique	mouse	1.14508e-27
Serhl	XM_006521319	17.8501	0.944951	4.2394	unique	mouse	1.2384e-27
Pgr	XM_006509848	0.0119746	6.93437	9.16566	unique	human	1.33722e-27
Lrrc18	XM_006519457	1.51901	0.00334824	8.78315	unique	mouse	1.38062e-27
Cdrt4	NM_025496	0	14.9651	17.1912	unique	human	1.50507e-27
Ube2dnl2	NM_001081661	0	10.1807	16.6355	unique	human	1.59115e-27
Klhl32	XM_006537735	32.1173	2.15999	3.89419	enriched	mouse	2.1288e-27
Zfp386	NM_001004066	9.58226	0.600016	3.99707	unique	mouse	2.54505e-27
Arhgef2	XM_006501058	48.7041	3.25419	3.90363	enriched	mouse	3.02655e-27
Adprh	NM_007414	57.7121	4.13019	3.80456	enriched	mouse	3.07433e-27
Oxgr1	NM_001001490	0	7.53922	16.2021	unique	human	3.59437e-27
Apol8	XM_006520932	0.10546	26.383	7.96541	unique	human	3.7133e-27
Rap1b	NM_024457	195.595	14.3614	3.76759	enriched	mouse	3.96766e-27
Sema4a	XM_006501186	14.0701	0.826967	4.08849	unique	mouse	4.54828e-27
Ephx4	XM_006535056	4.66696	0.100829	5.53111	unique	mouse	4.7332e-27
Lrtm2	XM_006505849	1.29628	0.00795355	7.33065	unique	mouse	4.80352e-27
Pigr	NM_011082	9.57588	0.557645	4.10174	unique	mouse	4.82925e-27
Inha	NM_010564	35.4347	2.06597	4.10021	enriched	mouse	4.84297e-27
Peg3	NM_008817	280.908	21.0917	3.73534	enriched	mouse	5.19249e-27
Kcnk3	NM_010608	0.564441	80.981	7.16436	unique	human	6.0929e-27
BC030476	NM_173421	0.136323	28.2232	7.69265	unique	human	7.1635e-27
Slc44a3	NM_145394	28.7597	2.01996	3.83158	enriched	mouse	7.99041e-27
Adarb1	XM_006513062	11.8105	0.821178	3.84607	unique	mouse	8.46806e-27
Nptx1	NM_008730	1.46364	0.0412509	5.1456	unique	mouse	8.50353e-27
H3f3b	XM_006532248	114.851	8.57682	3.74316	enriched	mouse	9.37384e-27
Dmpk	XM_006539516	135.219	9.59199	3.81731	enriched	mouse	9.81858e-27
Gcsh	XM_006531331	14.9617	0.782223	4.25738	unique	mouse	1.11213e-26
Col20a1	XM_006500716	3.57345	0.140374	4.66898	unique	mouse	1.19254e-26
Egf	XM_006500990	5.92069	0.20126	4.87794	unique	mouse	1.46272e-26
Slc17a6	XM_006540601	0.0154562	19.928	10.3231	unique	human	1.48999e-26
Akr1e1	XM_006516485	13.4843	0.702249	4.26296	unique	mouse	1.57029e-26
Samd3	XM_006512741	0	12.4685	16.9279	unique	human	1.57029e-26
A1bg	NM_001081067	0	11.6975	16.8359	unique	human	1.63431e-26
Sstr2	NM_001042606	0.124502	24.5479	7.62214	unique	human	1.65365e-26
Fam13a	NM_153574	0.0103837	5.47145	9.02766	unique	human	1.6792e-26
Hspb8	NM_030704	18.0575	1.10212	4.03412	enriched	mouse	1.82369e-26
Zfp92	XM_006527964	11.8588	0.727464	4.02676	unique	mouse	2.015e-26
Ppp1r14c	XM_006512489	0.00754645	8.69175	10.1507	unique	human	2.04483e-26
Naga	XM_006520561	111.687	8.1617	3.77443	enriched	mouse	2.24252e-26
Il20ra	XM_006512726	0.0594325	15.1243	7.98898	unique	human	2.48203e-26
Nt5m	XM_006531931	19.7332	1.12991	4.12623	enriched	mouse	2.55959e-26
Ildr1	XM_006521674	33.7041	2.36136	3.83518	enriched	mouse	2.70781e-26
Cdsn	XM_006524543	1.07696	0.00161719	9.29284	unique	mouse	2.8097e-26
Rimklb	XM_006505305	0.0608711	11.3206	7.53663	unique	human	2.95516e-26
Ush2a	XM_006497138	4.18189	0.223418	4.22572	unique	mouse	3.2257e-26
Abcc4	XM_006519010	16.2542	1.1748	3.79022	enriched	mouse	3.65701e-26
Filip1	XM_006511442	9.85256	0.626107	3.9758	unique	mouse	3.73795e-26
Celsr1	XM_006520379	1.83352	0.0933827	4.29385	unique	mouse	4.46466e-26
Purg	XM_006509204	2.04785	0.0224922	6.50221	unique	mouse	4.46466e-26
Spag16	XM_006496193	0.0239251	8.84889	8.52483	unique	human	4.57402e-26
Pcx	XM_006531677	66.1389	4.80025	3.78429	enriched	mouse	4.9135e-26
Gm128	XM_006501365	0	11.1106	16.7616	unique	human	6.24052e-26
C77370	XM_006528031	0.0620143	8.67242	7.12538	unique	human	6.53621e-26
Ddah1	XM_006502024	0.0516976	11.0233	7.73347	unique	human	9.01693e-26
Ttyh1	XM_006540241	34.6036	0.332685	6.70019	unique	mouse	9.66947e-26
Fkbp1b	XM_006514973	94.3082	6.98402	3.75523	enriched	mouse	1.11547e-25
Alox5	NM_009662	0.0135197	32.5456	11.2226	unique	human	1.19958e-25
Cd46	XM_006497234	1.04542	124.382	6.8944	enriched	human	1.22467e-25
Rpl35	NM_025592	0.689033	123.865	7.48977	unique	human	1.56402e-25
Cd164l2	NM_027152	4.3278	0.0741238	5.86564	unique	mouse	1.70206e-25
Amy1	NM_001110505	1.43229	0	13.8061	unique	mouse	1.9054e-25
Prss57	XM_006514199	1.32342	0.00215281	9.19843	unique	mouse	2.12223e-25
Dact1	NM_001190466	5.6663	0.324953	4.12369	unique	mouse	2.20745e-25
Peg10	NM_001040611	0.47937	51.6516	6.75123	unique	human	2.32864e-25
Cdh5	XM_006530630	4.83434	0.283298	4.09244	unique	mouse	2.32869e-25
Myzap	NM_001033208	0.0432948	9.14199	7.71886	unique	human	2.43097e-25
Pnck	XM_006528342	2.81574	0.0400412	6.13234	unique	mouse	2.55806e-25
Rpl27	NM_011289	1.43358	189.507	7.04639	enriched	human	2.73925e-25
Jrkl	NM_001033181	0	5.90946	15.8508	unique	human	2.86932e-25
Tmem132d	XM_006504306	0	16.2921	17.3138	unique	human	2.90114e-25
Gins4	NM_024240	8.57298	0.483826	4.14695	unique	mouse	3.1549e-25
Rpl19	XM_006532610	1.37588	192.408	7.12756	enriched	human	3.38371e-25
Ern1	NM_023913	72.2709	5.55185	3.70235	enriched	mouse	4.54674e-25
C2cd4c	NM_001168624	4.78171	0.200041	4.57847	unique	mouse	4.81071e-25
Tnfrsf19	NM_001164155	0.0123203	9.5985	9.59398	unique	human	5.53983e-25
Kcnq4	XM_006503255	3.98131	0.176768	4.49254	unique	mouse	5.66253e-25
Osbpl1a	XM_006526141	8.09281	0.566208	3.837	unique	mouse	6.31473e-25
Samd10	XM_006500607	27.7101	1.90412	3.86314	enriched	mouse	6.88048e-25
Dctd	XM_006509442	0.306869	36.3757	6.88874	unique	human	7.66155e-25
Pdzk1ip1	XM_006503305	31.1279	2.01116	3.95204	enriched	mouse	9.8685e-25
Amigo2	NM_001164563	17.1979	1.24649	3.78618	enriched	mouse	1.00644e-24
Nxph1	XM_006505010	1.21104	0.00542518	7.77613	unique	mouse	1.15654e-24
Prss22	XM_006524905	0	21.1834	17.6926	unique	human	1.33667e-24
Sumo2	NM_133354	0.201177	37.2926	7.53356	unique	human	1.70077e-24
Idi1	NM_145360	0.580456	61.7698	6.73332	unique	human	1.74043e-24
Slc7a14	XM_006535472	78.6385	6.36993	3.62587	enriched	mouse	1.76099e-24
Cnbd2	XM_006500167	5.14234	0.203241	4.66048	unique	mouse	1.8023e-24
Gstm2	NM_008183	29.6194	1.95549	3.92088	enriched	mouse	2.0748e-24
Csrnp3	XM_006500402	0	8.83432	16.4308	unique	human	2.37934e-24
Ninl	XM_006500406	0.0694057	9.17019	7.04369	unique	human	2.43572e-24
Aida	NM_145626	0	6.39963	15.9657	unique	human	2.66047e-24
Espnl	XM_006529482	2.21199	0.101824	4.43984	unique	mouse	2.67801e-24
Pde1c	XM_006505730	4.26332	0.156858	4.76356	unique	mouse	2.76986e-24
Wscd2	NM_177292	0.0147685	39.5844	11.3785	unique	human	2.78469e-24
Slc22a23	XM_006516793	25.2143	1.99329	3.66095	enriched	mouse	2.87104e-24
Edaradd	XM_006516564	1.24527	114.36	6.52086	enriched	human	3.39279e-24
Mill2	XM_006539932	1.34379	0	13.7141	unique	mouse	4.06742e-24
Nim1	NM_175538	0	4.66031	15.5082	unique	human	4.22994e-24
Fzd7	NM_008057	4.69476	0.269777	4.12071	unique	mouse	4.49804e-24
Apobec3	XM_006521550	10.3291	0.590667	4.128	unique	mouse	4.72603e-24
Pkhd1	XM_006495519	1.38214	0.0907287	3.92772	unique	mouse	5.52133e-24
H2-DMa	XM_006523684	4.97151	0.043341	6.83851	unique	mouse	5.55002e-24
Nr0b2	NM_011850	0	12.6003	16.9431	unique	human	5.57522e-24
Ap1s2	XM_006528675	58.8502	5.0578	3.54044	enriched	mouse	6.26766e-24
Ikbkg	XM_006527847	22.5493	1.75834	3.68072	enriched	mouse	6.28997e-24
Il1b	XM_006498795	4.50446	0.11904	5.24065	unique	mouse	6.40248e-24
Mat1a	XM_006518450	30.6347	2.42227	3.66068	enriched	mouse	6.81401e-24
Cnga3	XM_006495639	0.0712903	12.8617	7.49315	unique	human	7.32688e-24
Lars2	XM_006511907	175.208	5.46058	5.00384	enriched	mouse	7.44341e-24
Dmtn	XM_006518521	0.47041	52.482	6.80146	unique	human	7.63604e-24
Nipsnap3a	NM_028529	0	22.6781	17.7909	unique	human	7.98859e-24
Mthfd2	XM_006505697	118.381	9.94748	3.57295	enriched	mouse	8.1077e-24
Zfp87	NM_133228	4.50567	0.236643	4.25038	unique	mouse	9.90103e-24
Arhgap23	XM_006533861	5.41952	0.36843	3.87834	unique	mouse	1.02923e-23
Chic1	XM_006527760	86.2965	7.63674	3.49826	enriched	mouse	1.46608e-23
Sema3c	NM_013657	2.27769	0.112172	4.34257	unique	mouse	1.52372e-23
Srd5a1	XM_006517473	0.226443	24.8891	6.77959	unique	human	1.64885e-23
Crybb3	XM_006534762	79.7451	0.139887	9.15396	unique	mouse	1.73781e-23
Prph	XM_006520631	0.0958305	15.1633	7.30438	unique	human	1.99196e-23
Trim35	NM_029979	88.5532	7.43217	3.57467	enriched	mouse	2.02465e-23
Tex26	XM_006504944	2.60432	0	14.6687	unique	mouse	2.74953e-23
Ccnb1ip1	XM_006518971	0.206656	26.3999	6.99647	unique	human	3.10956e-23
Smpdl3b	NM_133888	0	7.24814	16.1453	unique	human	3.16668e-23
Dapk2	XM_006510811	0.129928	17.3715	7.06177	unique	human	3.49997e-23
Plp1	XM_006528513	2.67564	0.094821	4.81707	unique	mouse	3.54634e-23
P2rx3	XM_006499209	1.03328	0.00757023	7.07388	unique	mouse	3.60436e-23
Alpk3	NM_054085	0.0513633	51.7662	9.97426	unique	human	3.62204e-23
Ramp2	NM_019444	21.2705	1.30208	4.02986	enriched	mouse	4.3261e-23
Dok5	NM_001163686	4.7095	0.0510751	6.52402	unique	mouse	4.34598e-23
Rit2	NM_009065	2.25051	0.0185782	6.91282	unique	mouse	4.36285e-23
D330045A20Rik	XM_006528474	0.253657	23.06	6.50581	unique	human	4.84935e-23
Prkd1	XM_006515586	13.4756	1.06114	3.66654	enriched	mouse	5.34056e-23
Pck2	XM_006519632	133.914	11.126	3.58929	enriched	mouse	5.66335e-23
Fam50b	XM_006516526	0	8.94468	16.4488	unique	human	6.57645e-23
Prss36	XM_006508334	3.09534	0.123185	4.65008	unique	mouse	6.73129e-23
Dand5	NM_201227	5.20965	0.18922	4.78231	unique	mouse	6.77949e-23
Limd2	XM_006534019	19.4022	1.50419	3.68908	enriched	mouse	7.03466e-23
Tbc1d16	XM_006532693	30.7572	2.74684	3.48503	enriched	mouse	8.0339e-23
Prickle1	XM_006520264	7.51396	0.564697	3.73379	unique	mouse	1.04687e-22
Crip1	NM_007763	42.5844	2.67845	3.99081	enriched	mouse	1.13732e-22
Acot11	XM_006503181	50.5905	4.29155	3.55926	enriched	mouse	1.18561e-22
6330403K07Rik	NM_134022	2.91329	317.76	6.76909	enriched	human	1.20283e-22
Dyrk4	XM_006505253	0	6.5791	16.0056	unique	human	1.32853e-22
Sec16b	XM_006497044	31.9511	2.77069	3.5275	enriched	mouse	1.49808e-22
Nox1	XM_006528515	2.0629	0.0477451	5.43023	unique	mouse	1.86097e-22
Egfr	XM_006514491	5.68605	0.426778	3.73555	unique	mouse	1.95941e-22
Kalrn	XM_006522363	2.05408	0.146773	3.80593	unique	mouse	1.98099e-22
Adam32	XM_006509162	3.1512	0.126104	4.64211	unique	mouse	2.00833e-22
Map3k13	XM_006522582	0.341256	26.523	6.27983	unique	human	2.24167e-22
Spcs2	XM_006508117	86.2886	7.98607	3.4336	enriched	mouse	2.41552e-22
Glt8d2	XM_006514255	0.152455	18.7782	6.9436	unique	human	2.51173e-22
Zfp711	XM_006528393	0.0440182	5.70226	7.01404	unique	human	2.51173e-22
Anxa4	XM_006505397	77.3219	7.25198	3.41441	enriched	mouse	2.74396e-22
Sla2	XM_006500405	6.80316	0.427886	3.99059	unique	mouse	2.87451e-22
Scd1	NM_009127	1.60881	244.219	7.24595	enriched	human	3.32801e-22
Fgf14	XM_006518548	0.127039	12.9717	6.67283	unique	human	3.38053e-22
Npc1l1	XM_006514693	0.0132283	19.2862	10.4989	unique	human	3.78e-22
Ano6	XM_006520229	19.6335	1.80469	3.44342	enriched	mouse	3.85054e-22
Pnma1	NM_027438	0.861923	60.9991	6.14492	unique	human	4.316e-22
Lgi1	NM_020278	6.8961	0.498805	3.78897	unique	mouse	4.34701e-22
Fam60a	XM_006507073	0.320468	24.9371	6.28153	unique	human	5.605e-22
E2f1	XM_006498694	4.83811	0.259677	4.21913	unique	mouse	5.6681e-22
Scin	NM_001146196	0.111099	12.6116	6.82547	unique	human	5.96309e-22
Stard5	NM_023377	25.013	2.08904	3.5817	enriched	mouse	6.28073e-22
Fez1	XM_006510227	11.6159	0.758029	3.93753	unique	mouse	6.71338e-22
Atp5g2	XM_006521301	1.30171	100.201	6.26624	enriched	human	6.99321e-22
Mroh1	XM_006520773	41.1261	3.7021	3.4736	enriched	mouse	9.44833e-22
Dmbt1	XM_006507298	3.14745	0.0994961	4.982	unique	mouse	9.44833e-22
Stmn2	NM_025285	0.0567955	95.9651	10.72	unique	human	9.78831e-22
Fstl4	XM_006533539	0	12.6581	16.9497	unique	human	1.04944e-21
Tmc7	XM_006507550	3.69151	0.241236	3.93514	unique	mouse	1.0504e-21
Fgf21	NM_020013	2.62684	0.00708342	8.5145	unique	mouse	1.0504e-21
Ano5	XM_006540822	0	11.4318	16.8027	unique	human	1.09824e-21
Tmem254a	XM_006519371	0	4.94642	15.5941	unique	human	1.16403e-21
Slc45a3	XM_006529341	0.0651224	12.2609	7.5545	unique	human	1.52788e-21
Ildr2	XM_006496593	0.0760378	6.17927	6.34271	unique	human	1.56357e-21
Hspa1l	NM_013558	1.58078	0.0237864	6.04839	unique	mouse	1.60146e-21
Ptprh	XM_006540201	0.0293133	5.06584	7.42822	unique	human	1.6379e-21
B3gnt3	XM_006509752	29.5557	2.34941	3.65301	enriched	mouse	1.79768e-21
Col13a1	XM_006513166	3.45655	0.189417	4.18897	unique	mouse	1.8083e-21
Klhl33	NM_001166651	3.30076	0.0978138	5.07518	unique	mouse	2.23747e-21
Qpct	XM_006524897	3.14331	191.435	5.92838	enriched	human	2.44434e-21
Tcp11	XM_006524010	2.35192	0.0618894	5.24574	unique	mouse	2.53492e-21
Sh3bgrl2	NM_172507	0.521398	33.732	6.01532	unique	human	2.6166e-21
Pyroxd2	XM_006527410	9.09154	0.662841	3.77759	unique	mouse	2.79298e-21
Eef1a2	NM_007906	2.20972	238.419	6.75343	enriched	human	2.82202e-21
Fam216a	NM_026883	32.5082	2.74688	3.56489	enriched	mouse	3.14988e-21
Fam92b	XM_006531167	3.52281	0.108155	5.02426	unique	mouse	3.51534e-21
Gm10094	NM_001142441	0.692661	47.2639	6.09224	unique	human	3.75384e-21
Usp18	NM_011909	23.7515	2.10276	3.4976	enriched	mouse	3.82029e-21
Slc25a4	NM_007450	190.315	18.5825	3.35637	enriched	mouse	4.32495e-21
Ccdc110	XM_006509313	0.0339087	6.02925	7.46995	unique	human	4.49406e-21
Zfp286	XM_006532543	0	2.42518	14.5659	unique	human	4.82569e-21
Pdlim1	NM_016861	0.63741	43.1641	6.08124	unique	human	5.72813e-21
Glb1l2	XM_006510297	33.8602	3.13361	3.43365	enriched	mouse	6.05174e-21
Col16a1	XM_006502639	4.69685	0.364504	3.68732	unique	mouse	6.92933e-21
Hsd3b7	NM_001040684	58.7442	5.61883	3.38608	enriched	mouse	7.29806e-21
Cd59b	XM_006499800	1.09887	62.5673	5.83119	enriched	human	7.94093e-21
Kif12	XM_006537638	246.103	23.141	3.41073	enriched	mouse	8.38718e-21
Gfra3	NM_010280	2.01253	0.0359325	5.80364	unique	mouse	8.67631e-21
Fance	NM_001163819	8.42465	0.586643	3.84383	unique	mouse	8.81271e-21
Htr1f	NM_008310	0	3.53412	15.1091	unique	human	9.24239e-21
Olig1	NM_016968	0	5.10763	15.6404	unique	human	9.7979e-21
Ccrl2	XM_006512185	3.68402	0.153207	4.58682	unique	mouse	1.03044e-20
Fam21	XM_006506214	24.5612	2.36223	3.37811	enriched	mouse	1.04857e-20
Gnat2	XM_006501008	12.1807	0.852596	3.83644	unique	mouse	1.2285e-20
Cib2	NM_019686	35.0759	2.96321	3.5652	enriched	mouse	1.35447e-20
Slc35b4	XM_006506442	36.6451	3.60276	3.34641	enriched	mouse	1.45304e-20
Sdk2	XM_006533253	32.857	3.19586	3.36188	enriched	mouse	1.64275e-20
Dcun1d5	XM_006509889	35.8421	3.53565	3.34157	enriched	mouse	1.674e-20
Pkmyt1	XM_006524310	5.24799	0.287429	4.19001	unique	mouse	1.91555e-20
Lifr	XM_006519967	11.1679	1.11036	3.33015	enriched	mouse	1.93056e-20
Pofut2	XR_380457	111.344	11.0134	3.33769	enriched	mouse	1.94069e-20
Rapgef4	XM_006499935	37.3953	3.74929	3.31813	enriched	mouse	2.04433e-20
Ces4a	XM_006530886	0	10.8743	16.7306	unique	human	2.09176e-20
Pced1b	XM_006520963	5.00968	0.273281	4.19576	unique	mouse	3.09773e-20
Lefty1	NM_010094	4.01874	0.150433	4.73863	unique	mouse	3.3692e-20
Gprc6a	XM_006512641	1.95337	0.0640938	4.92746	unique	mouse	3.65374e-20
Rpp21	XR_385358	28.6425	1.97149	3.86073	enriched	mouse	3.69461e-20
Mctp2	XM_006540899	0.163242	9.62242	5.88044	unique	human	3.81552e-20
Ripply3	NM_133229	13.9197	0.898853	3.95275	unique	mouse	4.16257e-20
Cdk6	XM_006503543	0.17892	10.4563	5.86812	unique	human	4.3335e-20
Stk33	XM_006507224	0.0572735	7.75652	7.0789	unique	human	4.9413e-20
Apoa2	XM_006496625	4.23227	0.0100163	8.70864	unique	mouse	5.04916e-20
Nr6a1	XM_006497708	5.15355	0.453804	3.50513	unique	mouse	5.18233e-20
Rfesd	NM_001131068	9.36198	0.802956	3.54326	unique	mouse	5.52244e-20
Epor	XM_006509997	0.195086	13.4056	6.10186	unique	human	6.11728e-20
Mdm1	XM_006513305	32.8062	3.2976	3.31444	enriched	mouse	6.58252e-20
Nanp	XM_006500068	0.0300414	4.54261	7.23566	unique	human	7.13213e-20
Rpl22l1	XM_006535531	54.9359	5.44884	3.3337	enriched	mouse	7.42036e-20
Hpca	XM_006502773	0.096331	10.1699	6.72061	unique	human	7.6823e-20
Sctr	XM_006529683	0.0232789	12.3475	9.04481	unique	human	7.80764e-20
Prss23	XM_006508299	3.59181	170.757	5.57105	enriched	human	8.22734e-20
Chp2	NM_027363	1.10966	0.000543092	10.7529	unique	mouse	8.52176e-20
Lrrc27	XM_006536262	9.62129	0.90147	3.41573	unique	mouse	1.06314e-19
Gm5803	NM_001165971	0.0517975	7.76555	7.2253	unique	human	1.09877e-19
Arhgap6	XM_006528694	1.74767	0.080884	4.43174	unique	mouse	1.21677e-19
Kcnab3	NM_010599	6.77722	0.505801	3.74379	unique	mouse	1.37014e-19
St8sia5	XM_006526429	36.9879	3.57665	3.37034	enriched	mouse	1.40495e-19
Ncoa4	XM_006519067	1.66935	78.838	5.56145	enriched	human	1.40495e-19
Soat2	XM_006520887	1.53676	0.0221822	6.10795	unique	mouse	1.48813e-19
Ptprr	XM_006513382	3.75114	0.249698	3.90853	unique	mouse	1.49518e-19
Rad9b	XM_006530305	4.12063	0.229399	4.16634	unique	mouse	1.56283e-19
Igsf5	XM_006523092	6.91824	0.509	3.7644	unique	mouse	1.70626e-19
Slc18a2	XR_386453	0.452005	22.383	5.6296	unique	human	1.72317e-19
Syt2	XM_006529322	3.19623	0.247266	3.6917	unique	mouse	1.76392e-19
Ccdc160	XM_006541511	2.74213	0.0569892	5.58599	unique	mouse	1.93957e-19
Me3	XM_006507189	0.497721	24.6275	5.62851	unique	human	1.9655e-19
Liph	NM_001083894	0.197366	15.9203	6.33312	unique	human	1.97071e-19
Sgce	XM_006505019	0.773871	39.6596	5.67925	unique	human	2.04184e-19
Dnali1	NM_175223	0.307936	17.648	5.84027	unique	human	2.52405e-19
Larp6	NM_026235	0.0357679	4.80774	7.06655	unique	human	2.76311e-19
Mns1	XM_006510824	20.8439	2.01382	3.37155	enriched	mouse	2.77439e-19
Mxra7	XM_006534005	3.47219	153.591	5.46706	enriched	human	3.04024e-19
Tmem37	NM_019432	1.64823	77.4365	5.55394	enriched	human	3.11703e-19
Spata20	NM_144827	0.0332774	19.3318	9.1779	unique	human	3.3681e-19
Gtf2h2	XM_006517660	7.17486	0.510035	3.81402	unique	mouse	3.57391e-19
Noxa1	NM_001163626	0.0229492	7.26039	8.2992	unique	human	3.57391e-19
Gpr182	NM_007412	2.18019	0.0336052	6.01541	unique	mouse	3.88831e-19
Itgbl1	XM_006518921	0	2.26107	14.4648	unique	human	3.9293e-19
Jakmip2	XM_006526337	0.0763184	4.59939	5.91141	unique	human	4.04774e-19
L3mbtl4	XM_006524416	0	2.00438	14.2909	unique	human	4.05104e-19
Rassf5	XM_006529756	1.09949	49.0307	5.47865	enriched	human	5.09321e-19
Cyp2r1	XM_006507838	0.170377	11.6654	6.09653	unique	human	5.25002e-19
Zbtbd6	NM_001034882	0.161635	9.28576	5.84334	unique	human	5.29949e-19
Grin2a	XM_006521794	0	3.74605	15.1931	unique	human	6.02304e-19
Syt3	XM_006540753	7.03854	0.569561	3.62712	unique	mouse	6.15036e-19
Capn13	XM_006524533	0.00856885	42.1137	12.2462	unique	human	6.25224e-19
Metap1d	XM_006500008	20.3528	1.91296	3.41129	enriched	mouse	6.26571e-19
Tff3	NM_011575	0.314707	51.6409	7.35791	unique	human	7.58928e-19
Frmpd4	XM_006528883	0.00442575	1.07062	7.88622	unique	human	7.78771e-19
Tub	NM_021885	0.181195	8.96198	5.62742	unique	human	7.98567e-19
Ptprt	XM_006498995	9.92507	0.653253	3.92516	unique	mouse	8.3049e-19
Rpl3	XM_006521036	14.4337	592.939	5.36036	enriched	human	8.68089e-19
Pcdh20	NM_178685	0	5.79546	15.8227	unique	human	9.03999e-19
Fbxo47	XM_006534328	1.32193	0.0136138	6.59099	unique	mouse	9.69984e-19
Dtna	XM_006525598	0.144653	13.8531	6.58047	unique	human	1.06138e-18
Gpm6a	NM_001253754	0.196129	25.6899	7.03252	unique	human	1.1558e-18
Dlg2	XM_006507767	0.155748	7.36817	5.56311	unique	human	1.17677e-18
Rhbdl3	XM_006533326	2.56906	0.117933	4.44403	unique	mouse	1.20696e-18
Ceacam19	XM_006540063	0	5.23211	15.6751	unique	human	1.24554e-18
Pigz	XM_006522118	0	3.07542	14.9085	unique	human	1.26593e-18
B3gnt5	XM_006521706	0.0139523	9.4665	9.39589	unique	human	1.28434e-18
Sirt4	XM_006530479	10.6231	0.874778	3.60199	unique	mouse	1.32514e-18
Fam207a	XM_006513033	22.0761	2.10683	3.38928	enriched	mouse	1.70055e-18
4921536K21Rik	NM_026150	1.68036	0.020051	6.38186	unique	mouse	1.76449e-18
Hhatl	XM_006512379	0.128053	10.8241	6.40025	unique	human	2.06404e-18
Fbxl21	XM_006517206	1.75727	0.03983	5.4598	unique	mouse	2.19227e-18
Tagln3	NM_019754	0.375153	30.6569	6.35221	unique	human	2.24478e-18
Slc24a1	XM_006511003	0.0493316	3.46644	6.13192	unique	human	2.24932e-18
Nnat	XM_006498901	16.0441	1.36086	3.55936	enriched	mouse	2.33592e-18
Hs6st2	XM_006541516	0.091005	5.89623	6.01614	unique	human	2.70861e-18
Cgref1	NM_001160149	10.5774	0.827676	3.67561	unique	mouse	2.92289e-18
Pla2g2c	NM_008868	2.97929	0.0394203	6.23628	unique	mouse	3.1159e-18
Rps23	NM_024175	1.98534	76.8092	5.27375	enriched	human	3.46315e-18
Apoe	XM_006539484	13.1946	1.08849	3.59942	enriched	mouse	3.51257e-18
Tom1	XM_006530843	0.30462	30.5928	6.64957	unique	human	3.51257e-18
Extl1	XM_006539058	2.03859	0.118362	4.10514	unique	mouse	4.04299e-18
Kctd14	XM_006507607	0.0785587	6.83264	6.44071	unique	human	4.10444e-18
Ccl25	XM_006508736	1.70612	0.00373775	8.79633	unique	mouse	4.247e-18
Ankar	XM_006496059	0	1.59698	13.9631	unique	human	4.32758e-18
Zfp810	NM_145612	12.9896	1.25229	3.37462	enriched	mouse	4.34433e-18
Rprml	NM_001033212	3.52385	0.0722976	5.60511	unique	mouse	4.35396e-18
Syt17	XM_006507202	0.329164	17.2635	5.71234	unique	human	4.72003e-18
Cmtm8	NM_027294	0.847409	37.7854	5.47846	unique	human	5.09924e-18
Timp2	NM_011594	2.85264	265.755	6.5416	enriched	human	5.13651e-18
Thsd4	XM_006510905	2.69804	0.239394	3.4939	unique	mouse	5.66138e-18
Tff2	NM_009363	6.62731	0.191042	5.11573	unique	mouse	5.67195e-18
Nxpe3	XM_006522325	0.26786	10.7797	5.33017	unique	human	5.84825e-18
Fhad1	XM_006538956	4.79068	0.475159	3.33348	unique	mouse	5.85716e-18
Rxrg	NM_001159731	0	19.1051	17.5436	unique	human	5.90431e-18
Taf1a	NM_001277957	0	3.21637	14.9732	unique	human	7.61433e-18
Kcnn1	XM_006509804	1.08792	0.0253109	5.42012	unique	mouse	8.72747e-18
Ccl28	XM_006517727	0	3.01945	14.882	unique	human	8.77897e-18
P2ry12	XM_006502083	2.85426	0.139655	4.3522	unique	mouse	9.44089e-18
Phgdh	NM_016966	16.0003	1.31063	3.60967	enriched	mouse	9.49622e-18
Tmem35	NM_026239	1.02957	0.00839503	6.92135	unique	mouse	1.16146e-17
Tbx19	XM_006497043	0	2.46537	14.5896	unique	human	1.17727e-17
Tmem102	NM_001033433	13.6489	1.36274	3.32411	enriched	mouse	1.39885e-17
Oasl1	XM_006530294	2.75596	0.0845595	5.02479	unique	mouse	1.4455e-17
Styx	XR_383195	0.117906	5.81152	5.62201	unique	human	1.47016e-17
Tgm4	XM_006512166	1.28976	0.0328228	5.29199	unique	mouse	1.4951e-17
Osbpl3	XM_006506628	1.73808	0.137077	3.66347	unique	mouse	1.49839e-17
Epha10	NM_001256432	0.0416851	3.621	6.43729	unique	human	1.49839e-17
Rasgrp4	XM_006539868	2.19274	0.131173	4.06216	unique	mouse	1.61352e-17
Catsperd	XM_006523422	1.84401	0.0604818	4.9279	unique	mouse	1.61836e-17
Klhl41	NM_001081087	0.139003	7.27543	5.70882	unique	human	1.89026e-17
Slc39a8	XM_006501934	0.242371	10.8395	5.48235	unique	human	1.91681e-17
Asb9	XM_006528975	0.266333	27.4419	6.68647	unique	human	1.95812e-17
Ralyl	XM_006530100	0	3.01178	14.8784	unique	human	2.02178e-17
Lancl3	NM_173414	1.05005	0.030869	5.08362	unique	mouse	2.08648e-17
5730559C18Rik	XM_006529802	5.64372	0.517789	3.44596	unique	mouse	2.32064e-17
Khdc1b	NM_001113187	0	3.52997	15.1074	unique	human	2.44261e-17
Rbp4	NM_001159487	19.4696	614.426	4.97994	enriched	human	2.60615e-17
Spats2l	XM_006496206	0.045887	3.67644	6.32098	unique	human	2.68816e-17
Tax1bp3	NM_029564	0.550026	23.4116	5.41132	unique	human	2.98849e-17
Gng2	XM_006518562	1.56827	52.4282	5.06301	enriched	human	3.04687e-17
Gstt2	XM_006513240	12.1864	1.01627	3.58379	enriched	mouse	3.29333e-17
Prdm5	XM_006506600	0	2.89428	14.821	unique	human	3.70215e-17
Serpinb1a	XM_006516724	1.1933	40.8131	5.09589	enriched	human	3.75483e-17
Kcna5	NM_145983	0.0643895	11.7145	7.50503	unique	human	4.55967e-17
Cyp27a1	XM_006495607	0.448452	17.7962	5.31016	unique	human	4.60787e-17
Cldn6	XM_006524641	3.3409	0.124068	4.74991	unique	mouse	4.77522e-17
Usp13	XM_006535553	0.194319	7.09094	5.18876	unique	human	4.83438e-17
Gamt	XM_006513221	0.470329	27.0133	5.84355	unique	human	5.30427e-17
Shisa2	NM_145463	4.10166	0.356666	3.52319	unique	mouse	5.52403e-17
Hdhd1a	NM_026108	0	3.82901	15.2247	unique	human	5.79106e-17
Mgst2	XM_006501248	0	31.0863	18.2459	unique	human	5.88748e-17
Dpp6	XM_006535627	0.574109	42.6402	6.2145	unique	human	6.43762e-17
Apol6	XM_006521419	0.0654917	14.2861	7.76689	unique	human	6.53671e-17
Mis18bp1	NM_172578	0.249445	9.0898	5.18689	unique	human	6.94275e-17
Tgfbr3	NM_011578	1.28152	40.0235	4.96481	enriched	human	7.07768e-17
Slc9b1	XM_006502200	0.0255632	6.34876	7.95066	unique	human	7.16826e-17
Slx1b	NM_029420	5.76506	0.477605	3.59317	unique	mouse	7.51144e-17
Ahcy	NM_016661	0.933398	30.7055	5.03971	unique	human	7.58716e-17
Nlrp2	NM_177690	0	4.58682	15.4852	unique	human	7.58716e-17
Pdlim2	XM_006518781	0	10.7107	16.7087	unique	human	7.6839e-17
Plekhn1	NM_001008233	8.37258	0.792496	3.40103	unique	mouse	8.22593e-17
Jph1	XM_006495551	0.151155	6.0616	5.32467	unique	human	8.30085e-17
Ppp1r36	NM_001163103	0.0154061	4.25696	8.10088	unique	human	9.54328e-17
Rps13	NM_026533	2.84243	98.5997	5.11634	enriched	human	1.10682e-16
2510049J12Rik	NM_001101431	10.573	0.990662	3.41571	unique	mouse	1.21193e-16
Homer3	XM_006509679	8.49179	0.818502	3.37485	unique	mouse	1.24218e-16
Slc44a5	XM_006501488	0	4.07485	15.3145	unique	human	1.42827e-16
Chst9	XM_006526270	0.0278825	36.2326	10.3386	unique	human	1.4613e-16
Satl1	XM_006528411	0.00922827	2.57676	8.10979	unique	human	1.50652e-16
Otoa	XM_006507853	1.53663	0.0203628	6.23072	unique	mouse	1.71737e-16
Arhgef39	XM_006537830	0.143517	6.85368	5.5766	unique	human	1.83688e-16
Csn3	XM_006534765	2.12398	0.0274841	6.26686	unique	mouse	1.86484e-16
Tcfl5	XM_006500652	0.0201771	3.18831	7.29684	unique	human	2.01975e-16
Rarg	XM_006520649	6.45336	0.64536	3.32167	unique	mouse	2.06874e-16
Bpifc	XM_006513696	0.0438665	6.43748	7.19397	unique	human	2.08885e-16
Adora2b	NM_007413	6.91826	0.569695	3.60191	unique	mouse	2.12049e-16
Mc1r	NM_008559	0.032863	5.90763	7.48561	unique	human	2.54203e-16
Ropn1l	NM_145852	5.17135	0.249504	4.37285	unique	mouse	2.54533e-16
Oat	NM_016978	1.20487	37.5503	4.96176	enriched	human	2.55838e-16
Dqx1	XM_006506807	1.3282	0.0432495	4.93742	unique	mouse	2.60779e-16
Tuba1b	XM_006520756	7.62758	262.701	5.10603	enriched	human	2.78037e-16
Efhd1	XR_387203	0.0581202	5.30108	6.50865	unique	human	2.82643e-16
Ugt8a	XM_006501309	0.130569	9.07128	6.11733	unique	human	2.91944e-16
Phkg1	XM_006504397	0.202361	8.56608	5.40294	unique	human	3.02504e-16
2410018M08Rik	XM_006504500	1.14602	34.8709	4.92719	enriched	human	3.25503e-16
Dennd2a	XM_006505834	0.117697	6.39625	5.76288	unique	human	3.2666e-16
Tmem136	XM_006510254	0.0761166	3.86109	5.6628	unique	human	3.38585e-16
Kcnmb3	NM_001195074	0	3.90864	15.2544	unique	human	3.40643e-16
L3mbtl1	XM_006499527	0.0596397	4.08148	6.09429	unique	human	3.90975e-16
Nrros	XM_006522073	1.69071	0.0807935	4.38554	unique	mouse	4.00631e-16
C530008M17Rik	XM_006534999	0.081247	6.53301	6.32754	unique	human	4.11194e-16
Phtf2	XM_006535801	1.36942	38.048	4.79608	enriched	human	4.22886e-16
Cdc45	XM_006521743	1.90152	0.0683862	4.79527	unique	mouse	4.39627e-16
Rpl37a	NM_009084	11.7797	333.539	4.82347	enriched	human	4.41947e-16
Pde6b	NM_008806	0.0317833	2.7744	6.44328	unique	human	4.7058e-16
Mocos	XM_006526211	2.35383	0.142054	4.04955	unique	mouse	5.27764e-16
Stat4	XM_006495814	0.0954116	4.64861	5.60501	unique	human	5.38628e-16
C8b	XM_006502660	4.70623	0.280548	4.06777	unique	mouse	5.6069e-16
Fam132a	XM_006539118	7.00767	0.503888	3.7975	unique	mouse	5.62074e-16
Necab3	XM_006499939	0.160617	7.36897	5.51889	unique	human	6.61934e-16
Map3k7cl	XM_006523006	0.0462054	4.20262	6.504	unique	human	6.93859e-16
Dpysl4	XM_006536192	0.0398621	6.00274	7.23087	unique	human	7.11379e-16
Clhc1	NM_001081099	0.105224	7.18384	6.09187	unique	human	7.11868e-16
Adamts5	NM_011782	0.014086	1.24639	6.45726	unique	human	7.50386e-16
Klhl29	NM_001164493	0.327229	9.39988	4.84385	unique	human	7.5702e-16
Chst8	XM_006540337	0.0609556	18.6599	8.25561	unique	human	8.03333e-16
Smad9	XM_006501728	0.791418	21.5455	4.76663	unique	human	8.15289e-16
Acacb	XM_006530111	0.152927	15.5063	6.66293	unique	human	8.63057e-16
Nudt21	NM_026623	0.962987	27.8569	4.85423	unique	human	8.98827e-16
H2-Eb1	NM_010382	3.50215	0.193884	4.17427	unique	mouse	9.06164e-16
Tspan1	XM_006503290	0.444162	83.8587	7.56041	unique	human	9.19137e-16
Ttc16	XM_006498138	2.35833	0.141795	4.05493	unique	mouse	9.80947e-16
Cdk15	XM_006496048	1.15787	0.0264904	5.44455	unique	mouse	9.97461e-16
Pcdhb10	NM_053135	0.301433	13.791	5.51528	unique	human	1.05022e-15
Pappa2	XM_006496822	45.2152	3.55378	3.66935	enriched	mouse	1.05538e-15
Nsun7	XM_006504101	0.0749367	3.72642	5.63409	unique	human	1.05844e-15
Ube2v2	NM_001159351	0.948638	26.112	4.78257	unique	human	1.08915e-15
Gm11992	NM_001037928	2.70287	0.166422	4.02076	unique	mouse	1.0952e-15
Fam83f	XM_006520725	0.134735	7.5868	5.81424	unique	human	1.11356e-15
Sez6	XM_006532636	0.128395	17.8788	7.1204	unique	human	1.11356e-15
Anks1b	XM_006514301	0.00636852	2.44187	8.56039	unique	human	1.3192e-15
Mgat4c	XM_006514002	0	3.78644	15.2086	unique	human	1.33711e-15
Mrpl23	XM_006508516	0.870454	32.1308	5.20588	unique	human	1.34249e-15
Tiam1	XM_006522978	0.55813	14.7182	4.72061	unique	human	1.36669e-15
Ampd3	XM_006507215	0.587065	16.0657	4.77409	unique	human	1.42894e-15
Car5b	NM_181315	0.0644817	2.84733	5.46239	unique	human	1.43872e-15
Cnksr2	XM_006528861	0	8.50749	16.3765	unique	human	1.51985e-15
Dmrta1	NM_175647	0.0957453	4.43509	5.53214	unique	human	1.55026e-15
Rdm1	XM_006533945	4.116	0.0111026	8.5213	unique	mouse	1.66899e-15
Rps25	NM_024266	5.54102	148.407	4.74324	enriched	human	1.77221e-15
D16Ertd472e	NM_001252438	0.434091	13.8625	4.99673	unique	human	1.83032e-15
Gp5	NM_008148	1.67992	0.0723304	4.53574	unique	mouse	1.8424e-15
D630023F18Rik	XM_006496360	1.69025	0.0371397	5.50434	unique	mouse	1.88788e-15
Maf	NM_001025577	0.0296073	4.89663	7.36486	unique	human	1.90532e-15
Gimap6	NM_153175	1.87276	0.113026	4.04925	unique	mouse	1.97875e-15
Gfra4	XM_006498771	1.42428	0.0161054	6.45771	unique	mouse	2.05772e-15
Speg	XM_006496400	0.172515	12.527	6.18135	unique	human	2.1115e-15
Slitrk6	XM_006519009	13.7288	1.34559	3.35079	enriched	mouse	2.15151e-15
Ppp1cc	XM_006530200	2.22984	56.1249	4.65356	enriched	human	2.23214e-15
BC061194	XM_006497501	0.185611	7.50877	5.33746	unique	human	2.45563e-15
Foxj1	XM_006532269	0.273324	9.93885	5.18388	unique	human	2.48276e-15
Ube2ql1	NM_001145162	0.532345	14.0586	4.72268	unique	human	2.68283e-15
Mamdc2	XM_006527345	0.15354	5.35708	5.12385	unique	human	2.7449e-15
Lrrc66	XM_006503952	0	1.52067	13.8925	unique	human	2.77849e-15
Dclk1	XM_006500978	2.1455	0.0353723	5.91854	unique	mouse	2.93255e-15
Tstd1	NM_001164525	0.988101	34.149	5.1109	unique	human	2.97269e-15
Id4	NM_031166	1.31903	56.7097	5.42594	enriched	human	3.05737e-15
Actg1	NM_009609	6.77974	1149.06	7.40498	enriched	human	3.16589e-15
P2ry14	NM_001008497	1.58065	0.0560516	4.81514	unique	mouse	3.1704e-15
Stmn1	NM_019641	0.0962729	19.5753	7.6662	unique	human	3.30726e-15
Phf11d	XM_006518862	0.260788	14.3261	5.77908	unique	human	3.46468e-15
Cfi	XM_006500960	0.291057	15.2722	5.71298	unique	human	3.84641e-15
Mlf1	NM_001039543	0.300011	10.377	5.11177	unique	human	4.48695e-15
Rpl12	NM_009076	2.84599	74.5477	4.71111	enriched	human	4.75593e-15
Gabrg2	XM_006532199	0	1.19939	13.5501	unique	human	4.86982e-15
Ccdc152	XM_006519932	0.623962	17.1254	4.77831	unique	human	4.88172e-15
Slc2a13	NM_001033633	2.23128	51.1414	4.51849	enriched	human	5.25952e-15
Pifo	NM_001200028	0	2.89054	14.8191	unique	human	5.36921e-15
Cnr1	XM_006537591	1.18144	0.0840359	3.8118	unique	mouse	5.80344e-15
Klhdc8a	XM_006529354	1.37363	32.5785	4.56775	enriched	human	5.9759e-15
Has3	XM_006530699	0.562192	14.2904	4.66759	unique	human	6.18564e-15
Cdc42ep3	XM_006524295	1.77375	41.0188	4.53134	enriched	human	6.25604e-15
Arg2	NM_009705	0.808258	62.3544	6.26936	unique	human	6.25604e-15
Nkx3-1	NM_010921	0	1.93257	14.2383	unique	human	6.40607e-15
Ager	XM_006523501	1.89463	0.017419	6.75693	unique	mouse	6.42367e-15
Prps1l1	NM_029294	0	3.41991	15.0617	unique	human	6.76e-15
Mgat4a	XM_006496021	1.28492	36.1748	4.81512	enriched	human	6.82433e-15
Ltb4r2	XM_006519323	0	5.21037	15.6691	unique	human	7.55691e-15
BC016579	XM_006521973	0.0972066	4.60783	5.56544	unique	human	7.60166e-15
Arhgef26	NM_001081295	0.0604316	3.61952	5.902	unique	human	7.98027e-15
Kcnj16	NM_001252207	0	5.67224	15.7917	unique	human	8.28365e-15
Crybb1	XM_006534752	1.52367	0.00414254	8.4885	unique	mouse	8.29324e-15
Rps15a	NM_170669	4.46584	101.891	4.51192	enriched	human	8.361e-15
Rpl10a	XM_006523922	4.14327	100.742	4.60373	enriched	human	8.41495e-15
Slco5a1	XM_006495516	0.275422	7.08403	4.68435	unique	human	8.46738e-15
Srcrb4d	XM_006504335	2.84202	0.222793	3.67254	unique	mouse	8.94134e-15
Themis2	NM_001033308	0.111263	5.863	5.71832	unique	human	9.18941e-15
1700094D03Rik	NM_028567	4.06701	0.305354	3.73498	unique	mouse	9.32831e-15
Pter	XM_006497400	0.286752	7.74009	4.75399	unique	human	1.02793e-14
Nat8l	NM_001001985	0.0388544	22.8757	9.19782	unique	human	1.02793e-14
Dram1	XM_006514149	0.241175	7.01397	4.8615	unique	human	1.13193e-14
Cdhr1	NM_130878	30.8238	2.76843	3.47686	enriched	mouse	1.15867e-14
Prodh2	XM_006540221	5.1125	0.341505	3.90365	unique	mouse	1.24471e-14
Adap2	XM_006532972	0.120022	5.06466	5.39792	unique	human	1.25179e-14
Tufm	XM_006507719	2.12957	47.6124	4.48264	enriched	human	1.31047e-14
Asxl3	XM_006525739	0	3.25026	14.9883	unique	human	1.31729e-14
Cntn4	XM_006506193	0	9.90026	16.5952	unique	human	1.35475e-14
Ptprk	XM_006512606	0.576601	13.1908	4.51558	unique	human	1.3848e-14
Ripply2	XM_006511261	0	8.47043	16.3702	unique	human	1.38854e-14
Rgs22	XM_006520123	0	2.76881	14.757	unique	human	1.48186e-14
Prcp	NM_028243	1.58252	35.8388	4.50114	enriched	human	1.59712e-14
Dmgdh	NM_028772	0.0149846	1.78678	6.88822	unique	human	1.63673e-14
Mmrn1	NM_001163507	0	22.7094	17.7929	unique	human	1.7215e-14
Plek	NM_019549	1.4447	0.0864691	4.06088	unique	mouse	1.75765e-14
Fcer1g	XM_006496656	5.47028	0.206871	4.72414	unique	mouse	2.00239e-14
Eps8l1	XM_006540323	3.18471	0.251766	3.66048	unique	mouse	2.00712e-14
Spata18	XM_006504154	0	4.58014	15.4831	unique	human	2.05285e-14
Lsm7	XM_006513948	0.610468	32.8165	5.74813	unique	human	2.0622e-14
Ptchd2	XM_006535951	0.0786028	14.968	7.57126	unique	human	2.28924e-14
Oaz1	NM_008753	15.479	322.358	4.38027	enriched	human	2.30709e-14
Rpl24	NM_024218	0.849849	56.6318	6.05809	unique	human	2.38437e-14
Micalcl	NM_027587	3.2624	0.312507	3.38355	unique	mouse	2.56025e-14
2010002M12Rik	NM_053217	0.217801	5.9061	4.76048	unique	human	2.6064e-14
Scn3b	XM_006510234	0.446383	10.1492	4.50663	unique	human	2.63357e-14
Enpp1	XM_006512597	0.204136	5.26403	4.68789	unique	human	2.71621e-14
Sbsn	XM_006540028	1.12549	0.0214822	5.7047	unique	mouse	2.75875e-14
Radil	XM_006504682	1.24386	0.0598464	4.37513	unique	mouse	2.78109e-14
Tcerg1l	NM_183289	0	8.8705	16.4367	unique	human	2.78109e-14
Myo5c	XM_006510935	0.325851	7.47435	4.51924	unique	human	2.9443e-14
Fau	NM_001160239	7.35345	159.6	4.43988	enriched	human	3.07667e-14
Itgae	XM_006536289	0.023334	1.80896	6.2705	unique	human	3.12368e-14
Kcnk13	NM_001164426	1.14654	0.0385882	4.88937	unique	mouse	3.16994e-14
H2-Q10	XM_006523695	0.140665	70.141	8.96083	unique	human	3.36121e-14
Slc6a4	XM_006532299	0	5.93928	15.858	unique	human	3.36994e-14
Cd302	XM_006499999	0.27625	10.3489	5.22685	unique	human	3.4475e-14
Slc27a2	NM_011978	0.0249043	5.87234	7.87564	unique	human	3.47234e-14
Ddr1	XM_006523533	77.1809	6.34647	3.6042	enriched	mouse	3.61007e-14
F11	XM_006509244	0.0768354	3.22688	5.39039	unique	human	3.6694e-14
Arhgef19	XM_006538704	3.25735	0.314092	3.37402	unique	mouse	3.67188e-14
Cideb	NM_026804	0.538035	13.5388	4.653	unique	human	3.89248e-14
Slc16a5	XM_006533080	2.57091	0.193258	3.73299	unique	mouse	3.9145e-14
Depdc7	NM_144804	2.34563	0.109736	4.41661	unique	mouse	4.02051e-14
Ak7	XM_006516390	0.14743	4.59774	4.96187	unique	human	4.23943e-14
4933417A18Rik	NM_025750	0.0549719	3.43952	5.96479	unique	human	4.2455e-14
C1qtnf3	XR_383836	0.0608719	4.13041	6.08203	unique	human	4.24712e-14
Ctf1	XM_006507316	4.29331	0.317433	3.75714	unique	mouse	4.3421e-14
Frat2	NM_177603	0.0852663	4.02089	5.55774	unique	human	4.37997e-14
Chrna5	XM_006510773	0	2.41411	14.5593	unique	human	4.78894e-14
Prkcq	XM_006497398	0.0173112	2.01418	6.8541	unique	human	4.94176e-14
Sh3tc1	XM_006503903	0.36934	13.6703	5.20957	unique	human	5.1219e-14
Mbnl3	XM_006541433	0.0464518	6.32219	7.08547	unique	human	5.67202e-14
Upp2	XM_006498405	1.80143	0.0781849	4.52434	unique	mouse	5.80421e-14
Slc2a12	XM_006512773	0.0565377	5.4258	6.58195	unique	human	5.94733e-14
Mpeg1	XM_006526734	1.4496	0.0765901	4.24057	unique	mouse	5.99918e-14
Dnaic2	XM_006533660	1.63053	0.0885157	4.20173	unique	mouse	6.05685e-14
Pilrb1	XM_006504554	0.0219001	36.0132	10.6768	unique	human	6.59702e-14
Mfsd2b	XM_006515144	1.58357	0.0615412	4.68323	unique	mouse	6.80894e-14
Prkch	NM_008856	0.424477	9.63773	4.50461	unique	human	7.03806e-14
Zfp300	XM_006527627	0.196873	5.04258	4.67812	unique	human	7.03806e-14
Cyp2c39	NM_010003	0	2.10126	14.359	unique	human	8.1528e-14
Aadat	XM_006509397	0.120229	4.79301	5.31591	unique	human	8.18787e-14
Cfb	XM_006523671	20.1649	0.0265481	9.5636	unique	mouse	8.2102e-14
Npm2	XM_006519143	0.539802	14.2321	4.72031	unique	human	8.4145e-14
Ppara	XM_006520619	0.193703	4.15651	4.42275	unique	human	8.439e-14
Sox6	XM_006507493	0.106824	5.31916	5.63656	unique	human	8.7323e-14
Ets1	XM_006510269	1.27034	24.9643	4.29648	enriched	human	9.79769e-14
Nek5	XM_006509152	1.67713	0.0947633	4.14409	unique	mouse	9.87785e-14
Asb11	XM_006528970	3.52461	0.293425	3.58595	unique	mouse	1.03536e-13
Sult2b1	XM_006540997	4.77316	0.337291	3.82248	unique	mouse	1.03669e-13
40237	XM_006497191	0	2.0381	14.315	unique	human	1.07637e-13
Lhx4	XM_006529168	0	2.12378	14.3744	unique	human	1.07774e-13
Igsf9	XM_006497056	1.41463	0.0951709	3.89235	unique	mouse	1.13155e-13
Acot3	XM_006515508	0.017151	2.33252	7.07913	unique	human	1.2236e-13
Slc27a5	NM_009512	0.0082011	2.39657	8.17351	unique	human	1.22774e-13
Armc2	XM_006512653	0.123617	3.47725	4.81288	unique	human	1.24456e-13
2610528J11Rik	XM_006503272	0.445606	12.2653	4.78236	unique	human	1.26198e-13
Pcdh7	XM_006504019	0.00286773	8.59203	11.4994	unique	human	1.32617e-13
Kcne4	NM_021342	0.0386376	7.16549	7.53121	unique	human	1.42876e-13
Usp44	XM_006513769	0	1.09111	13.4136	unique	human	1.53225e-13
Rpl28	XM_006539679	2.04077	39.1751	4.26269	enriched	human	1.59232e-13
Adamts2	NM_001277305	0.0306246	17.2868	9.13607	unique	human	1.6378e-13
Lrrtm3	NM_178678	0.00576677	13.335	11.1504	unique	human	1.6378e-13
Bmp5	NM_007555	0.0490513	105.856	11.0726	unique	human	1.67731e-13
Rab30	XM_006508293	0.0808325	7.29033	6.49314	unique	human	1.7901e-13
Tppp	XM_006517409	0.152672	18.0793	6.88683	unique	human	1.80335e-13
Prr18	NM_178774	0.0455662	2.21252	5.59849	unique	human	1.96607e-13
Rab17	XM_006529263	0.88721	18.1126	4.35142	unique	human	1.97863e-13
Rasl11a	NM_026864	0.152779	6.04897	5.30625	unique	human	2.09865e-13
Fam184b	NM_021416	0.0362796	1.58308	5.44356	unique	human	2.09865e-13
Rab11fip4	XM_006533403	0.323103	8.32867	4.68759	unique	human	2.19964e-13
1700024P16Rik	XM_006503081	0.146599	4.02034	4.77642	unique	human	2.26277e-13
Abcg2	XM_006506148	2.02171	0.157671	3.67975	unique	mouse	2.35844e-13
Cyp2d34	XM_006520813	0	2.80537	14.776	unique	human	2.39035e-13
Pla1a	XM_006522771	0.0516958	6.71259	7.01791	unique	human	2.40758e-13
Slc35f2	XM_006511460	0.040875	2.20704	5.75129	unique	human	2.40878e-13
Tmprss6	XM_006521416	0.0828678	9.30148	6.80878	unique	human	2.47959e-13
C1ql1	NM_011795	0	140.615	20.4233	unique	human	2.49088e-13
Plod2	NM_001142916	0.242147	67.0876	8.11342	unique	human	2.56645e-13
Shroom1	XM_006534259	0.40045	17.1727	5.422	unique	human	2.64263e-13
Vwde	NM_001013757	0.19099	17.9723	6.55539	unique	human	2.74564e-13
Klhl34	NM_001081667	0	1.34274	13.713	unique	human	2.95671e-13
Trp53rk	XM_006500371	0.446927	9.19424	4.36231	unique	human	2.98545e-13
Cir1	XM_006543656	0.817855	25.7537	4.97662	unique	human	3.16591e-13
Pkib	XM_006512601	1.87238	48.2864	4.6886	enriched	human	3.62464e-13
1700001L19Rik	NM_027035	0.0351478	2.49354	6.14458	unique	human	4.04055e-13
Txk	XM_006503861	0	1.69252	14.047	unique	human	4.28081e-13
Etnk2	XM_006497275	1.15743	21.4508	4.21191	enriched	human	4.41119e-13
Klhl5	XM_006504133	0.494582	9.18324	4.21444	unique	human	4.50321e-13
Atp6v1e2	NM_029121	0	2.43458	14.5714	unique	human	4.57877e-13
Rasgrp1	NM_011246	0.565687	10.164	4.16708	unique	human	4.76444e-13
Acp1	XR_381176	3.06151	55.1868	4.17196	enriched	human	4.87728e-13
Cadm1	XM_006510496	5.51255	94.7824	4.1038	enriched	human	4.96232e-13
Tmem74b	XM_006498562	0.179297	5.72435	4.99591	unique	human	5.12271e-13
Polr2l	NM_025593	3.52351	63.6129	4.1742	enriched	human	5.13675e-13
Ptpn18	XM_006495800	0.991588	18.1203	4.19158	unique	human	5.26612e-13
Ldlrap1	XM_006538423	4.49141	75.4264	4.0698	enriched	human	5.40728e-13
Serpinb8	XM_006529292	0.297579	6.42607	4.43213	unique	human	5.89403e-13
Myl6b	XM_006513573	1.39562	27.4471	4.29757	enriched	human	6.38385e-13
Lysmd1	NM_153121	0.214168	5.63925	4.71804	unique	human	6.40796e-13
Trpm6	XM_006526951	0.127341	2.77119	4.44266	unique	human	6.58054e-13
Tmlhe	XM_006535854	0	2.76014	14.7525	unique	human	6.63985e-13
Magel2	NM_013779	0	8.52103	16.3788	unique	human	6.80808e-13
Nphs1	XM_006540214	0.157596	3.59669	4.51149	unique	human	6.85128e-13
2610028H24Rik	XM_006514295	0.316275	14.2355	5.49172	unique	human	7.12198e-13
Erh	XM_006515469	3.34903	60.8522	4.18345	enriched	human	7.33446e-13
Pdzrn3	XM_006506404	0.244533	17.1735	6.13343	unique	human	7.46072e-13
Bhmt2	NM_022884	0	3.49002	15.091	unique	human	8.08364e-13
Cdkn2d	XM_006509968	0.450508	10.2298	4.50478	unique	human	8.11686e-13
Fam107b	XM_006497518	1.15852	20.573	4.15029	enriched	human	8.41594e-13
Ccdc121	NM_207280	0	2.49046	14.6042	unique	human	8.56322e-13
Akap2	NM_001035532	0.569578	22.5926	5.30957	unique	human	9.04018e-13
Ryr2	XM_006516610	0.00663976	1.3872	7.68536	unique	human	9.04048e-13
Mtus2	XM_006504890	0.873127	19.2157	4.45979	unique	human	9.52355e-13
Lrig3	NM_177152	0	17.6734	17.4312	unique	human	1.02666e-12
Tpm2	XM_006537780	0.092178	3.72567	5.33541	unique	human	1.04797e-12
Zbtb46	XM_006500712	0.114659	4.16897	5.18305	unique	human	1.05788e-12
Prr19	NM_001081294	0.0319773	3.17368	6.62851	unique	human	1.08745e-12
Dscaml1	XM_006509947	0.00323865	4.02587	10.2359	unique	human	1.13705e-12
Steap3	XM_006529845	0.676305	17.7591	4.71454	unique	human	1.17436e-12
Mical1	XM_006512570	0.461309	10.2566	4.47437	unique	human	1.18447e-12
Nlgn1	XM_006535415	0.0730923	6.07672	6.37548	unique	human	1.22686e-12
Gcsam	NM_001159297	0	1.00662	13.2974	unique	human	1.27574e-12
Ankrd35	XM_006501254	1.41028	0.106079	3.73152	unique	mouse	1.3033e-12
Sfmbt2	XM_006497490	0.00285005	4.84647	10.682	unique	human	1.31014e-12
Hgd	NM_013547	0.173632	4.95253	4.83326	unique	human	1.36739e-12
Stk32c	XM_006536216	0.123757	3.87136	4.96613	unique	human	1.51138e-12
2410127L17Rik	XM_006527293	0.39522	8.34422	4.3997	unique	human	1.62868e-12
Zscan18	XM_006539791	2.33795	40.2257	4.10474	enriched	human	1.64824e-12
Fblim1	XM_006539213	0.440284	8.02878	4.18837	unique	human	1.736e-12
Slc8a3	XM_006515411	0.0950482	3.14838	5.04833	unique	human	1.80815e-12
Rorb	NM_001043354	0.0170725	5.04173	8.19771	unique	human	1.89427e-12
Cntn5	XM_006509866	0.00619167	6.67246	10.0506	unique	human	1.89575e-12
Btn2a2	XM_006516663	0.00639151	1.17069	7.49471	unique	human	1.99568e-12
Cfc1	NM_007685	0	6.42133	15.9706	unique	human	2.07625e-12
Efna2	NM_007909	1.98722	0.127184	3.96471	unique	mouse	2.1039e-12
Loxl1	NM_010729	0.137977	6.29692	5.51113	unique	human	2.12081e-12
Baalc	NM_080640	0	2.85077	14.7991	unique	human	2.20614e-12
Jam2	XM_006523075	2.96015	0.180612	4.03396	unique	mouse	2.21878e-12
Zfp473	XM_006540877	0.348644	6.45284	4.20972	unique	human	2.22963e-12
Fcgrt	XM_006540603	0.285908	17.6079	5.94403	unique	human	2.27444e-12
Hmgb2	XM_006509524	0.966321	16.8912	4.12749	unique	human	2.40827e-12
Ttll10	XM_006538968	2.82241	0.22856	3.6257	unique	mouse	2.60124e-12
Reep1	NM_178608	0.147967	7.76898	5.71342	unique	human	2.65743e-12
Gem	NM_010276	1.92916	69.0608	5.16175	enriched	human	2.91895e-12
Adprhl1	NM_172750	0.0140132	2.30064	7.34891	unique	human	2.93845e-12
Adcy7	XM_006530580	0.163775	3.09037	4.23715	unique	human	2.96725e-12
Car11	XM_006540588	1.34134	22.3851	4.06069	enriched	human	3.02174e-12
Mpp4	NM_001164682	1.74537	0.120062	3.86057	unique	mouse	3.0624e-12
Taf7	NM_175770	5.7184	87.287	3.93206	enriched	human	3.2619e-12
Ppia	NM_008907	0.769396	13.7345	4.15776	unique	human	3.52947e-12
Ttc21a	XM_006512321	0.116788	2.69964	4.52962	unique	human	3.60437e-12
Begain	XM_006516039	0.0304748	11.9399	8.60924	unique	human	3.64862e-12
Nkx6-2	NM_183248	2.89687	0.199953	3.85609	unique	mouse	3.90397e-12
Rasd2	NM_029182	13.9442	1.11863	3.63974	enriched	mouse	4.19428e-12
Gltpd2	NM_146020	0	2.54443	14.6351	unique	human	4.23786e-12
Slc35f3	XM_006530805	0.183906	7.47378	5.34403	unique	human	4.28693e-12
Rpl17	XM_006525996	1.96866	34.0254	4.11125	enriched	human	4.42838e-12
Cdk2ap1	NM_013812	3.76381	58.1664	3.94989	enriched	human	4.59063e-12
Slc27a6	NM_001081072	0	5.13753	15.6488	unique	human	4.65543e-12
Arid5b	XM_006514129	1.43078	20.8066	3.86207	enriched	human	4.84125e-12
Nudt15	XM_006518794	0.242652	10.2568	5.40097	unique	human	4.86196e-12
Terf2ip	NM_020584	9.15855	133.341	3.86384	enriched	human	5.02459e-12
Rbp1	NM_011254	0.7531	96.2065	6.99696	unique	human	5.0363e-12
Selenbp2	NM_019414	0	2.32456	14.5047	unique	human	5.08397e-12
Actc1	NM_009608	0.158269	4.40578	4.79807	unique	human	5.12829e-12
Pld2	XM_006532483	0.157796	3.78924	4.5849	unique	human	5.28194e-12
Ksr1	XM_006532334	0.344045	5.75771	4.06443	unique	human	5.40514e-12
Trnp1	XM_006539155	2.57298	38.6267	3.90803	enriched	human	5.42199e-12
Mcmdc2	XM_006495505	0.0774389	2.25792	4.86399	unique	human	5.44445e-12
Flrt3	NM_001172160	0.0671064	2.17102	5.0137	unique	human	5.53336e-12
Opcml	XM_006510434	0	1.77867	14.1186	unique	human	5.71694e-12
Gdf9	XM_006532220	0.278062	6.22376	4.48381	unique	human	6.0579e-12
Spc24	XR_379132	2.16006	0.0527477	5.35315	unique	mouse	6.11606e-12
Gap43	NM_008083	0.361858	7.1754	4.30919	unique	human	6.18513e-12
Csrnp1	XM_006512035	4.99788	69.9269	3.80643	enriched	human	6.2501e-12
Hspb1	NM_013560	1.21719	115.339	6.56606	enriched	human	6.42996e-12
Galnt13	XM_006498087	0.0351075	1.83746	5.70576	unique	human	6.60067e-12
Magix	NM_018832	0.103265	2.7682	4.74318	unique	human	7.07036e-12
Arf2	XM_006532043	15.7785	221.763	3.81298	enriched	human	7.10963e-12
Uba52	NM_019883	3.38209	51.1905	3.91985	enriched	human	7.17976e-12
Greb1	XM_006515093	0	7.32418	16.1604	unique	human	7.17976e-12
Chrd	XM_006521745	2.07514	0.206089	3.33124	unique	mouse	7.28584e-12
Kirrel2	XM_006539954	0.487686	16.3942	5.0708	unique	human	8.36301e-12
Mpl	XM_006502828	0	1.09465	13.4183	unique	human	8.45298e-12
Mchr1	NM_145132	0.00869655	4.50618	9.00078	unique	human	8.71974e-12
Usp50	NM_029163	0.0109269	2.10592	7.57734	unique	human	8.73505e-12
Pcdhb3	NM_053128	0.0711694	3.50359	5.61945	unique	human	8.75833e-12
Six2	XM_006523931	0	25.5529	17.9631	unique	human	8.80572e-12
Dpy19l2	XM_006510427	0	2.65194	14.6948	unique	human	9.13865e-12
Pipox	XM_006532526	0.0915896	9.36203	6.67393	unique	human	9.18551e-12
Gria4	XM_006509841	0	6.27697	15.9378	unique	human	9.64303e-12
Tyw3	XR_375504	0.719997	12.9613	4.16989	unique	human	9.98446e-12
Sp110	XM_006529066	0.0667419	3.64614	5.76951	unique	human	1.05126e-11
Slc25a21	NM_001167976	0.00731689	1.04693	7.14127	unique	human	1.0523e-11
Slc25a24	NM_172685	1.86079	26.6353	3.83928	enriched	human	1.1126e-11
Ahr	NM_013464	0.757218	11.0338	3.8649	unique	human	1.12275e-11
Tubb5	NM_011655	38.1399	2.27223	4.06906	enriched	mouse	1.13866e-11
Eps8l3	XM_006502463	1.53112	0.0794532	4.26662	unique	mouse	1.17183e-11
Perp	NM_022032	6.73757	92.1538	3.77372	enriched	human	1.19973e-11
Rpl31	XM_006495629	5.38104	77.6833	3.85162	enriched	human	1.19973e-11
Capza1	XM_006500946	1.74724	29.4314	4.07413	enriched	human	1.20245e-11
Tspyl5	NM_001085421	2.19853	30.3117	3.7852	enriched	human	1.25459e-11
Timm23	NM_016897	0.862669	15.267	4.14531	unique	human	1.30943e-11
Aph1a	XM_006501312	3.24317	62.0666	4.2583	enriched	human	1.32979e-11
Lrr1	NM_001081406	0.04026	2.43528	5.91508	unique	human	1.34039e-11
Pde3a	XM_006506979	0.443349	10.5517	4.57259	unique	human	1.3551e-11
Ankef1	NM_175667	0.506163	8.15612	4.00994	unique	human	1.36602e-11
Eif3j1	XM_006500415	1.55843	22.4695	3.84972	enriched	human	1.40512e-11
Rps4x	NM_009094	38.0617	515.271	3.75892	enriched	human	1.41768e-11
Itih4	XM_006518589	0.0497431	3.25744	6.03025	unique	human	1.50355e-11
Msh5	XM_006523770	2.22374	0.0300655	6.20401	unique	mouse	1.51827e-11
P2rx5	XM_006534563	0	1.85193	14.1768	unique	human	1.52866e-11
Alx3	NM_007441	0	1.64717	14.0078	unique	human	1.57631e-11
Serpina1d	XM_006535370	0	90.9207	19.7943	unique	human	1.58186e-11
Chrne	XM_006532006	0.0602472	4.68948	6.28003	unique	human	1.62977e-11
Nhp2l1	NM_011482	4.86117	67.0764	3.7864	enriched	human	1.64346e-11
Traf1	XM_006497843	0.0260332	1.50466	5.84751	unique	human	1.70471e-11
6820408C15Rik	XM_006499314	0.123461	3.51216	4.8291	unique	human	1.73811e-11
Rpl15	XM_006518080	16.9735	225.896	3.7343	enriched	human	1.83551e-11
Igfbp6	NM_008344	0	2.54259	14.6341	unique	human	1.92666e-11
Fam167a	XM_006518877	3.74869	49.2956	3.71696	enriched	human	2.04306e-11
Atp6v1c2	XM_006515194	0.812183	43.3637	5.73837	unique	human	2.08101e-11
Spag4	XM_006499540	0.0873157	2.97454	5.08868	unique	human	2.13118e-11
Lmo2	XM_006498820	2.08124	39.5905	4.24957	enriched	human	2.29292e-11
Plxnc1	XM_006513895	0.109813	8.40905	6.25753	unique	human	2.29292e-11
Gpr176	NM_201367	0.034078	1.18973	5.12154	unique	human	2.30996e-11
Popdc2	XM_006522438	0.0273958	1.68683	5.93904	unique	human	2.40248e-11
Guca1a	NM_008189	1.37397	0.0309295	5.46867	unique	mouse	2.54797e-11
Vav3	XM_006501819	0.459626	6.76249	3.87873	unique	human	2.57024e-11
Enam	NM_017468	0	5.58016	15.768	unique	human	2.59372e-11
Sec14l4	XM_006514437	1.1351	0.0524858	4.43213	unique	mouse	2.6442e-11
4930523C07Rik	XM_006496968	0.442683	6.76775	3.93403	unique	human	2.66182e-11
Opn1sw	XM_006504966	0.00923211	1.58809	7.41097	unique	human	2.80693e-11
Cd9	NM_007657	2.19776	37.7821	4.10353	enriched	human	2.90906e-11
Gm13139	NM_001083918	0.457474	7.10342	3.95646	unique	human	2.99291e-11
Prss54	XM_006531365	0	1.86553	14.1874	unique	human	3.24135e-11
Trim38	XM_006516636	0.26473	4.38939	4.05091	unique	human	3.24189e-11
Aqp3	NM_016689	0.0108273	111.109	13.3117	unique	human	3.35789e-11
Gpr113	XM_006535736	0.0411103	1.34979	5.03369	unique	human	3.38557e-11
Palb2	XM_006507701	0.292858	4.69847	4.00346	unique	human	3.41207e-11
Uchl1	NM_011670	26.9574	342.542	3.66752	enriched	human	3.45593e-11
Prss41	XM_006524910	1.6945	0.0294041	5.84388	unique	mouse	3.45884e-11
Grik2	XM_006512542	0.0685844	3.7217	5.75987	unique	human	3.64619e-11
Wdr38	XM_006498404	0.0185646	2.55034	7.09429	unique	human	3.71318e-11
Dlk1	XM_006515457	1.45623	510.176	8.45251	enriched	human	3.90044e-11
Emilin3	XM_006499686	0.035793	1.88248	5.71287	unique	human	4.08368e-11
Rab11fip1	NM_001080813	4.35667	53.3681	3.61465	enriched	human	4.09458e-11
Sstr1	XM_006515634	0.136086	12.1464	6.47881	unique	human	4.2944e-11
Sox9	NM_011448	0.108615	3.48283	5.00167	unique	human	4.71141e-11
Slc5a1	NM_019810	0.199809	5.82705	4.86537	unique	human	4.77754e-11
Metrn	XM_006524878	3.17729	66.5532	4.38859	enriched	human	4.79823e-11
Cnp	XM_006532120	6.73509	82.1808	3.60901	enriched	human	4.99678e-11
Iqch	XM_006511552	0.0841616	1.95584	4.53684	unique	human	5.06511e-11
Itpripl2	NM_001033380	0.44234	8.24106	4.21929	unique	human	5.08999e-11
Zfand4	XM_006506505	0.482778	6.9951	3.85664	unique	human	5.24632e-11
Fbl	NM_007991	3.48838	45.8202	3.71532	enriched	human	5.30504e-11
Sh2d7	XM_006511157	1.10695	0.0483453	4.51422	unique	mouse	5.45039e-11
Slc16a2	NM_009197	0.363437	5.2599	3.85489	unique	human	5.95425e-11
Ttll6	NM_172799	0.0119172	1.05539	6.45667	unique	human	6.42587e-11
Tns1	XM_006495863	0.83432	26.4612	4.98697	unique	human	6.49271e-11
Pyurf	NM_025574	6.82918	83.9211	3.61923	enriched	human	6.77821e-11
Ptp4a1	XM_006495798	2.85448	34.9748	3.61497	enriched	human	7.04156e-11
Slc45a2	XM_006520048	0	1.28584	13.6505	unique	human	7.51232e-11
Rasal1	XM_006530208	1.23452	0.0903867	3.77022	unique	mouse	7.61171e-11
Lepr	NM_001122899	0	3.47411	15.0844	unique	human	7.95566e-11
Scn2a1	XM_006498580	0.10424	2.4052	4.52686	unique	human	8.03203e-11
Sema4f	XM_006505815	0.222866	3.35958	3.91343	unique	human	8.37314e-11
Frat1	NM_008043	0.0327676	2.59543	6.30322	unique	human	8.39069e-11
Galr2	NM_010254	2.46466	0.171101	3.84768	unique	mouse	8.50409e-11
Plbd1	XM_006506485	0.121148	3.02621	4.64152	unique	human	8.62215e-11
Ptchd4	XM_006524751	0	1.43046	13.8043	unique	human	9.47511e-11
Cyyr1	XM_006523005	0.329769	21.1891	6.0053	unique	human	9.52884e-11
Zfp697	XM_006501474	1.01263	12.4182	3.61614	enriched	human	9.68863e-11
AA986860	NM_177604	1.15246	14.2205	3.62507	enriched	human	9.93132e-11
Lypd3	NM_133743	0	1.51314	13.8854	unique	human	9.93902e-11
Slc43a1	XM_006500228	0.0682086	2.1774	4.99446	unique	human	1.02542e-10
Mpp1	NM_008621	2.65602	32.845	3.62829	enriched	human	1.02587e-10
Ptges	XM_006498216	5.0187	0.450651	3.47694	unique	mouse	1.06182e-10
AA467197	XM_006499873	0.450433	16.0157	5.15172	unique	human	1.0677e-10
Mdfic	XM_006504998	0.342831	6.81859	4.31351	unique	human	1.07716e-10
Macc1	XM_006515860	0.0382533	1.79516	5.5487	unique	human	1.07716e-10
Parvb	XM_006520532	1.25176	34.048	4.76543	enriched	human	1.08346e-10
Wwc1	NM_170779	1.28227	15.5316	3.59833	enriched	human	1.08721e-10
Plp2	NM_019755	9.35769	112.166	3.58332	enriched	human	1.1018e-10
Polr2k	NM_001039368	3.01487	40.2035	3.73711	enriched	human	1.1409e-10
Bmp2	XM_006498619	0.0569365	1.89018	5.05057	unique	human	1.21616e-10
6030419C18Rik	NM_176921	1.47129	36.2852	4.62413	enriched	human	1.22564e-10
Gsto2	NM_026619	2.20582	29.2861	3.73077	enriched	human	1.2267e-10
Atp4a	XM_006539485	3.0211	0.274387	3.46031	unique	mouse	1.26524e-10
Scoc	XM_006531202	6.52208	78.6355	3.59176	enriched	human	1.27016e-10
Lrrn3	NM_001271708	0.113769	4.97257	5.44858	unique	human	1.27739e-10
Ube2v1	XM_006500013	3.26586	39.2537	3.58725	enriched	human	1.29863e-10
Wdr52	XM_006521962	0.242452	3.28607	3.76004	unique	human	1.3027e-10
Arhgap42	XM_006509884	0.0553561	2.08276	5.23108	unique	human	1.32891e-10
Olfm2	XM_006510293	1.28438	69.1398	5.75026	enriched	human	1.3635e-10
Zfand1	XM_006530080	1.88959	23.9801	3.66562	enriched	human	1.36356e-10
Hsd17b1	XM_006532297	0.377499	6.29206	4.05863	unique	human	1.39229e-10
Eno1	XM_006537063	28.3582	378.609	3.73886	enriched	human	1.47102e-10
Gm1661	XM_006503206	0.0573865	2.10063	5.19152	unique	human	1.47552e-10
Ndufab1	XM_006508200	4.15916	51.871	3.64053	enriched	human	1.57706e-10
Dach2	XM_006528413	0.825839	10.0619	3.60674	unique	human	1.58373e-10
Bmp8a	NM_001256019	0.0457693	5.77095	6.97516	unique	human	1.62746e-10
4930544D05Rik	XM_006533966	0.0293693	3.1776	6.75262	unique	human	1.66726e-10
Calr3	XM_006509761	1.57161	0.0653506	4.58579	unique	mouse	1.68229e-10
Cdk5r1	NM_009871	1.29143	18.8768	3.86947	enriched	human	1.69014e-10
Slc38a1	XM_006520235	0.0954336	1.82551	4.25623	unique	human	1.73479e-10
Tfcp2l1	XM_006529961	0.71936	8.28834	3.52611	unique	human	1.75677e-10
Cdh10	XM_006520099	0.0327112	8.22355	7.96945	unique	human	1.92334e-10
Cox7c	NM_007749	7.71323	149.198	4.27373	enriched	human	1.95579e-10
Bmp6	NM_007556	0.267875	4.22123	3.97753	unique	human	2.00022e-10
Phactr2	XM_006512665	1.26164	14.5444	3.52698	enriched	human	2.10488e-10
Rasgef1a	XM_006506594	0.38849	6.8751	4.14508	unique	human	2.1434e-10
Rtbdn	XM_006530864	0.423543	6.14911	3.85948	unique	human	2.14845e-10
Lims2	XM_006525845	1.72769	0.133138	3.69685	unique	mouse	2.16763e-10
Arhgap19	XM_006527340	0.258339	3.52644	3.77036	unique	human	2.25381e-10
Sptssb	NM_001164210	0.042663	4.15081	6.60092	unique	human	2.31896e-10
Dfnb59	XM_006499814	0	1.75947	14.1029	unique	human	2.51684e-10
Ccdc85a	XM_006514654	0.021047	2.19999	6.70097	unique	human	2.53335e-10
Igfbpl1	NM_018741	0.00815017	1.51759	7.52324	unique	human	2.56453e-10
Fam109b	XM_006521116	0.356018	5.12868	3.84819	unique	human	2.62081e-10
Palm2	NM_172868	0.00541951	5.10932	9.8544	unique	human	2.71808e-10
Rab7l1	XM_006529434	1.1186	23.3481	4.38342	enriched	human	2.76903e-10
Cpb2	NM_019775	1.48873	0.0651412	4.51226	unique	mouse	2.78847e-10
Tcea3	XM_006538710	0.0333766	4.79912	7.1635	unique	human	2.80879e-10
B3gnt8	XM_006539853	0.3688	12.1212	5.03817	unique	human	2.98929e-10
Vamp5	NM_001080742	0.258371	5.71619	4.467	unique	human	3.00916e-10
Zfp189	XM_006537844	1.79089	20.3749	3.50797	enriched	human	3.01718e-10
Tceal5	XM_006528576	0.307113	6.095	4.31034	unique	human	3.22584e-10
Zfp791	XM_006530983	1.56972	18.3698	3.54867	enriched	human	3.25607e-10
Nfe2l3	XM_006505703	0.152285	2.59654	4.09085	unique	human	3.346e-10
Gnai1	NM_010305	2.51322	27.9832	3.4769	enriched	human	3.5835e-10
Grem1	XM_006499444	0.180228	34.4522	7.57783	unique	human	3.60428e-10
Stx1a	XM_006504400	8.56931	220.009	4.68222	enriched	human	3.66054e-10
Abca9	XM_006533064	0.0778524	1.59734	4.35703	unique	human	3.66764e-10
Rhobtb3	XM_006517410	8.01052	86.4544	3.43196	enriched	human	3.67884e-10
Slc2a3	XM_006505822	0.168572	5.33861	4.9842	unique	human	3.68727e-10
Erbb2	NM_001003817	0.165756	2.4076	3.85966	unique	human	3.68727e-10
Nsl1	XM_006497181	0.232926	2.92483	3.64984	unique	human	4.17467e-10
Rps16	NM_013647	23.2924	252.527	3.4385	enriched	human	4.18497e-10
Lcn10	NM_178036	0	1.74836	14.0938	unique	human	4.1991e-10
Areg	NM_009704	1.00538	0.0147875	6.07764	unique	mouse	4.20732e-10
Rpl38	XM_006534007	12.883	145.898	3.50141	enriched	human	4.2993e-10
Hfm1	XM_006535015	0.0555334	1.49385	4.74704	unique	human	4.38134e-10
Egfl8	XM_006525179	1.44135	0.0432245	5.0562	unique	mouse	4.3891e-10
Cobl	XM_006514481	0.745557	15.4365	4.3717	unique	human	4.51411e-10
Sidt1	XM_006522237	0.349561	4.68585	3.74431	unique	human	4.79833e-10
Kcna3	NM_008418	0.0386808	2.10867	5.76492	unique	human	4.90201e-10
Crtac1	XM_006527369	0.0365563	1.39309	5.24818	unique	human	4.98062e-10
Rgs10	XM_006508139	2.92023	0.154777	4.23694	unique	mouse	5.08617e-10
Rps24	XM_006518732	25.4584	273.028	3.42283	enriched	human	5.19537e-10
Slc39a14	XM_006518785	8.95139	93.1906	3.37999	enriched	human	5.31916e-10
1700028K03Rik	NM_175241	1.12579	0.0452659	4.63331	unique	mouse	5.39636e-10
Hpn	XM_006539561	0.628528	16.4279	4.7078	unique	human	5.63682e-10
Adm	NM_009627	0.350189	47.5064	7.08344	unique	human	5.69501e-10
Sstr5	XM_006523947	0.0545923	11.6949	7.74034	unique	human	5.71204e-10
Arhgap10	XM_006531494	0.201907	3.11748	3.94795	unique	human	5.71286e-10
Camkk1	XM_006533759	2.52309	26.4254	3.38861	enriched	human	5.78435e-10
Rtkn	XM_006505805	1.5072	16.5672	3.4583	enriched	human	5.868e-10
Ttc34	XM_006538862	1.60139	0.127464	3.65013	unique	mouse	6.12963e-10
Trim2	XM_006502361	4.32945	44.6026	3.36484	enriched	human	6.40344e-10
Ppp1r42	XM_006495565	3.07968	0.263188	3.54812	unique	mouse	6.61587e-10
Tdg	XM_006513577	0.748061	8.7748	3.55196	unique	human	6.67134e-10
Lect1	XM_006518662	0	1.56276	13.9319	unique	human	6.70498e-10
Maml2	NM_001013819	0.513187	5.65212	3.46098	unique	human	7.01977e-10
Epas1	NM_010137	1.70692	67.4442	5.30415	enriched	human	7.22231e-10
Slc26a11	XM_006533418	0.688616	15.9133	4.53019	unique	human	7.27652e-10
Edn3	NM_007903	0.49163	62.8441	6.99777	unique	human	7.34549e-10
Ankrd34c	XM_006511242	0.553909	6.27759	3.50225	unique	human	7.64382e-10
P2rx2	XM_006534919	0.0116394	2.95281	7.97463	unique	human	7.8287e-10
Hey1	XM_006530053	0.46126	5.98347	3.69704	unique	human	7.96266e-10
Tmed2	NM_019770	19.2249	196.676	3.35477	enriched	human	8.00932e-10
Rbfox3	XM_006533722	0.133683	4.92508	5.20221	unique	human	8.02847e-10
Lingo2	XM_006537901	0	8.31003	16.3426	unique	human	8.4956e-10
2900092C05Rik	XM_006540386	0	3.1432	14.94	unique	human	8.84401e-10
Hist1h2bk	NM_175665	0	8.98387	16.4551	unique	human	8.92915e-10
Slc45a1	XM_006538860	0.0496642	4.47867	6.49185	unique	human	8.93765e-10
Asb16	NM_148953	0.156563	12.5946	6.32901	unique	human	9.08209e-10
Lrfn2	XM_006524896	0.0126849	15.5058	10.2442	unique	human	9.17444e-10
Rin2	XM_006500269	2.56884	45.1291	4.13481	enriched	human	9.22371e-10
F12	NM_021489	0.0309453	4.75023	7.25751	unique	human	9.29132e-10
Oser1	XM_006500025	1.70019	18.5506	3.44762	enriched	human	9.79594e-10
Cldn15	NM_021719	0.130561	2.66614	4.35091	unique	human	9.96614e-10
Fam199x	NM_146261	2.42311	24.5062	3.33816	enriched	human	1.00791e-09
Fads3	XM_006527247	0.512921	6.31666	3.6221	unique	human	1.01048e-09
Scml2	XM_006528670	0.245894	3.0393	3.62709	unique	human	1.08202e-09
Galnt3	XR_374409	0.185555	16.2468	6.45139	unique	human	1.0852e-09
Zfp72	XM_006517248	0.725678	8.3564	3.5253	unique	human	1.09373e-09
Slc25a47	NM_001012310	1.43702	0.0667089	4.427	unique	mouse	1.09996e-09
Slc25a45	XM_006531621	0.241325	6.27864	4.70083	unique	human	1.11165e-09
Ttc12	XR_379115	0.443682	5.4319	3.61356	unique	human	1.20871e-09
Dnm1	XM_006497649	2.48642	39.0602	3.9735	enriched	human	1.26384e-09
Ccdc125	XM_006517784	0.249993	5.87773	4.55475	unique	human	1.29441e-09
Prkd3	XM_006525065	1.46371	15.205	3.37676	enriched	human	1.30451e-09
Ppfibp2	XM_006507443	0.262732	3.87351	3.88147	unique	human	1.33438e-09
Acer2	XM_006537877	0.297483	3.72041	3.64414	unique	human	1.34087e-09
Fam115c	NM_146174	0.282691	15.4777	5.77432	unique	human	1.3892e-09
Ptk7	XM_006524922	0.781333	19.3569	4.63059	unique	human	1.40231e-09
Tram1l1	NM_146140	0.778815	9.10049	3.54642	unique	human	1.41024e-09
Smarca1	XM_006541562	1.69917	37.8146	4.47596	enriched	human	1.42688e-09
H2afz	NM_016750	7.46651	76.9245	3.36492	enriched	human	1.4353e-09
Gpr114	XM_006531153	0	2.2656	14.4677	unique	human	1.45723e-09
Fbln7	XM_006500157	0.0502742	8.48996	7.39695	unique	human	1.53313e-09
Cntnap5a	XM_006529773	0.011406	2.32352	7.65784	unique	human	1.53965e-09
Pla2g7	XM_006524365	1.21993	0.067314	4.17773	unique	mouse	1.61626e-09
Sema5a	XM_006520043	0.145114	11.1791	6.26649	unique	human	1.62058e-09
Wdr17	XM_006509426	0.847064	8.60857	3.34508	unique	human	1.6545e-09
Dock3	XM_006511688	0.630241	7.2031	3.51443	unique	human	1.69762e-09
B4galnt3	XM_006506316	0.314631	16.683	5.72812	unique	human	1.70478e-09
Slc1a1	NM_009199	0.195524	2.76374	3.82052	unique	human	1.72392e-09
Pcdhb2	NM_053127	0.0960037	1.76358	4.19785	unique	human	1.73122e-09
Cyp3a16	XM_006504799	0	1.56398	13.933	unique	human	1.85084e-09
Apobec2	NM_009694	0.394334	35.547	6.49381	unique	human	1.85526e-09
Adrb2	NM_007420	0.104884	2.52196	4.58636	unique	human	1.92503e-09
Colq	XM_006519193	0.0551468	1.3302	4.58972	unique	human	1.98264e-09
Adcy1	NM_009622	0.0344329	7.16792	7.69746	unique	human	2.00709e-09
Xkr8	XM_006538988	0.762648	7.97737	3.38665	unique	human	2.02304e-09
Unc5d	XM_006509049	0.188413	4.47062	4.56777	unique	human	2.08148e-09
Ehbp1l1	XM_006531634	0.547269	8.26956	3.91724	unique	human	2.08321e-09
1700026L06Rik	NM_027283	0.190878	5.44429	4.83329	unique	human	2.09845e-09
Pde8b	XM_006517585	1.57105	21.4746	3.77274	enriched	human	2.13342e-09
Bank1	XM_006501483	0	1.41525	13.7889	unique	human	2.30284e-09
B3gnt7	NM_145222	0.055022	5.44035	6.62495	unique	human	2.35436e-09
Fut2	XM_006540617	0.0197081	2.37889	6.90811	unique	human	2.53509e-09
Tbc1d4	XM_006518759	2.11657	22.5158	3.41107	enriched	human	2.60373e-09
Fam110c	NM_027828	0.279274	3.46233	3.63152	unique	human	2.65994e-09
Gm6484	NM_001080940	3.00945	0.19182	3.97097	unique	mouse	2.7265e-09
Oxct2a	NM_022033	0	1.71963	14.0699	unique	human	2.74445e-09
C1ql3	NM_153155	0.0140454	1.18623	6.39003	unique	human	2.93138e-09
Myo3a	NM_148413	0.461501	26.5139	5.84396	unique	human	2.97133e-09
Rilp	NM_001029938	0.270298	3.99553	3.88526	unique	human	2.9947e-09
Ccdc106	XM_006539782	0.333176	9.03619	4.76094	unique	human	3.00187e-09
Srgap3	XM_006506144	0.176945	3.42291	4.27307	unique	human	3.07203e-09
Rps6ka6	XM_006528400	0.553514	5.57146	3.33113	unique	human	3.09882e-09
Dynlt1b	NM_009342	4.68779	47.6093	3.34423	enriched	human	3.23519e-09
Ccdc158	XM_006534988	0.0272077	2.65444	6.60301	unique	human	3.25929e-09
Mtap7d3	XM_006528088	0.0513367	1.95558	5.24873	unique	human	3.50043e-09
Tube1	XM_006512860	1.14109	11.6044	3.34607	enriched	human	3.5513e-09
Tas2r120	NM_207023	0	1.39558	13.7687	unique	human	3.87023e-09
Tmem200b	XM_006539082	0.222546	3.19856	3.84464	unique	human	3.87567e-09
Tmem44	XM_006522059	0.173046	2.30254	3.73322	unique	human	4.0528e-09
Agpat9	NM_172715	0.680787	7.12927	3.38829	unique	human	4.08947e-09
Sulf2	XM_006500208	1.2471	19.9954	4.00291	enriched	human	4.39203e-09
Tmem178	NM_026516	0	1.81687	14.1492	unique	human	4.4376e-09
Sptb	NM_013675	1.29343	32.2116	4.6382	enriched	human	4.45008e-09
Sgip1	XM_006503427	0.546874	5.49003	3.3273	unique	human	4.67244e-09
Cplx1	NM_007756	0.418873	12.6331	4.91422	unique	human	4.69246e-09
Kbtbd11	XM_006508915	0.055011	2.31839	5.3947	unique	human	4.98031e-09
Slc39a4	XM_006521427	0.233465	3.20861	3.7801	unique	human	5.07309e-09
Mst1	XM_006511638	0.219516	3.66676	4.06149	unique	human	5.12632e-09
Klkb1	XM_006509290	0.150367	3.54181	4.557	unique	human	5.2055e-09
Prss50	XM_006512099	0	2.7328	14.7381	unique	human	5.26112e-09
Matk	XM_006513294	1.08562	0.0590838	4.19731	unique	mouse	5.78127e-09
Antxr1	XM_006506564	0.218111	2.87278	3.7187	unique	human	5.83654e-09
Rai14	XM_006520187	0.621834	7.85378	3.65857	unique	human	6.14715e-09
Sprn	NM_183147	0	1.83347	14.1624	unique	human	6.38879e-09
Crip2	XM_006516186	1.94727	105.712	5.76247	enriched	human	6.71021e-09
Oprd1	XM_006538628	0.00946313	19.1194	10.9653	unique	human	7.04312e-09
Rpl23a	XM_006533402	1.23736	24.2003	4.28958	enriched	human	7.11351e-09
Vtn	NM_011707	0.109576	2.94725	4.7481	unique	human	7.12212e-09
Gcnt3	XM_006511463	0.0810989	8.37257	6.68808	unique	human	7.20473e-09
A2m	NM_175628	0.00478842	1.53544	8.29516	unique	human	7.20473e-09
Samd5	NM_177271	0.312872	12.2417	5.28964	unique	human	7.22081e-09
Iqsec1	XM_006505983	1.07222	40.5712	5.24165	enriched	human	7.23241e-09
Nfatc4	NM_001168346	0.113851	1.97003	4.11181	unique	human	7.48063e-09
Igfbp4	NM_010517	0.172217	21.9586	6.99359	unique	human	7.49826e-09
Mastl	XM_006498239	0.521877	7.46857	3.83879	unique	human	7.62112e-09
Rnf144b	NM_001170643	0.114704	1.50105	3.70883	unique	human	7.67128e-09
Tigd4	NM_207278	0.0742401	1.43851	4.27439	unique	human	7.68502e-09
Stpg1	XM_006539285	0.423894	5.89487	3.79737	unique	human	7.72424e-09
Vwa1	NM_147776	1.72039	29.1431	4.08226	enriched	human	7.88142e-09
Hc	XR_374061	0	1.19707	13.5473	unique	human	7.89192e-09
Stbd1	NM_175096	6.91485	72.4227	3.38865	enriched	human	8.03106e-09
Kirrel3	XM_006510557	0.196159	15.1314	6.26865	unique	human	8.06537e-09
Tspear	XM_006513652	0.384356	3.96608	3.36686	unique	human	8.37397e-09
Sardh	XM_006497788	0.00419007	2.79363	9.34697	unique	human	8.85908e-09
Prrg1	XM_006528141	0.0486168	1.47905	4.92421	unique	human	8.96487e-09
Foxe1	NM_183298	0	1.45252	13.8264	unique	human	9.90105e-09
3632451O06Rik	XM_006519450	0.152717	3.29224	4.42924	unique	human	1.01667e-08
Cacna2d2	XM_006511777	0.430808	34.8488	6.33759	unique	human	1.02389e-08
Impa2	NM_053261	0.0552382	4.7893	6.43543	unique	human	1.04508e-08
Rab11b	XM_006523887	7.36529	81.2242	3.46308	enriched	human	1.05988e-08
Kif26b	XM_006496865	0.0197246	7.58277	8.57931	unique	human	1.10817e-08
Gxylt2	XM_006506007	0	1.07582	13.3933	unique	human	1.12386e-08
Naalad2	XM_006510622	0.111598	1.9734	4.14308	unique	human	1.16301e-08
1700018B08Rik	XM_006531474	0	1.6319	13.9944	unique	human	1.16428e-08
1700093K21Rik	XM_006514789	0.788986	26.5506	5.07242	unique	human	1.18784e-08
Ascl2	XM_006508498	0	6.13579	15.905	unique	human	1.19016e-08
4931429I11Rik	XM_006510598	0.509889	5.14632	3.33503	unique	human	1.19497e-08
Hist1h2br	NM_001110555	0	2.1703	14.4057	unique	human	1.19812e-08
Pacsin3	XM_006500422	0.777448	7.73688	3.31477	unique	human	1.2709e-08
Lgi3	NM_145219	0.164866	5.87162	5.15354	unique	human	1.27784e-08
Dnah1	XM_006518425	0.0160986	1.28758	6.31276	unique	human	1.28187e-08
Ror1	XM_006503120	0.899	15.9573	4.1496	unique	human	1.30423e-08
Wtip	XM_006539445	1.58476	0.152152	3.37982	unique	mouse	1.39817e-08
Kcnrg	NM_001039105	0.337965	4.20095	3.63537	unique	human	1.58364e-08
Arl4c	NM_177305	0.949714	13.5384	3.83328	unique	human	1.59801e-08
Rnf207	XM_006539010	0.128804	1.7628	3.77359	unique	human	1.63894e-08
Ppl	NM_008909	3.56235	114.968	5.01222	enriched	human	1.71996e-08
Cd83	XM_006516847	0.0963207	3.51548	5.18828	unique	human	1.77868e-08
Lrrc23	XM_006505658	0.642292	6.70028	3.38272	unique	human	1.80909e-08
Tnfsf4	NM_009452	0	1.61584	13.9801	unique	human	1.84836e-08
Rps12	NM_011295	4.64067	139.938	4.91429	enriched	human	1.86997e-08
Kcnc4	XM_006502475	0.0811232	5.70311	6.13374	unique	human	1.92245e-08
Mrap	XM_006523108	0.0192522	2.32783	6.91041	unique	human	1.956e-08
Ccdc11	XM_006526303	0.0362114	1.3106	5.17377	unique	human	2.00097e-08
Abhd16b	NM_183181	0.067933	4.71537	6.11502	unique	human	2.01147e-08
Mdk	XM_006498858	0.49752	24.3596	5.61331	unique	human	2.02454e-08
Tnni3k	XR_375539	0.0514754	1.60805	4.96258	unique	human	2.06201e-08
Cacng5	NM_080644	0.0164002	3.62099	7.7778	unique	human	2.07672e-08
Syk	XM_006516895	0.203037	5.52622	4.76579	unique	human	2.17888e-08
Abcb1a	XM_006503555	0.660315	8.84229	3.74299	unique	human	2.26415e-08
Ltb4r1	XM_006518666	0	3.60755	15.1388	unique	human	2.28131e-08
Nkain1	XM_006539114	0.272868	3.69304	3.75804	unique	human	2.33295e-08
Lipg	XM_006525692	0	2.22448	14.4412	unique	human	2.35249e-08
Plk2	NM_152804	4.70407	58.3109	3.63175	enriched	human	2.59159e-08
Zfp457	NM_001003666	0.25074	4.24598	4.08129	unique	human	2.60252e-08
Efcab11	XM_006516383	0.0276593	1.09132	5.2971	unique	human	2.84603e-08
Lmo3	XM_006505338	0.0408578	3.27478	6.32116	unique	human	2.866e-08
Cercam	XM_006498475	0.424571	11.5566	4.76623	unique	human	2.89642e-08
Slc7a10	XM_006540196	1.63402	0.1464	3.47954	unique	mouse	2.94416e-08
Cdh18	XM_006520094	0	5.19744	15.6655	unique	human	2.9753e-08
Tmem14a	XM_006495579	1.39901	29.3495	4.39076	enriched	human	3.06895e-08
Kcnj2	XM_006532319	0.0983344	1.39801	3.82817	unique	human	3.27194e-08
Hmgb3	XM_006527839	0.290128	4.56408	3.9751	unique	human	3.38369e-08
Myl6	XM_006513321	36.4647	499.937	3.77717	enriched	human	3.38664e-08
Rab26	NM_177375	0.670109	39.8817	5.89498	unique	human	3.47364e-08
Slc25a33	XM_006536021	0.386702	4.33924	3.48781	unique	human	3.57523e-08
Prph2	NM_008938	0.0313565	3.2846	6.70626	unique	human	3.72438e-08
Pcolce2	NM_029620	1.26901	0.105227	3.59086	unique	mouse	3.75907e-08
Atf7ip2	XM_006522682	0	1.57304	13.9414	unique	human	3.88109e-08
Sned1	XM_006529317	0.146258	7.57878	5.69441	unique	human	4.14762e-08
Gpr81	NM_175520	3.28538	0.0782721	5.38962	unique	mouse	4.29891e-08
Cdh3	NM_001037809	0.0685682	1.25311	4.18984	unique	human	4.67418e-08
Il11ra2	XM_006537623	0	3.36559	15.0386	unique	human	4.89375e-08
Jakmip3	NM_028708	0.0251892	3.29374	7.02511	unique	human	5.0597e-08
Six3	NM_011381	0	14.5168	17.1474	unique	human	5.13439e-08
Cdkn2a	NM_001040654	0.884495	9.82659	3.47362	unique	human	5.22423e-08
Gm960	XM_006531779	0.483784	5.76254	3.574	unique	human	5.27289e-08
Pianp	XM_006506233	0.0199953	3.40364	7.40412	unique	human	5.41683e-08
Myh3	XM_006532412	0.0319574	1.08425	5.08003	unique	human	5.59121e-08
C1qb	NM_009777	2.12413	0.16654	3.67213	unique	mouse	5.66726e-08
Itga1	NM_001033228	0.162894	8.26181	5.66358	unique	human	5.8474e-08
Hist1h2aa	NM_175658	0	18.0088	17.4584	unique	human	5.90867e-08
Fam19a4	XM_006506284	0.0495589	1.2353	4.63679	unique	human	6.07739e-08
Pdha2	NM_008811	0.00808938	1.1577	7.14342	unique	human	6.07923e-08
Cacna1h	XM_006524733	0.445975	40.5514	6.50632	unique	human	6.48775e-08
Efna3	XM_006500988	0	1.06216	13.3749	unique	human	6.63569e-08
Ntm	XM_006510205	1.07845	0.104099	3.37169	unique	mouse	6.96611e-08
Tuba1c	NM_009448	3.29369	40.8131	3.63122	enriched	human	7.2647e-08
Ebi3	XM_006524599	1.0234	0.0202419	5.6529	unique	mouse	7.26474e-08
Car3	NM_007606	0	1.30632	13.6733	unique	human	7.3621e-08
4933405L10Rik	XM_006531369	0.232425	4.34315	4.22332	unique	human	7.71151e-08
Bmf	XM_006498853	3.08172	31.7387	3.36439	enriched	human	7.77228e-08
Map6d1	NM_198599	0.142456	7.4287	5.70352	unique	human	7.85942e-08
Gpr123	XM_006536203	0.0240126	5.01385	7.70002	unique	human	8.08575e-08
Bche	NM_009738	0.0382995	2.54599	6.05105	unique	human	8.2832e-08
F2	NM_010168	1.18418	0.0609073	4.27888	unique	mouse	8.34448e-08
Rpsa	NM_011029	0.959665	28.6059	4.89749	unique	human	8.55062e-08
Lamp3	NM_177356	0.048445	1.26216	4.70054	unique	human	8.61421e-08
Hecw2	XM_006496066	0.222503	2.50834	3.49424	unique	human	8.71996e-08
Pgk1	NM_008828	5.59218	100.163	4.16278	enriched	human	8.97595e-08
Lrp4	XM_006499243	0.0908171	2.38837	4.71539	unique	human	8.99654e-08
Rrm2	NM_009104	1.21157	0.0747807	4.01626	unique	mouse	9.43592e-08
Pla2g4c	XM_006539805	0.139049	12.1672	6.45024	unique	human	9.50257e-08
Slc25a43	XM_006541378	0.044503	3.57552	6.32491	unique	human	9.50257e-08
Fbp2	NM_007994	1.43738	0.0897189	4.00038	unique	mouse	9.51746e-08
Il17rb	XM_006519244	0.0742264	29.5164	8.63343	unique	human	9.55731e-08
Asb14	XM_006518555	0.317877	3.19634	3.32947	unique	human	9.59443e-08
