# Supplementary material for: The transcriptional landscape of mouse beta cells compared to human beta cells reveals notable species differences in long non-coding RNA and protein-coding gene expression
Source: BMC Genomics. 2014 Jul 22;15(1):620. doi: 10.1186/1471-2164-15-620 (PMC4124169; doi:10.1186/1471-2164-15-620)
Supplement: Supplementary file 11 — Additional file 11: Is a table listing novel transcripts discovered in purified mouse beta and alpha cells and the regulation of their expression by glucose. (XLSX 90 KB) [file 12864_2014_6324_MOESM11_ESM.xlsx]

## Sheet: Benner et al., Add. data file11
Additional data file 11: novel transcripts in purified mouse beta and alpha cells and their regulation by glucose.																					(Benner et al.,) Comprehensive alpha and beta cell transcriptomes
chr	start	end	length	alpha RPKM	beta RPKM	peak score	annotation	detailed	distance to TSS	nearest PromoterID	Entrez ID	nearest Unigene	nearest Refseq	nearest Ensembl	gene name	gene alias	gene description	gene type	conservation average (0=low to 1=high conservation)	Log2 fold change to glucose	Adj. p-value
chr1	40293863	40320916	27053	2.484	18.948	428	intron (NM_008362, intron 1 of 10)	RLTR11A|LTR|ERVK	-16042	NM_001123382	16177	Mm.896	NM_001123382	ENSMUSG00000026072	Il1r1	CD121a|CD121b|IL-iR|Il1r-1	interleukin 1 receptor, type I	protein-coding	0.03	3.24106	0
chr9	68400787	68410344	9557	5.716	10.897	402.5	Intergenic	Intergenic	-37558	NR_040737	74951	Mm.60678	NR_040737		4930502A04Rik	-	RIKEN cDNA 4930502A04 gene	miscRNA	0.11	1.19562	5.03e-27
chr5	101984954	102021806	36852	0.135	4.889	321.5	Intergenic	L1Md_F2|LINE|L1	90350	NM_144955	18096	Mm.193072	NM_144955		Nkx6-1	NKX6A|Nkx6.1	NK6 homeobox 1	protein-coding	0.18	2.00525	2.52e-10
chr6	115270404	115284179	13775	0.267	7.126	265.4	Intergenic	PB1D7|SINE|Alu	-33948	NM_001127330	19016	Mm.3020	NM_001127330	ENSMUSG00000000440	Pparg	Nr1c3|PPAR-gamma|PPAR-gamma2|PPARgamma|PPARgamma2	peroxisome proliferator activated receptor gamma	protein-coding	0.1	-0.592549	1.07e-08
chr16	32522215	32538774	16559	3.445	2.331	236.6	Intergenic	Intergenic	34127	NM_199309	245308	Mm.76859	NM_199309	ENSMUSG00000052363	Zdhhc19	Gm1744|Gm616	zinc finger, DHHC domain containing 19	protein-coding	0.05	0.467774	0.000117356
chr2	30502424	30516350	13926	5.054	2.336	166.1	Intergenic	RMER6A|LTR|ERVK	58823	NM_030137	78617	Mm.40413	NM_030137	ENSMUSG00000047363	Cstad	9530039B02Rik	CSA-conditional, T cell activation-dependent protein	protein-coding	0.12	-0.537656	3.17e-06
chr12	75172793	75183654	10861	6.728	4.864	155.9 / 327	intron (NM_172804, intron 1 of 6)	ORR1A4|LTR|MaLR	79475	NM_172804	238266	Mm.398210	NM_172804	ENSMUSG00000044912	Syt16	6430703N11|Strep14|Syt14l|syt14r	synaptotagmin XVI	protein-coding	0.09	1.94433	5.48e-85
chr14	64443344	64474422	31078	1.969	0.785	137.6 / 127	Intergenic	Intergenic	-20266	NM_028228	72400	Mm.379214	NM_028228	ENSMUSG00000021958	Pinx1	2210403I16Rik|2610028A01Rik|67-11-3|AU024023|LPTS|LPTS1	PIN2/TERF1 interacting, telomerase inhibitor 1	protein-coding	0.19	0.0255459	0.84592
chrX	100254433	100261119	6686	1.962	1.321	109	Intergenic	(CAGAGA)n|Simple_repeat|Simple_repeat	124227	NM_008671	17954	Mm.388694	NM_008671	ENSMUSG00000082229	Nap1l2	Bpx	nucleosome assembly protein 1-like 2	protein-coding	0.15	0.515621	4.01e-10
chr2	174681397	174693254	11857	3.787	0.048	107.3	Intergenic	Intergenic	101051	NM_007903	13616	Mm.9478	NM_007903	ENSMUSG00000027524	Edn3	114-CH19|114CH19|ls|tmgc48	endothelin 3	protein-coding	0.07	0.0672001	0.811938
chr11	22569485	22594416	24931	2.139	2.099	105.5	Intergenic	L1_Mus3|LINE|L1	169664	NM_153596	103765	Mm.221274	NM_153596	ENSMUSG00000049904	Tmem17	AI503894|AW049890	transmembrane protein 17	protein-coding	0.05	-1.57485	6.89e-47
chr7	46799682	46835960	36278	1.995	1.119	105	Intergenic	Intergenic	44685	NM_001004139	70227	Mm.333800	NM_001004139	ENSMUSG00000068959	Zfp619	3000002G13Rik	zinc finger protein 619	protein-coding	0.07	0.0388706	0.700227
chr17	85525722	85529936	4214	2.191	2.558	99.6	intron (NM_028576, intron 3 of 10)	L2c|LINE|L2	37789	NM_028576	73582	Mm.441531	NM_028576		Camkmt	1700106N22Rik|AI480743|AV099781|CLNMT|CaM KMT	calmodulin-lysine N-methyltransferase	protein-coding	0.21	-0.0201038	0.908634
chr2	167594481	167609088	14607	1.866	2.08	95.8	Intergenic	Intergenic	85076	NR_015500	329562	Mm.123101	NR_015500	ENSMUSG00000006462	A530013C23Rik	-	RIKEN cDNA A530013C23 gene	miscRNA	0.11	1.43642	1.36e-17
chr3	121258878	121265285	6407	1.27	1.696	95.2	Intergenic	Intergenic	-26819	NM_145394	213603	Mm.33062	NM_145394	ENSMUSG00000039865	Slc44a3	BC010552	solute carrier family 44, member 3	protein-coding	0.06	-0.724556	6.73e-06
chr17	48847804	48878224	30420	1.278	1.313	92.7	Intergenic	Intergenic	-208893	NM_027452	70530	Mm.133607	NM_027452	ENSMUSG00000040490	Lrfn2	5730420O05Rik|SALM1|mKIAA1246	leucine rich repeat and fibronectin type III domain containing 2	protein-coding	0.08	0.246302	0.0189353
chr10	68617809	68627289	9480	0.818	1.123	92.1	Intergenic	Intergenic	-48751	NM_001252636	69288	Mm.26659	NM_001081347	ENSMUSG00000019944	Rhobtb1	1700008H16Rik|3110048G13Rik|AI173445|AI573858|AV350930	Rho-related BTB domain containing 1	protein-coding	0.18	0.863445	1.44e-05
chr4	153278893	153312555	33662	1.393	2.651	85.1	Intergenic	Intergenic	28861	NR_040670	407793	Mm.260950	NR_040670		BC039966	-	cDNA sequence BC039966	miscRNA	0.07	0.0366166	0.647249
chr6	118939805	118945693	5888	2.73	2.613	78.5	intron (NM_001159535, intron 3 of 46)	intron (NM_001159535, intron 3 of 46)	112573	NR_046053	74363	Mm.399403	NR_046053		4931430N09Rik	-	RIKEN cDNA 4931430N09 gene	miscRNA	0.06	-0.0504615	0.737116
chr6	142118124	142123225	5101	2.796	9.062	77.5	intron (NM_023718, intron 1 of 14)	RLTR6_Mm|LTR|ERV1	13996	NM_023718	28254	Mm.38953	NM_023718	ENSMUSG00000079262	Slco1a6	4930422F19Rik|AI790453|Oatp-5|Oatp5|Slc21a13	solute carrier organic anion transporter family, member 1a6	protein-coding	0.01	-0.231499	0.00241812
chr15	58469685	58496876	27191	0.2	2.924	70.8	Intergenic	Intergenic	171702	NM_175212	74868	Mm.293754	NM_175212	ENSMUSG00000062373	Tmem65	2610029O13Rik|4930438D12Rik	transmembrane protein 65	protein-coding	0.08	2.81316	1.66e-138
chrX	100219442	100223252	3810	5.398	2.021	68.5	Intergenic	RMER17A-int|LTR|ERVK	-91785	NR_026596	331480	Mm.145294	NR_026596		Gm5126	EG331480	predicted pseudogene 5126	miscRNA	0	3.17093	2.23e-119
chr10	25417862	25428161	10299	1.362	2.542	62.8	Intergenic	Intergenic	134232	NR_045349	73803	Mm.258921	NR_045349		4930401C15Rik	-	RIKEN cDNA 4930401C15 gene	miscRNA	0.06	-0.432257	8.36e-05
chr12	56367836	56374017	6181	0.981	1.043	62.2	Intergenic	PB1|SINE|Alu	-32698	NM_025373	66132	Mm.383213	NM_025373	ENSMUSG00000021023	1110008L16Rik	Kiaa0391|Mrpp3|mKIAA0391	RIKEN cDNA 1110008L16 gene	protein-coding	0.06	0.0513959	0.780961
chr9	29599025	29606068	7043	0.33	3.09	61.6	intron (NM_172290, intron 1 of 7)	intron (NM_172290, intron 1 of 7)	168168	NM_172290	235106	Mm.283138	NM_172290		Ntm	6230410L23Rik|B230210G24Rik|Hnt|Igdcc2|R75390	neurotrimin	protein-coding	0.07	1.27553	4.32e-13
chr4	106477079	106480931	3852	0.537	2.512	60.2	Intergenic	Intergenic	-6569	NM_025590	329910	Mm.222956	NM_025590	ENSMUSG00000034853	Acot11	1110020M10Rik|2010309H15Rik|AW060409|BFIT|BFIT1|Thea|Them1|mKIAA0707	acyl-CoA thioesterase 11	protein-coding	0.01	-0.501854	0.00685158
chr6	118946744	118963636	16892	1.599	1.471	58.8	intron (NM_001159535, intron 3 of 46)	intron (NM_001159535, intron 3 of 46)	103017	NM_001159534	12288	Mm.436656	NM_001159533	ENSMUSG00000051331	Cacna1c	Cav1.2|Cchl1a1|MBC|MELC-CC	calcium channel, voltage-dependent, L type, alpha 1C subunit	protein-coding	0.04	0.0919562	0.46999
chr13	15611407	15629343	17936	0.455	2.16	55.8	intron (NM_008130, intron 2 of 14)	intron (NM_008130, intron 2 of 14)	64819	NM_008130	14634	Mm.5098	NM_008130	ENSMUSG00000021318	Gli3	AI854843|AU023367|Bph|GLI3-190|GLI3FL|Pdn|Xt|add	GLI-Kruppel family member GLI3	protein-coding	0.07	1.42378	3.69e-52
chr13	74569678	74573479	3801	1.822	1.028	53.7	Intergenic	ORR1A4-int|LTR|MaLR	-57564	NM_001081680	238722	Mm.461254	NM_001081680	ENSMUSG00000069184	Zfp72	Zfp74	zinc finger protein 72	protein-coding	0	0.0306878	0.883309
chr3	131152186	131159715	7529	1.664	1.19	52	Intergenic	Intergenic	-71782	NM_011863	23971	Mm.244912	NM_011863	ENSMUSG00000028032	Papss1	AI325286|Asapk|SK1	3'-phosphoadenosine 5'-phosphosulfate synthase 1	protein-coding	0.17	0.627805	0.000926918
chr12	8578686	8583435	4749	0.442	1.612	50.1	intron (NM_177802, intron 1 of 6)	ETnERV2-int|LTR|ERVK	24812	NM_177802	328059	Mm.46326	NM_001038660	ENSMUSG00000020600	Slc7a15	2010001P20Rik|9030221C07Rik|Arpat	solute carrier family 7 (cationic amino acid transporter, y+ system), member 15	protein-coding	0.03	0.370798	0.18252
chr6	50749087	50753088	4001	2.96	1.982	48.7	intron (NR_045984, intron 4 of 4)	intron (NR_045984, intron 4 of 4)	24973	NR_045984	319981	Mm.131454	NR_045984		C530044C16Rik	-	RIKEN cDNA C530044C16 gene	miscRNA	0.16	0.733527	0.000615574
chr16	24278625	24286730	8105	0.269	1.835	44.1	Intergenic	Intergenic	-110759	NM_178665	210126	Mm.450045	NM_001145952	ENSMUSG00000033306	Lpp	9430020K16Rik|AA959454|AU024130|B130055L10Rik|C79715|D630048H16	LIM domain containing preferred translocation partner in lipoma	protein-coding	0.1	-3.31354	6.16e-91
chr13	74742245	74745372	3127	3.309	2.253	43	Intergenic	ORR1A4-int|LTR|MaLR	-33512	NM_030711	80898	Mm.83526	NM_030711	ENSMUSG00000021583	Erap1	Arts1|ERAAP|PILSA|PILSAP	endoplasmic reticulum aminopeptidase 1	protein-coding	0	-0.295701	0.0547874
chr2	92688164	92692107	3943	1.312	0.829	41.8	Intergenic	Intergenic	-65123	NM_030725	80976	Mm.33490	NM_030725	ENSMUSG00000027220	Syt13	5730409J20Rik|AI549909|mKIAA1427	synaptotagmin XIII	protein-coding	0.07	0.432397	0.191629
chr11	48605811	48608856	3045	1.532	1.159	40.4	Intergenic	B2_Mm2|SINE|B2	-6529	NM_008143	14694	Mm.5305	NM_008143	ENSMUSG00000020372	Gnb2l1	AL033335|GB-like|Gnb2-rs1|Rack1|p205	guanine nucleotide binding protein (G protein), beta polypeptide 2 like 1	protein-coding	0.04	-0.164643	0.482448
chr19	40831812	40859169	27357	0.211	1.343	39.8	Intergenic	Intergenic	-60279	NM_172839	240665	Mm.309	NM_172839	ENSMUSG00000025010	Ccnj	D430039C20Rik	cyclin J	protein-coding	0.08	0.531503	1.34e-05
chr5	110103614	110106765	3151	1.293	1.148	38.4	Intergenic	MMSAT4|Satellite|Satellite	-117177	NM_001164735	57914	Mm.35771	NM_001164735	ENSMUSG00000033467	Crlf2	CRLM2|Ly114|Tpte2|Tslpr	cytokine receptor-like factor 2	protein-coding	0.08	-0.644205	0.000241066
chr2	147762519	147866110	103591	1.342	0.2	37.8	Intergenic	Intergenic	58391	NM_010446	15376	Mm.938	NM_010446	ENSMUSG00000037025	Foxa2	HNF3-beta|HNF3beta|Hnf-3b|Hnf3b|Tcf-3b|Tcf3b	forkhead box A2	protein-coding	0.09	0.096855	0.362498
chr13	41331440	41336726	5286	1.855	1.074	37.5	Intergenic	Intergenic	-11130	NM_001135577	108934	Mm.38578	NM_001135577	ENSMUSG00000091264	Smim13	2900036K02Rik	small integral membrane protein 13	protein-coding	0.07	0.781485	0.000651934
chr10	81571389	81575009	3620	1.491	0.654	37.3	Intergenic	MurSatRep1|Unknown|Unknown	-17559	NM_001163064	216177	Mm.482395	NM_001163064		AU041133	-	expressed sequence AU041133	protein-coding	0.33	-0.20265	0.200836
chr4	12029101	12032439	3338	1.292	0.901	36.1	Intergenic	MYSERV6-int|LTR|ERVK	14253	NM_198957	77604	Mm.483494	NM_198957	ENSMUSG00000052137	Rbm12b2	AV299215|C430048L16Rik|Rbm12bb	RNA binding motif protein 12 B2	protein-coding	0	0.0715684	0.81675
chr5	37396372	37402164	5792	0.632	1.816	35.9	Intergenic	RMER6C|LTR|ERVK	-19047	NM_011716	22393	Mm.20916	NM_011716	ENSMUSG00000039474	Wfs1	AI481085|wolframin	Wolfram syndrome 1 homolog (human)	protein-coding	0.1	1.01763	4.85e-07
chr13	56851411	56855300	3889	3.753	0.131	35.8	Intergenic	Intergenic	48326	NM_001164042	17129	Mm.272920	NM_001164041	ENSMUSG00000021540	Smad5	1110051M15Rik|AI451355|Dwf-C|Madh5|MusMLP	SMAD family member 5	protein-coding	0.13	1.33704	8.06e-06
chr17	46021434	46027278	5844	0.667	1.665	34	Intergenic	Intergenic	137756	NM_001110267	22339	Mm.282184	NM_001025250	ENSMUSG00000023951	Vegfa	Vegf|Vegf120|Vegf164|Vegf188|Vpf	vascular endothelial growth factor A	protein-coding	0.07	0.220928	0.288591
chr2	30782361	30788485	6124	2.576	2.82	33	Intergenic	Intergenic	-23098	NM_133673	30934	Mm.249164	NM_133673	ENSMUSG00000026848	Tor1b	2610016F05Rik|DQ1|torsinB	torsin family 1, member B	protein-coding	0.04	-0.666866	1.77e-06
chr18	11013148	11019843	6695	2.92	0.1	32.1	Intergenic	PB1D10|SINE|Alu	-36013	NM_010258	14465	Mm.329287	NM_010258	ENSMUSG00000005836	Gata6	AA410133|GATA-6	GATA binding protein 6	protein-coding	0.11	-0.409261	0.139494
chr16	4589211	4594352	5141	2.805	2.238	31.8	Intergenic	B1_Mus2|SINE|Alu	-2932	NM_031184	83396	Mm.134072	NM_031184	ENSMUSG00000014303	Glis2	Gli5|Klf16|Nkl	GLIS family zinc finger 2	protein-coding	0.11	-0.0478105	0.881811
chr12	54970486	54976285	5799	1.746	1.365	29.9	intron (NM_013780, intron 5 of 11)	intron (NM_013780, intron 5 of 11)	331476	NM_028133	112407	Mm.133037	NM_028133	ENSMUSG00000035105	Egln3	2610021G09Rik|AI505553|AI648162|Hif-p4h-3|Phd3|SM-20	EGL nine homolog 3 (C. elegans)	protein-coding	0.38	-0.757931	7.58e-09
chr3	101315597	101321217	5620	0.711	1.362	29	Intergenic	Intergenic	90223	NM_144900	11928	Mm.280103	NM_144900	ENSMUSG00000033161	Atp1a1	Atpa-1|BC010319	ATPase, Na+/K+ transporting, alpha 1 polypeptide	protein-coding	0.09	0.559547	0.00607225
chr13	74747577	74750614	3037	1.274	0.689	28.8	Intergenic	Intergenic	-28225	NM_030711	80898	Mm.83526	NM_030711	ENSMUSG00000021583	Erap1	Arts1|ERAAP|PILSA|PILSAP	endoplasmic reticulum aminopeptidase 1	protein-coding	0	-0.406146	0.0769457
chr4	128483685	128486717	3032	1.743	2.031	28.6	Intergenic	B3A|SINE|B2	-1845	NM_001081098	230761	Mm.22616	NM_001081098	ENSMUSG00000028799	Zfp362	-	zinc finger protein 362	protein-coding	0.19	0.590086	0.042807
chr15	38400428	38407664	7236	1.051	1.283	27.9	Intergenic	Intergenic	44975	NM_001102458	54375	Mm.250214	NM_001102458	ENSMUSG00000037458	Azin1	1700085L02Rik|AI414949|Oazi|Oazin	antizyme inhibitor 1	protein-coding	0.09	1.45628	1.26e-11
chrX	100246453	100253801	7348	1.95	0.461	27.9	Intergenic	L1_Mus2|LINE|L1	-120565	NR_026596	331480	Mm.145294	NR_026596		Gm5126	EG331480	predicted pseudogene 5126	miscRNA	0	1.30868	2.27e-08
chr16	13754634	13758599	3965	1.562	1.29	27.2	Intergenic	Intergenic	-24176	NM_001039521	106298	Mm.490362	NM_001039521	ENSMUSG00000022682	Rrn3	AL023001|E130302O19Rik|R75565|TIF-1A|Tif1a	RRN3 RNA polymerase I transcription factor homolog (yeast)	protein-coding	0.05	-0.427647	0.0271187
chr11	96737569	96741870	4301	1.314	1.209	27	Intergenic	Intergenic	28012	NR_029562	387170		NR_029562		Mir152	Mirn152|mmu-mir-152	microRNA 152	miscRNA	0.1	-0.106102	0.707377
chr9	54684784	54689745	4961	0.167	1.892	26.5	Intergenic	B1_Mm|SINE|Alu	-24298	NM_022655	64602	Mm.208991	NM_022655	ENSMUSG00000032293	Ireb2	D9Ertd85e|Irp2	iron responsive element binding protein 2	protein-coding	0.09	1.67373	4.87e-09
chr1	185993513	185999479	5966	0.021	2.457	25.6	Intergenic	Intergenic	138156	NM_022019	63953	Mm.404024	NM_022019	ENSMUSG00000039384	Dusp10	2610306G15Rik|AI158871|MKP-5|MKP5	dual specificity phosphatase 10	protein-coding	0.05	3.59572	3.23e-27
chr11	101991347	102000303	8956	1.361	0.475	25.4	Intergenic	Intergenic	-11002	NM_145829	217214	Mm.31686	NM_178053		Nags	1700120E20Rik|argA	N-acetylglutamate synthase	protein-coding	0.06	-0.0356053	0.86935
chr13	52231549	52235131	3582	1.76	1.131	24.9	Intergenic	Intergenic	41230	NR_045061	74050	Mm.84860	NR_045061		4921525O09Rik	-	RIKEN cDNA 4921525O09 gene	miscRNA	0.08	0.521149	0.151187
chr5	139619803	139625508	5705	1.186	0.761	24.6	Intergenic	L1MDb|LINE|L1	-3522	NM_001081265	433956	Mm.5547	NM_001081265	ENSMUSG00000025857	Heatr2	BC053401|C76907	HEAT repeat containing 2	protein-coding	0.15	-0.241653	0.334024
chr17	46989552	46994610	5058	2.285	1.605	24.5	Intergenic	RSINE1|SINE|B4	-23719	NM_001100452	210982	Mm.37642	NM_001100452	ENSMUSG00000036568	Gltscr1l	mKIAA0240	GLTSCR1-like	protein-coding	0.12	0.134935	0.44432
chr10	117336763	117342591	5828	1.191	0.606	24.2	Intergenic	Intergenic	-22838	NR_045342	71067	Mm.410793	NR_045342		4933411E08Rik	-	RIKEN cDNA 4933411E08 gene	miscRNA	0.08	1.76562	1.53e-07
chr11	106870377	106873744	3367	0.033	2.705	24	Intergenic	RMER17C-int|LTR|ERVK	-11221	NM_010655	16647	Mm.423000	NM_010655	ENSMUSG00000018362	Kpna2	2410044B12Rik|IPOA1|PTAC58|Rch1	karyopherin (importin) alpha 2	protein-coding	0.09	-0.292979	0.252122
chr14	26197584	26203178	5594	1.235	0.535	24	Intergenic	Intergenic	-78290	NM_183208	328365	Mm.486339	NM_001033402	ENSMUSG00000007817	Zmiz1	BC065120|E330020C23|ENSMUSG00000072684|Gm10397|I920194n01|Rai17|Zimp10	zinc finger, MIZ-type containing 1	protein-coding	0.16	-0.982475	0.000358057
chr6	28161096	28165970	4874	1.754	1.282	23.9	Intergenic	Intergenic	48068	NM_001081678	627049	Mm.84441	NM_001081678	ENSMUSG00000039841	Zfp800	AA407452|Znf800	zinc finger protein 800	protein-coding	0.16	-0.172075	0.372824
chr5	148094203	148102749	8546	0.527	1.04	22.2	Intergenic	Intergenic	-15379	NR_038157	70147	Mm.17618	NR_038157	ENSMUSG00000092570	2210019I11Rik	-	RIKEN cDNA 2210019I11 gene	miscRNA	0.02	1.03127	4.5e-05
chr5	102077332	102084265	6933	0.177	1.131	21.9	Intergenic	B3A|SINE|B2	12932	NM_144955	18096	Mm.193072	NM_144955		Nkx6-1	NKX6A|Nkx6.1	NK6 homeobox 1	protein-coding	0.04	0.90744	3.04e-05
chr8	111971751	111982711	10960	0.616	1.376	21.8	Intergenic	RLTR11A|LTR|ERVK	-40696	NM_019938	56523	Mm.42166	NM_019938	ENSMUSG00000031727	Pmfbp1	1700016D22Rik|F77|Stap	polyamine modulated factor 1 binding protein 1	protein-coding	0.11	0.848304	4.3e-05
chr7	20418686	20432947	14261	1.001	0.632	21.3	Intergenic	B1_Mur3|SINE|Alu	-11536	NM_001270489	100502736	Mm.445354	NM_001270489	ENSMUSG00000092216	Gm19345	-	predicted gene, 19345	protein-coding	0.11	-0.655108	1.32e-06
chr13	23533716	23537820	4104	1.315	0.765	20.6	Intergenic	Intergenic	-12882	NR_015492	320842	Mm.487476	NR_015492	ENSMUSG00000085024	C230035I16Rik	-	RIKEN cDNA C230035I16 gene	miscRNA	0.12	-1.11425	1.64e-08
chr10	41397358	41404717	7359	0.42	1.257	20.3	Intergenic	Intergenic	-93478	NM_001177571	75973	Mm.228517	NM_029493	ENSMUSG00000075225	Ccdc162	5033413D22Rik|Ccdc162p|Gm61	coiled-coil domain containing 162	protein-coding	0.09	1.09894	1.64e-05
chr8	124788338	124796577	8239	1.117	0.406	19.9	Intergenic	Intergenic	-13584	NM_009569	22761	Mm.390068	NM_009569	ENSMUSG00000049577	Zfpm1	FOG|Fog1	zinc finger protein, multitype 1	protein-coding	0.09	0.739478	0.00135898
chr19	11450027	11467931	17904	1.114	0.024	19.4	Intergenic	Lx8|LINE|L1	-23172	NM_029499	64380	Mm.440715	NM_029499	ENSMUSG00000024675	Ms4a4c	5830413L19Rik|AI449185|Ms4a9	membrane-spanning 4-domains, subfamily A, member 4C	protein-coding	0.06	0.351236	0.297098
chrX	132307811	132311912	4101	1.207	0.808	19	intron (NM_001005385, intron 5 of 9)	L1MB3|LINE|L1	32630	NM_001005385	67298	Mm.271980	NM_001004359	ENSMUSG00000043384	Gprasp1	2210415K24Rik|3110031O14Rik|C87852|GASP|GASP1	G protein-coupled receptor associated sorting protein 1	protein-coding	0.11	0.511647	0.0635252
chr8	124358887	124364667	5780	6.353	1.676	18.9	Intergenic	MMERGLN-int|LTR|ERV1	-8308	NM_145605	234825	Mm.209329	NM_145605	ENSMUSG00000040263	Klhdc4	AA408426|AV352552|BC012312|G430025P05Rik	kelch domain containing 4	protein-coding	0	0.0569287	0.777924
chr7	143422259	143426393	4134	0.096	4.087	18 / 18	Intergenic	Intergenic	-35681	NR_102277	77383	Mm.227745	XR_105174		C030029H02Rik	-	RIKEN cDNA C030029H02 gene	miscRNA	0.13	2.19765	7.57e-19
chr6	118847331	118851222	3891	0.258	1.46	16.6	intron (NM_001159535, intron 3 of 46)	intron (NM_001159535, intron 3 of 46)	19100	NR_046053	74363	Mm.399403	NR_046053		4931430N09Rik	-	RIKEN cDNA 4931430N09 gene	miscRNA	0.06	0.932425	0.0096109
chr12	26981856	26991615	9759	0.969	1.02	16.2	Intergenic	Intergenic	90603	NR_046278	74930	Mm.398932	NR_046278		4930480M12Rik	-	RIKEN cDNA 4930480M12 gene	miscRNA	0.07	1.01547	0.00640603
chr13	59930390	59934565	4175	1.182	0.518	15.9	Intergenic	L1_Mur3|LINE|L1	-7969	NM_153538	214290	Mm.233082	NM_153538	ENSMUSG00000035248	Zcchc6	6030448M23Rik|AA420405	zinc finger, CCHC domain containing 6	protein-coding	0.04	-1.06135	2.74e-05
chr2	113808978	113813091	4113	0.135	1.409	15.8	Intergenic	Intergenic	-28267	NR_028423	320846	Mm.441458	NR_028423	ENSMUSG00000087694	A530058N18Rik	-	RIKEN cDNA A530058N18 gene	miscRNA	0.12	1.03038	0.00394271
chr4	136943186	136946835	3649	1.204	0.812	15.6	Intergenic	Intergenic	20696	NM_001126318	242711	Mm.475541	NM_001126318	ENSMUSG00000078520	Gm13011	OTTMUSG00000009877	predicted gene 13011	protein-coding	0.08	0.15257	0.607382
chr8	19920804	19925925	5121	1.162	0.695	15.5	Intergenic	L1Md_T|LINE|L1	-30354	NR_030708	547150	Mm.359054	NR_030708	ENSMUSG00000071796	6820431F20Rik	-	cadherin 11 pseudogene	pseudo	0	-0.388	0.000342939
chr11	62355557	62359711	4154	1.56	0.65	15.1	Intergenic	B3|SINE|B2	-4871	NM_028448	73139	Mm.483809	NM_028448	ENSMUSG00000018509	Cenpv	3110013H01Rik|AA671303|Prr6	centromere protein V	protein-coding	0.12	-0.201384	0.448707
chr1	75320873	75326312	5439	1.732	0.019	14.3	Intergenic	Intergenic	-9380	NM_001110831	13437	Mm.24680	NM_001110831	ENSMUSG00000026209	Dnpep	AA407814	aspartyl aminopeptidase	protein-coding	0.12	-0.289374	0.460931
chr16	14960643	14971286	10643	1.187	1.167	14.3	Intergenic	Intergenic	59225	NM_025769	66793	Mm.100270	NM_025769		Efcab1	4930449A16Rik|5430404L10Rik	EF hand calcium binding domain 1	protein-coding	0.06	1.65373	1.35e-12
chr14	90048139	90072205	24066	1.043	0.057	13.9	Intergenic	Intergenic	-235859	NR_002862	328451	Mm.320571	NR_002862		Gm5088	EG328451|Pabpc4l	poly(A)-binding protein, cytoplasmic pseudogene	pseudo	0.02	0.11176	0.630205
chr3	8766457	8769960	3503	0.332	1.194	13.5	Intergenic	Intergenic	-101170	NM_010423	15213	Mm.29581	NM_010423	ENSMUSG00000040289	Hey1	AI316788|AI414254|CHF2|HRT1|Herp2|Hesr1|bHLHb31|hesr-1	hairy/enhancer-of-split related with YRPW motif 1	protein-coding	0.1	-0.1445	0.602215
chr9	7217038	7220895	3857	1.416	0.701	13.1	Intergenic	Intergenic	34400	NM_029775	76863	Mm.325066	NM_029775	ENSMUSG00000032002	Dcun1d5	3110001A18Rik|4833420K19Rik|AW060460|D430047L21Rik	DCN1, defective in cullin neddylation 1, domain containing 5 (S. cerevisiae)	protein-coding	0.03	0.197788	0.527417
chr8	89443047	89450337	7290	0.063	1.347	12.5	Intergenic	GA-rich|Low_complexity|Low_complexity	-37535	NM_030563	80750	Mm.428374	NM_030563	ENSMUSG00000031652	N4bp1	AI481586|C81621	NEDD4 binding protein 1	protein-coding	0.16	3.90168	2.96e-99
chr15	76189689	76194818	5129	1.353	0.371	12.4	Intergenic	Intergenic	-7075	NM_021555	59053	Mm.133202	NM_021555	ENSMUSG00000022554	Fam203a	Brp16|D15Ertd741e	family with sequence similarity 203, member A	protein-coding	0.08	-0.600789	0.0710659
chr18	75523483	75526607	3124	1.523	0.33	12.4	Intergenic	B3A|SINE|B2	-1974	NM_001042660	17131	Mm.34407	NM_008543	ENSMUSG00000025880	Smad7	Madh7	SMAD family member 7	protein-coding	0.29	-0.183376	0.57008
chr14	35043789	35047011	3222	1.191	0.415	12.2	Intergenic	Intergenic	12168	NM_181529	319508	Mm.228006	NM_176931	ENSMUSG00000041479	Syt15	CHR10SYT|E230025K04Rik|sytXV	synaptotagmin XV	protein-coding	0.06	-0.180453	0.621482
chr18	38265656	38269645	3989	1.377	0.535	12.2	Intergenic	Intergenic	101766	NM_029357	75599	Mm.458851	NM_029357	ENSMUSG00000051375	Pcdh1	2010005A06Rik|AI585920	protocadherin 1	protein-coding	0.07	-0.84161	0.000754289
chr18	82862256	82875519	13263	1.114	1.338	12.2	Intergenic	RLTR4_MM-int|LTR|ERV1	-6761	NM_177832	329002		NM_177832	ENSMUSG00000041258	Zfp236	AI447957|Gm335	zinc finger protein 236	protein-coding	0.02	0.548067	5.75e-06
chr1	187849596	187861871	12275	1.08	0.58	11.8	Intergenic	Intergenic	85456	NM_146106	226791	Mm.257116	NM_146106	ENSMUSG00000039246	Lyplal1	BC027340|Q96AVO	lysophospholipase-like 1	protein-coding	0.09	0.3147	0.167265
chr12	3551814	3558161	6347	0.201	1.82	11.8	Intergenic	L1MB3|LINE|L1	-17404	NM_001162465	13528	Mm.286202	NM_001162465	ENSMUSG00000071454	Dtnb	-	dystrobrevin, beta	protein-coding	0.02	0.5559	0.000946808
chr3	96077421	96083705	6284	0.57	1.322	11.8	Intergenic	Intergenic	6940	NM_175666	319189	Mm.451071	NM_175666		Hist2h2bb	H2b-616	histone cluster 2, H2bb	protein-coding	0.06	0.164558	0.639083
chr6	49907167	49912901	5734	0.008	1.165	11.8	Intergenic	Intergenic	137306	NM_023456	109648	Mm.154796	NM_023456	ENSMUSG00000029819	Npy	0710005A05Rik	neuropeptide Y	protein-coding	0.05	1.6895	0.000107277
chr19	6034964	6038714	3750	1.235	1.294	11.7	Intergenic	MTB|LTR|MaLR	-9737	NM_028769	74126	Mm.149870	NM_001164709	ENSMUSG00000024807	Syvn1	1200010C09Rik|AW211966|C85322|D530017H19Rik|Hrd1	synovial apoptosis inhibitor 1, synoviolin	protein-coding	0.05	-0.719343	0.00206801
chr12	82445519	82452037	6518	1.094	0.359	11.3	Intergenic	L1_Mus1|LINE|L1	-14611	NM_080440	110893	Mm.443748	NM_001167920	ENSMUSG00000079055	Slc8a3	AW742262|Ncx3	solute carrier family 8 (sodium/calcium exchanger), member 3	protein-coding	0	0.755915	0.0285337
chr2	129139970	129144740	4770	1.148	0.783	11.2	Intergenic	B4|SINE|B4	-6647	NM_010554	16175	Mm.15534	NM_010554	ENSMUSG00000027399	Il1a	Il-1a	interleukin 1 alpha	protein-coding	0.07	-0.117819	0.641742
chr14	47761244	47764596	3352	0.427	1.001	11.1	Intergenic	MTEb-int|LTR|MaLR	46157	NM_008102	14528	Mm.10651	NM_008102	ENSMUSG00000037580	Gch1	GTP-CH|GTPCH|Gch	GTP cyclohydrolase 1	protein-coding	0.03	0.821643	0.0447974
chr19	60256281	60260024	3743	1.072	0.361	10.6	Intergenic	ORR1B1|LTR|MaLR	37574	NR_026942	107376	Mm.245813	NR_026942	ENSMUSG00000053117	E330013P04Rik	9930018I18Rik|AW492152	RIKEN cDNA E330013P04 gene	miscRNA	0.08	0.283969	0.540884
chr5	104469230	104472618	3388	1.104	0.266	10.4	Intergenic	Intergenic	-5106	NM_028794	74167	Mm.241484	NM_028794	ENSMUSG00000029310	Nudt9	1190002C07Rik|AI462474	nudix (nucleoside diphosphate linked moiety X)-type motif 9	protein-coding	0.06	-0.484089	0.249826
chr2	113723130	113727797	4667	0.075	1.099	10.3	Intergenic	Lx5|LINE|L1	-36645	NM_181416	228482	Mm.45753	NM_181416	ENSMUSG00000041219	Arhgap11a	6530401L14Rik|mKIAA0013	Rho GTPase activating protein 11A	protein-coding	0.09	-0.177866	0.518831
chr14	79132302	79138061	5759	0.647	1.155	10.1	Intergenic	RSINE1|SINE|B4	-10285	NM_001081336	380921	Mm.379505	NM_001081336	ENSMUSG00000034731	Dgkh	5930402B05Rik|D130015C16	diacylglycerol kinase, eta	protein-coding	0.11	0.391785	0.106198
chr18	16749845	16752967	3122	1.015	0.386	9.9	intron (NM_007664, intron 15 of 15)	intron (NM_007664, intron 15 of 15)	216152	NM_007664	12558	Mm.257437	NM_007664	ENSMUSG00000024304	Cdh2	CDHN|N-cadherin|Ncad	cadherin 2	protein-coding	0.03	-0.0292363	0.953269
chr9	120405692	120409069	3377	0.198	1.286	9.9	Intergenic	B4A|SINE|B4	5656	NM_026892	68969	Mm.28753	NM_026892	ENSMUSG00000006941	Eif1b	1500010M16Rik|3110001N14Rik|Gc20	eukaryotic translation initiation factor 1B	protein-coding	0.03	0.944612	0.00302336
chr2	161242295	161246066	3771	0.008	1.849	9.8	Intergenic	Intergenic	-309388	NM_173368	71389	Mm.122738	NM_173368	ENSMUSG00000057133	Chd6	5430439G14Rik|6330406J24Rik	chromodomain helicase DNA binding protein 6	protein-coding	0.04	2.02944	6.39e-08
chr5	22922455	22926521	4066	1.026	0.507	9.6	Intergenic	Intergenic	15683	NR_040469	269630	Mm.436103	NR_040469	ENSMUSG00000073147	5031425E22Rik	-	RIKEN cDNA 5031425E22 gene	miscRNA	0.05	-0.239444	0.419117
chr4	119159271	119162280	3009	0.386	1.038	9.5	intron (NM_177572, intron 1 of 4)	ORR1B1|LTR|MaLR	4428	NM_177572	194237	Mm.206201	NM_177572	ENSMUSG00000048899	Rimkla	B930030J24|NAAGS|NAAGS-II|Rimk	ribosomal modification protein rimK-like family member A	protein-coding	0.07	0.259153	0.465489
chr3	75209056	75212484	3428	1.425	0.343	9.3	Intergenic	L1_Mur2|LINE|L1	-136770	NM_026460	67931	Mm.259446	NM_026460	ENSMUSG00000034139	Serpini2	Spi14	serine (or cysteine) peptidase inhibitor, clade I, member 2	protein-coding	0.01	-0.251742	0.548847
chr9	77744094	77759684	15590	0.041	1.904	9.3	Intergenic	Intergenic	-13283	NM_134255	68801	Mm.475262	NM_134255	ENSMUSG00000032349	Elovl5	1110059L23Rik|AI747313|AU043003|HELO1	ELOVL family member 5, elongation of long chain fatty acids (yeast)	protein-coding	0.06	0.988283	2.37e-08
chr4	69877934	69880978	3044	1.386	0.539	9.2	Intergenic	Intergenic	191945	NM_145990	214444	Mm.379344	NM_145990		Cdk5rap2	2900018K03Rik|an|mKIAA1633	CDK5 regulatory subunit associated protein 2	protein-coding	0.06	0.850424	0.0267868
chr6	138984218	138988661	4443	0.057	1.556	9.2	Intergenic	(GGA)n|Simple_repeat|Simple_repeat	284658	NR_045149	70962	Mm.410833	NR_045149		4922502N22Rik	-	RIKEN cDNA 4922502N22 gene	miscRNA	0.06	-2.20667	2.97e-18
chr17	24902520	24906434	3914	0.443	1.039	9.1	Intergenic	ID_B1|SINE|B4	14529	NM_001012402	328779	Mm.328848	NM_001012402	ENSMUSG00000039628	Hs3st6	-	heparan sulfate (glucosamine) 3-O-sulfotransferase 6	protein-coding	0.08	1.84561	7.37e-07
chr4	94724996	94734266	9270	1.109	0.395	9.1	Intergenic	Intergenic	-10718	NM_010591	16476	Mm.275071	NM_010591	ENSMUSG00000052684	Jun	AP-1|Junc|c-jun	Jun oncogene	protein-coding	0.03	0.183614	0.445037
chr12	107243132	107248187	5055	0.091	1.842	8.8	Intergenic	Intergenic	-2814	NM_011705	22367	Mm.2981	NM_001029843	ENSMUSG00000021115	Vrk1	51PK	vaccinia related kinase 1	protein-coding	0.05	3.45531	3.05e-59
chr15	79318767	79323457	4690	1.85	0.13	8.8	intron (NM_008427, intron 1 of 1)	intron (NM_008427, intron 1 of 1)	14559	NM_008427	16520	Mm.140760	NM_008427	ENSMUSG00000044216	Kcnj4	IRK3|Kcnf2|MB-IRK3	potassium inwardly-rectifying channel, subfamily J, member 4	protein-coding	0.02	-0.00422249	0.991131
chr2	159585634	159588961	3327	1.22	0.013	8.6	Intergenic	Intergenic	-185780	NR_040498	71081	Mm.383491	NR_040498	ENSMUSG00000085198	4933416E03Rik	-	RIKEN cDNA 4933416E03 gene	miscRNA	0.03	-0.300327	0.566768
chr12	82903463	82908292	4829	1.061	0.147	8.3	Intergenic	B3|SINE|B2	-23720	NM_001174107	338372	Mm.35284	NM_001174107	ENSMUSG00000042724	Map3k9	E130314H24Rik|Mlk1|Prke1	mitogen-activated protein kinase kinase kinase 9	protein-coding	0.08	0.0622322	0.888168
chr17	73253347	73257821	4474	1.053	1.445	8.1	Intergenic	Intergenic	-12061	NM_029999	77889	Mm.154109	NM_029999	ENSMUSG00000024063	Lbh	1810009F10Rik|6720416L16Rik	limb-bud and heart	protein-coding	0.09	1.49859	1.16e-06
chr18	77967295	77971483	4188	0.673	1.155	8.1	Intergenic	Intergenic	16466	NR_027978	67640	Mm.482903	NM_026289		4930465K10Rik	-	RIKEN cDNA 4930465K10 gene	miscRNA	0.09	-0.309756	0.232734
chr19	60252177	60256219	4042	1.15	0.485	7.8	Intergenic	Intergenic	33620	NR_026942	107376	Mm.245813	NR_026942	ENSMUSG00000053117	E330013P04Rik	9930018I18Rik|AW492152	RIKEN cDNA E330013P04 gene	miscRNA	0.03	0.282425	0.50362
chr7	36251961	36255172	3211	1.393	0.249	7.8	Intergenic	Intergenic	19368	NM_021291	30962	Mm.45874	NM_001199015	ENSMUSG00000030492	Slc7a9	CSNU3	solute carrier family 7 (cationic amino acid transporter, y+ system), member 9	protein-coding	0.08	0.467294	0.318354
chr12	75414685	75418131	3446	0.993	1.244	7.7	Intergenic	RMER20B|LTR|ERVK	17947	NM_198866	386753	Mm.395044	NM_198866	ENSMUSG00000029878	Dbpht2	Spot2	DNA binding protein with his-thr domain	protein-coding	0.05	-0.640631	0.0138927
chr12	109944309	109949196	4887	1.733	0.407	7	Intergenic	MYSERV6-int|LTR|ERVK	-6236	NM_027299	70059	Mm.207605	NM_001171002	ENSMUSG00000021263	Degs2	2210008A03Rik|AI852933|DES2	degenerative spermatocyte homolog 2 (Drosophila), lipid desaturase	protein-coding	0	0.565302	0.0379137
chr1	133487250	133493110	5860	1.225	0.005	6.5	Intergenic	Intergenic	-5511	NM_011924	26361	Mm.89986	NM_011924	ENSMUSG00000026432	Avpr1b	AVPR3|V3/V1b|VIBR|VPR3	arginine vasopressin receptor 1B	protein-coding	0.05	0.44513	0.253142
chr17	53962150	53965446	3296	0.396	1.009	6.5	Intergenic	RMER10B|LTR|ERVL	21485	NM_026935	69083	Mm.19320	NM_026935		Sult1c2	1810008N17Rik|ST1C1|ST1C2|Sult1c1	sulfotransferase family, cytosolic, 1C, member 2	protein-coding	0	-0.46512	0.165159
chr11	46784620	46788077	3457	0.101	1.357	6.2	Intergenic	Intergenic	162047	NM_178759	276891	Mm.69002	NM_178759	ENSMUSG00000055546	Timd4	B430010N18Rik|TIM-4|Tim4	T cell immunoglobulin and mucin domain containing 4	protein-coding	0.2	1.96927	3.82e-09
chr5	125442980	125448187	5207	1.342	0.248	6.2	Intergenic	B1_Mus2|SINE|Alu	-38262	NM_028443	73121	Mm.296138	NM_028443	ENSMUSG00000037962	Fam101a	3110032G18Rik|cfm|cfm2	family with sequence similarity 101, member A	protein-coding	0.09	1.14499	0.00561915
chr1	133481120	133485489	4369	1.184	0.02	5.9	Intergenic	B3|SINE|B2	-12387	NM_011924	26361	Mm.89986	NM_011924	ENSMUSG00000026432	Avpr1b	AVPR3|V3/V1b|VIBR|VPR3	arginine vasopressin receptor 1B	protein-coding	0.08	0.219177	0.613043
chr10	124658194	124662941	4747	1.18	0.034	5.8	Intergenic	Intergenic	105024	NM_011391	20503	Mm.29161	NM_011391	ENSMUSG00000020102	Slc16a7	4921534N07Rik|Mct2	solute carrier family 16 (monocarboxylic acid transporters), member 7	protein-coding	0.01	-0.0452528	0.917287
chr1	59772116	59775877	3761	1.342	0.324	5.7	Intergenic	B1_Mur3|SINE|Alu	12344	NR_028521	100217421		NR_028521		Snord11	MBII-95	small nucleolar RNA, C/D box 11	snoRNA	0.04	-0.326265	0.344926
chr3	132508695	132511823	3128	0.356	1.082	5.4	intron (NR_102298, intron 2 of 3)	intron (NR_102298, intron 2 of 3)	31301	NR_102297	101243624	Mm.306256	NR_102297		LOC101243624	-	uncharacterized LOC101243624	miscRNA	0.04	0.421834	0.264607
chr12	106163872	106167557	3685	1.253	0.213	4.8	Intergenic	Intergenic	-62428	NM_053155	94040	Mm.244078	NM_001040682	ENSMUSG00000021097	Clmn	9330188N17Rik|AI428889|AI788815|mKIAA1188	calmin	protein-coding	0.05	-0.032574	0.931856
chr7	130514809	130519223	4414	1.028	0.296	4.7	Intergenic	Intergenic	-3587	NM_001122640	70497	Mm.403318	NM_001122640	ENSMUSG00000030766	Arhgap17	5730403H17Rik|Nadrin|Rich1|Wbp15	Rho GTPase activating protein 17	protein-coding	0.06	-0.740011	0.0139407
chr1	171821619	171827203	5584	1.018	0.07	4.4	Intergenic	ORR1B2|LTR|MaLR	-34659	NM_001033185	78465	Mm.489035	NM_001033185	ENSMUSG00000070532	1700084C01Rik	-	RIKEN cDNA 1700084C01 gene	protein-coding	0.07	-0.18476	0.702142
chr5	30931982	30935486	3504	1.322	0.012	4.2	Intergenic	L3|LINE|CR1	-16578	NM_175675	74919	Mm.490306	NM_175675	ENSMUSG00000029175	Slc35f6	4930471M23Rik|5730478O19Rik|ANT2BP|P40|Tango9	solute carrier family 35, member F6	protein-coding	0.07	0.352819	0.517574
chr19	11375771	11379009	3238	1.421	0.013	4.1	Intergenic	Intergenic	-19087	NM_183190	269063	Mm.268940	NM_183190	ENSMUSG00000054523	Ms4a5	-	membrane-spanning 4-domains, subfamily A, member 5	protein-coding	0.03	-0.163427	0.746107
chr2	169449695	169452798	3103	1.082	0.243	3.9	Intergenic	Intergenic	-7900	NM_080455	228911	Mm.482636	NM_080455	ENSMUSG00000047907	Tshz2	2900073F20Rik|B830045G17|Mtsh2|Sdccag33l|Tsh2|Zfp218|mKIAA4248|teashirt2	teashirt zinc finger family member 2	protein-coding	0.13	-0.268252	0.549081
chr13	23691624	23694961	3337	1.026	0.17	3.1	intron (NM_001177653, intron 1 of 1)	ORR1A1-int|LTR|MaLR	19671	NM_001177653	319179	Mm.440391	NM_001177653	ENSMUSG00000047246	Hist1h2be	-	histone cluster 1, H2be	protein-coding	0	-0.0375228	0.937697
chr9	77736854	77739878	3024	0	1.095	2.1	Intergenic	Lx9|LINE|L1	-26806	NM_134255	68801	Mm.475262	NM_134255	ENSMUSG00000032349	Elovl5	1110059L23Rik|AI747313|AU043003|HELO1	ELOVL family member 5, elongation of long chain fatty acids (yeast)	protein-coding	0.18	0.734458	0.0453244
chr7	68843907	68847636	3729	1.084	0.908	1.6	Intergenic	Intergenic	-15534	NR_037216	100526531		NR_037216	ENSMUSG00000096893	Mir344d-2	mmu-mir-344d-2	microRNA 344d-2	miscRNA	0	0.326727	0.43141
