# Supplementary material for: The transcriptional landscape of mouse beta cells compared to human beta cells reveals notable species differences in long non-coding RNA and protein-coding gene expression
Source: BMC Genomics. 2014 Jul 22;15(1):620. doi: 10.1186/1471-2164-15-620 (PMC4124169; doi:10.1186/1471-2164-15-620)
Supplement: Supplementary file 12 — Additional file 12: Is a count table with all genes in our alpha and beta transcriptomes. (XLSX 4 MB) [file 12864_2014_6324_MOESM12_ESM.xlsx]

## Sheet: Benner et al., Add. datafile 12
Additional data file 12: count table of all genes with expression values and p values.														(Benner et al.,) Comprehensive alpha and beta cell transcriptomes
Transcript/RepeatID (cmd=analyzeRepeats.pl rna mm9 -count exons -strand both -condenseGenes -noadj -d p2falpha-rnaseq p2malpha-rnaseq p3fbeta-rnaseq p3mbeta-rnaseq)	chr	start	end	strand	Length	Copies	Annotation/Divergence	RPKM_p2falpha	RPKM_p2malpha	RPKM_p3fbeta	RPKM_p3mbeta	a vs. b logFC	a vs. b PValue	a vs. b FDR
NM_194350	chr15	75577273	75578352	-	1078	1	Mafa|RIPE3b1|-|15 D3|15|protein-coding	4.66685	4.36638	255.501	261.696	6.04814	1.42172e-250	3.32767e-246
NM_001185084	chr7	149864561	149865613	-	561	1	Ins2|AA986540|Ins-2|InsII|Mody|Mody4|proinsulin|-|7 F5|7 88.0 cM|protein-coding	6039.6	6470.01	223409	239304	5.4154	5.64714e-249	6.60885e-245
NM_008386	chr19	52338813	52339948	+	1014	1	Ins1|Ins-1|Ins2-rs1|-|19 D2|19 46.76 cM|protein-coding	1446.15	1448.13	50083.1	50786.1	5.32781	2.91562e-244	2.27477e-240
NM_011169	chr15	10106993	10266775	+	10316	1	Prlr|AI987712|Pr-1|Pr-3|Prlr-rs1|-|15 A1|15 5.23 cM|protein-coding	1.42472	1.51713	62.3891	55.4932	5.52988	8.33972e-233	4.87998e-229
NM_031250	chr13	3939934	3944595	-	1474	1	Ucn3|-|-|13 A1|13|protein-coding	6.65855	6.36002	277.893	308.235	5.69954	3.67801e-228	1.72175e-224
NM_007492	chrX	90531985	90543694	+	2722	1	Arx|-|RP23-53K18.1|X C3|X 41.05 cM|protein-coding	43.8484	44.6427	0.442162	0.264179	-6.7803	8.97554e-224	3.50136e-220
NM_013757	chrX	130470924	130516322	-	3705	1	Sytl4|Gph|Slp4|RP23-21A16.5|X E3|X|protein-coding	3.84718	4.94405	156.454	165.27	5.39953	6.98034e-213	2.33403e-209
NR_027959	chr16	17833212	17835112	+	1117	1	B830017H08Rik|-|-|16 A3|16|miscRNA	7.02058	8.56836	250.1	257.678	5.22901	1.33574e-210	3.90805e-207
NM_177175	chr4	40419213	40422686	+	3214	1	Tmem215|A930001M12Rik|RP23-399H17.1|4 A5|4|protein-coding	1.44247	2.00144	78.595	74.9905	5.67759	3.63425e-201	9.45146e-198
NM_019517	chr16	97578335	97660619	+	3725	1	Bace2|1110059C24Rik|AEPLC|AI850424|ALP56|ARP1|ASP21|BAE2|CDA13|CEAP1|DRAP|-|16 C4|16|protein-coding	9.32123	9.59285	195.223	210.343	4.62818	1.43673e-192	3.36282e-189
NM_007906	chr2	180882397	180891720	-	2036	1	Eef1a2|Eef1a|S1|wasted|wst|-|2 H4|2 103.6 cM|protein-coding	142.148	133.24	2.32484	1.66487	-5.91285	6.53357e-189	1.39023e-185
NM_001081268	chr7	135028958	135034484	-	2518	1	Prss53|Pol3s|mFLJ00289|-|7 F3|7|protein-coding	20.7036	17.7274	613.228	564.806	5.14037	7.82316e-186	1.52591e-182
NM_021331	chr2	69058055	69066045	+	2005	1	G6pc2|G6pc-rs|IGRP|RP23-451M16.1|2 C2|2 39.66 cM|protein-coding	50.7965	43.1568	1593.6	1388.58	5.18953	2.98509e-175	5.37454e-172
NM_013743	chr6	5433351	5446278	-	3440	1	Pdk4|AV005916|-|6 A1|6 2.06 cM|protein-coding	77.1205	63.7854	0.83965	0.517594	-6.50934	6.56497e-167	1.09757e-163
NM_027286	chrX	160578412	160626350	+	3398	1	Ace2|2010305L05Rik|RP23-330O24.1|X F5|X 76.12 cM|protein-coding	92.0804	94.3211	2.37287	1.57197	-5.36406	3.62135e-163	5.65076e-160
NM_001004761	chr2	21289194	21752169	+	7128	1	Gpr158|5330427M13Rik|mKIAA1136|RP23-133B16.1|2 A3|2|protein-coding	1.11398	1.21616	26.9291	32.42	4.87637	5.4621e-157	7.99036e-154
NM_013628	chr13	75227435	75269946	+	2500	1	Pcsk1|Nec-1|Nec1|PC1|PC3|Phpp-1|SPC3|-|13 C2|13 40.63 cM|protein-coding	16.7492	19.5024	299.403	267.748	4.17452	1.03951e-156	1.43123e-153
NM_001033301	chr3	84246118	84284361	-	5916	1	Fhdc1|6330505N24Rik|Gm126|-|3 F1|3|protein-coding	0.992103	1.04097	17.4808	17.4734	4.30923	2.46933e-152	3.21096e-149
NM_146149	chr4	106406520	106420897	+	1887	1	Fam151a|2010309H15Rik|RP23-97O7.7|4 C7|4|protein-coding	9.06951	9.22928	146.515	168.717	4.31273	5.72513e-152	7.05276e-149
NM_172881	chr5	87429885	87442299	+	3350	1	Ugt2b35|C730031G17|-|5 E1|5|protein-coding	23.7622	31.6489	0.359273	0.398595	-5.97187	2.65046e-148	3.10183e-145
NM_028296	chr11	92960604	93463065	+	3325	1	Car10|2700029L05Rik|BB085816|Ca10|RP23-448I9.1|11|11 C|protein-coding	0.563673	0.495517	20.6426	20.2046	5.48078	1.33059e-143	1.48303e-140
NM_177900	chr8	72607428	72614761	+	3569	1	Hapln4|9330174O11|Bral2|Lpr4|-|8 B3.3|8|protein-coding	2.59797	2.84646	43.6556	41.9349	4.17959	5.82848e-140	6.20097e-137
NM_021391	chr15	103360710	103368423	-	1286	1	Ppp1r1a|0610038N18Rik|I-1|-|15|15 F|protein-coding	10.9686	12.719	180.674	164.04	4.06849	5.58673e-137	5.68534e-134
NM_022565	chr3	125107009	125427904	+	3473	1	Ndst4|4930439H17Rik|-|3 H1|3|protein-coding	22.736	18.8612	0.138573	0.216852	-6.63829	3.21103e-136	3.13156e-133
NM_011607	chr4	63620819	63708049	-	7072	1	Tnc|AI528729|C130033P17Rik|Hxb|TN|TN-C|Ten|cytotactin|tenascin-C|RP24-144L11.1|4 C1|4 34.06 cM|protein-coding	10.6145	11.0596	0.255281	0.164639	-5.49644	3.75712e-134	3.51756e-131
NM_026184	chr13	12658150	12701795	+	4221	1	Ero1lb|1300013B24Rik|1700065B09Rik|AI447560|ero1-beta|-|13 A1|13|protein-coding	27.6574	25.7222	344.328	322.053	3.84521	4.74043e-134	4.26748e-131
NM_153422	chr3	122432076	122562292	+	6705	1	Pde5a|Cgbpde|Cn5n|Pde5|Pde5a1|-|3 G1|3|protein-coding	1.76541	1.872	24.769	27.704	4.05663	1.13363e-133	9.82731e-131
NM_020277	chr7	150257434	150280547	-	4356	1	Trpm5|9430099A16Rik|LTrpC-5|Ltrpc5|Mtr1|-|7 F5|7|protein-coding	0.317019	0.423183	13.2519	15.6268	5.47752	1.85204e-129	1.54817e-126
NM_031197	chr3	28596825	28627282	+	2557	1	Slc2a2|AI266973|Glut-2|Glut2|-|3 A3|3 12.19 cM|protein-coding	5.86363	8.89715	177.309	214.522	4.93967	2.16178e-128	1.74478e-125
NM_198866	chr12	75398461	75401455	+	2992	1	Dbpht2|Spot2|-|12 C3|12|protein-coding	70.008	68.3281	4.20996	3.86805	-3.89456	4.11148e-128	3.20777e-125
NM_008512	chr10	126975214	127058204	-	14800	1	Lrp1|A2mr|AI316852|CD91|Lrp|-|10|10 B2-D1|protein-coding	17.2122	21.054	1.35523	1.20536	-3.69333	1.50242e-122	1.13438e-119
NM_010574	chr13	72766426	72771642	+	2456	1	Irx2|IRX6|-|13 C1|13 39.23 cM|protein-coding	49.2	39.8473	1.30664	0.962005	-5.10077	1.72995e-122	1.26535e-119
NM_030889	chr5	36359830	36740788	-	5692	1	Sorcs2|N28137|mKIAA1329|-|5 B3|5|protein-coding	15.2155	13.7065	0.387585	0.445125	-4.90777	1.66549e-121	1.18129e-118
NM_001024703	chr7	79222716	79451481	-	5764	1	Mctp2|Gm489|-|7 D1|7|protein-coding	10.0626	9.47947	0.146151	0.148513	-5.83879	3.67803e-120	2.532e-117
NM_053123	chrX	45162547	45245729	-	4029	1	Smarca1|5730494M04Rik|Snf2l|RP23-274H16.1|X|X A3.2|protein-coding	35.1817	34.2983	1.32419	1.74217	-4.29073	2.12224e-119	1.41923e-116
NM_080285	chr6	18316477	18464825	-	5906	1	Cttnbp2|3010022N24Rik|4732477G22Rik|6430526E05|9130022E09Rik|AU040881|Cortbp2|ORF4|mKIAA1758|-|6 A2|6|protein-coding	1.6284	1.85299	20.3836	20.5583	3.76074	1.58632e-117	1.03137e-114
NM_016863	chr12	4839980	4848401	-	974	1	Fkbp1b|12.6kDa|AW494148|FKBP12.6|calstabin2|-|12 A1.1|12|protein-coding	5.97498	5.23545	84.3486	85.8827	4.1342	1.54057e-116	9.74556e-114
NM_011701	chr2	13495938	13504453	+	1823	1	Vim|-|RP23-185P20.1|2 A2|2 10.04 cM|protein-coding	78.6207	111.154	3.52091	3.00521	-4.6516	5.86464e-116	3.61231e-113
NM_009788	chr4	15808411	15833856	+	2854	1	Calb1|Brain-2|CB|Calb|Calb-1|RP23-338J24.2|4 A2|4 6.66 cM|protein-coding	33.4391	46.2613	1.29319	1.59566	-4.56754	9.14324e-116	5.48735e-113
NM_007417	chr19	54119672	54123472	+	3798	1	Adra2a|AW122659|Adra-2|Adra-2a|alpha(2A)AR|alpha2-C10|alpha2A|alpha2A-AR|-|19 D2|19 49.04 cM|protein-coding	3.27247	4.4925	50.5716	53.5336	3.95096	1.95017e-114	1.14114e-111
NM_027395	chr15	25293032	25343519	-	1851	1	Basp1|2610024P12Rik|CAP-23|CAP23|Ckap3|NAP-22|NAP22|-|15 B1|15|protein-coding	27.9776	31.1718	0.585115	0.666014	-5.34502	3.36672e-114	1.92198e-111
NM_007482	chr10	24635013	24647276	-	1467	1	Arg1|AI|AI256583|Arg-1|PGIF|-|10 A4|10|protein-coding	66.1305	93.7163	2.59774	1.7271	-5.0043	1.99417e-112	1.11132e-109
NM_001040086	chr7	97529156	97558949	+	4808	1	Sytl2|AI266830|Slp2|Slp2-a|Slp2-b|Slp2-c|Slp2-d|mKIAA1597|-|7 E1|7|protein-coding	10.8324	10.2548	0.166884	0.0854404	-6.19941	1.78239e-110	9.70199e-108
NM_001040611	chr6	4697306	4710516	+	6662	1	Peg10|AA407948|Edr|HB-1|MEF3L|Mar2|Mart2|MyEF-3|-|6 A1|6 1.81 cM|protein-coding	34.7065	23.1802	0.469683	0.39576	-5.86972	2.39508e-110	1.27408e-107
NM_010658	chr2	160189413	160192801	-	3386	1	Mafb|Kreisler|Krml|Krml1|kr|RP23-333A18.1|2 H2|2 80.92 cM|protein-coding	117.737	93.717	4.20584	3.11465	-4.65574	6.02512e-110	3.13387e-107
NM_026167	chrX	22796397	22942179	-	3211	1	Klhl13|1200009K10Rik|AI451128|Bklhd2|D130072F20Rik|mKIAA1309|RP23-97H1.3|X A2|X|protein-coding	24.1764	20.9865	0.687055	0.479816	-5.08073	1.85268e-109	9.42692e-107
NM_026555	chr7	52338284	52347583	-	1444	1	Rcn3|6030455P07Rik|D530026G20Rik|D7Ertd671e|RLP49|-|7 B4|7 29.11 cM|protein-coding	31.833	36.7796	0.611118	0.545403	-5.67976	4.92339e-109	2.45185e-106
NM_008745	chr13	58907957	59038392	+	6988	1	Ntrk2|AI848316|C030027L06Rik|Tkrb|trkB|-|13 B1-B2|13 31.2 cM|protein-coding	2.78082	2.1049	34.7017	34.2651	4.02333	4.59168e-108	2.23902e-105
NM_001039554	chr4	147869389	147874571	-	2055	1	Angptl7|-|RP23-423L9.2|4 E1|4|protein-coding	0.240038	0.381683	19.5208	24.5265	6.31876	3.11288e-107	1.48694e-104
NM_001005854	chr16	45416868	45493082	-	2115	1	Gm609|Gm1749|-|16 B5|16|protein-coding	23.3194	26.298	0.53101	0.275254	-5.75545	6.83592e-107	3.20003e-104
NM_144955	chr5	102088216	102093730	-	1790	1	Nkx6-1|NKX6A|Nkx6.1|-|5 E4|5|protein-coding	14.3829	13.9368	124.514	131.549	3.38203	9.69176e-107	4.44795e-104
NM_001013757	chr6	13135610	13174965	-	3965	1	Vwde|Gm467|-|6 A1|6|protein-coding	12.8619	12.3362	0.232659	0.11229	-6.00774	5.78597e-105	2.60436e-102
NM_001081147	chr6	112423678	112439802	-	4564	1	Oxtr|OTR|-|6 E3|6|protein-coding	26.8107	26.6939	2.03036	1.74051	-3.62405	1.85838e-103	8.20702e-101
NM_009943	chr7	135348949	135349880	-	654	1	Cox6a2|CoxVIaH|VIaH|-|7 F3|7 70.04 cM|protein-coding	2.86577	2.99862	87.1002	71.8322	4.96249	2.12899e-103	9.228e-101
NM_080457	chr16	32735972	32782476	+	11247	1	Muc4|4933405I11Rik|Asgp|-|16 B3|16|protein-coding	0.850721	0.564999	15.551	14.3514	4.60785	4.03908e-102	1.71889e-99
NM_010608	chr5	30890543	30927643	+	3806	1	Kcnk3|TASK|cTBAK-1|-|5 B|5 16.68 cM|protein-coding	32.0077	25.6	0.695681	0.323908	-5.63874	2.47221e-101	1.0333e-98
NM_001159487	chr19	38191110	38199811	-	1235	1	Rbp4|Rbp-4|-|19 D1|19 32.75 cM|protein-coding	539.65	697.783	21.7953	13.3635	-4.92965	6.56757e-101	2.69685e-98
NM_010573	chr13	72095680	72101171	-	2056	1	Irx1|-|-|13 C1|13 38.43 cM|protein-coding	40.3248	26.8429	0.234079	0.249853	-6.90399	2.01058e-100	8.11373e-98
NM_011924	chr1	133495691	133508577	+	4144	1	Avpr1b|AVPR3|V3/V1b|VIBR|VPR3|-|1 E4|1|protein-coding	35.4432	21.5621	0.309759	0.231401	-6.52891	2.8584e-99	1.13396e-96
NM_008245	chr19	37509331	37515221	+	1765	1	Hhex|Hex|Hex1|Hhex-rs2|Prh|Prhx|-|19 D1|19 32.28 cM|protein-coding	42.9494	66.8261	1.43187	1.06709	-5.24846	3.96578e-99	1.54705e-96
NM_025590	chr4	106417166	106472436	-	5650	1	Acot11|1110020M10Rik|2010309H15Rik|AW060409|BFIT|BFIT1|Thea|Them1|mKIAA0707|RP23-97O7.8|4 C7|4|protein-coding	5.89229	6.68555	43.8496	47.4641	3.06683	6.91304e-98	2.65257e-95
NM_001201470	chr19	32670205	32741677	+	3585	1	Papss2|1810018P12Rik|AI159688|AtpsU2|Atpsk2|Sk2|bm|-|19 C1|19 27.46 cM|protein-coding	23.2088	17.5936	265.588	269.025	3.91128	1.51692e-97	5.72661e-95
NM_010231	chr1	164759692	164796679	-	2315	1	Fmo1|-|-|1 H1|1 70.34 cM|protein-coding	2.91876	2.86342	34.9859	30.602	3.70969	6.26551e-95	2.32779e-92
NM_030558	chr16	17835369	17838279	-	1095	1	Car15|AI315043|Ca15|Cals2|-|16 A3|16 11.05 cM|protein-coding	4.00863	3.36728	78.8014	60.3821	4.44668	1.19317e-94	4.36365e-92
NM_007903	chr2	174586274	174609543	+	2956	1	Edn3|114-CH19|114CH19|ls|tmgc48|RP23-101P8.1|2 H4|2 98.1 cM|protein-coding	60.4993	36.8359	0.556425	0.335914	-6.58562	2.40133e-94	8.647e-92
NM_001083806	chr3	80488858	80606713	-	6823	1	Gria2|GluA2|GluR-B|Glur-2|Glur2|-|3 E3|3 35.5 cM|protein-coding	30.4828	30.6759	1.88727	2.49915	-3.59273	3.26746e-93	1.15876e-90
NM_133729	chrX	48194613	48245027	+	1989	1	2610018G03Rik|Mst4|RP23-245F8.1|X|X A3.3|protein-coding	1.56209	1.57759	24.3634	26.7348	4.2307	8.32593e-93	2.90861e-90
NM_153458	chr3	114607281	114828174	+	3888	1	Olfm3|B230206G02Rik|-|3 F3|3|protein-coding	9.74235	11.1076	0.185673	0.0880481	-6.06351	8.77545e-93	3.02056e-90
NM_027864	chr17	73843091	74059791	-	2450	1	Galnt14|0610033M06Rik|-|17|17 E2|protein-coding	4.67031	4.96317	36.3491	35.3447	3.10127	2.75428e-92	9.34301e-90
NM_009369	chr13	56710964	56740700	+	2659	1	Tgfbi|68kDa|AI181842|AI747162|Beta-ig|big-h3|-|13 B-C1|13 30.09 cM|protein-coding	66.1625	108.291	2.79097	2.03461	-4.96379	8.30352e-92	2.77646e-89
NM_172479	chrX	7848518	7857302	+	1836	1	Slc38a5|C81234|E330031E14|JM24|SN2|RP23-224M4.2|X A1.1|X|protein-coding	51.8456	39.9722	1.5732	1.11895	-4.8992	2.03514e-91	6.70909e-89
NM_178676	chr9	120448936	120477443	+	3439	1	Entpd3|Cd39l3|HB6|NTPDase-3|-|9 F4|9|protein-coding	20.8669	20.7129	137.539	131.536	2.89879	2.65233e-91	8.62228e-89
NM_001172123	chr9	116481864	117161601	-	7911	1	Rbms3|6720477E09Rik|8430436O14Rik|-|9 F3|9|protein-coding	4.91898	5.17639	0.101425	0.0995527	-5.43697	1.03882e-90	3.33078e-88
NM_177215	chrX	45265633	45319043	+	5156	1	Ocrl|9530014D17Rik|BB143339|OCRL1|RP23-455F14.2|X A4|X|protein-coding	91.878	94.7899	10.7212	9.11797	-3.02955	1.38225e-90	4.37203e-88
NM_010686	chr4	130469249	130492063	+	2388	1	Laptm5|E3|RP23-412B2.5|4 D2.3|4|protein-coding	23.8547	38.009	0.722307	0.501825	-5.45206	5.49032e-90	1.71342e-87
NM_021332	chr17	31038812	31073455	+	1465	1	Glp1r|GLP-1R|GLP1Rc|-|17 A3.3|17 15.8 cM|protein-coding	13.6684	16.9215	140.855	186.044	3.62579	6.97407e-90	2.14783e-87
NM_008077	chr2	70400221	70440069	+	3212	1	Gad1|EP10|GAD25|GAD44|GAD67|Gad-1|-|2 D|2 41.63 cM|protein-coding	1.01343	0.647201	20.9568	29.0064	5.12875	2.0834e-89	6.333e-87
NM_001177657	chr2	25146697	25174683	-	3797	1	Grin1|GluN1|GluRdelta1|GluRzeta1|M100174|NMDAR1|NR1|Nmdar|Rgsc174|RP23-132N23.20-010|2 A3|2 17.14 cM|protein-coding	2.09125	2.94412	25.3664	23.0044	3.46669	3.21019e-89	9.63305e-87
NM_175521	chr5	138172191	138181226	-	3493	1	Nyap1|6430598A04Rik|-|5 G2|5|protein-coding	16.1389	17.5067	0.689015	0.382276	-4.78164	6.11345e-89	1.81129e-86
NM_001199556	chr9	39394981	39411237	-	4281	1	AW551984|3222402N16|-|9 A5.1|9|protein-coding	12.1429	11.3889	0.39356	0.247939	-5.00488	1.27761e-88	3.73798e-86
NM_010585	chr6	108163090	108501110	+	9813	1	Itpr1|D6Pas2|ENSMUSG00000072853|Gm10429|IP3R1|InsP3R|Ip3r|Itpr-1|P400|Pcp-1|Pcp1|opt|-|6 E1-E2|6 49.74 cM|protein-coding	53.2257	54.6776	6.68381	6.02605	-2.88093	2.24059e-88	6.47448e-86
NR_030733	chr12	75385263	75396937	+	1041	1	1700086L19Rik|1700006L05Rik|AU016007|-|12 C3|12|miscRNA	227.746	222.573	25.4333	23.9125	-2.98605	2.14066e-87	6.11028e-85
NM_001177560	chr6	66846391	66971355	+	4257	1	Gng12|2010305F15Rik|AA536815|AI115529|AI314170|AI842738|-|6 C1|6 30.68 cM|protein-coding	26.8441	32.8667	201.423	193.443	2.93405	4.69398e-87	1.3237e-84
NM_011976	chr19	45063834	45077885	+	4286	1	Sema4g|AI507908|AW554132|-|19 C3|19|protein-coding	15.0056	15.1004	1.02021	1.03058	-3.66888	5.13943e-87	1.43207e-84
NM_009982	chr7	95426603	95459385	+	2463	1	Ctsc|AI047818|DPP1|DPPI|-|7|7 D3-E1.1|protein-coding	21.8067	32.042	0.81443	0.945291	-4.71546	1.09785e-86	3.02309e-84
NM_001030294	chr14	80400109	80421737	+	1632	1	Olfm4|GC1|GW112|Gm296|Gm913|OlfD|pPD4|-|14 D3|14|protein-coding	0.785809	0.360398	23.0564	25.4288	5.64363	1.32569e-86	3.60803e-84
NM_001136056	chr4	41604529	41642477	-	1987	1	Cntfr|Cntfralpha|RP23-167I12.1|4 A5|4 21.81 cM|protein-coding	1.43974	2.5466	34.3007	40.134	4.41823	3.05511e-86	8.21929e-84
NM_001081306	chr6	22825502	23002916	+	8036	1	Ptprz1|AI850339|DSD-1-PG|PTPbeta|PTPzeta|Ptprz|Ptpz|RPTPz|Rptpbeta|-|6 A3.1|6|protein-coding	8.11367	11.4218	0.31449	0.166164	-5.14778	6.11661e-86	1.62688e-83
NM_001145953	chr14	47993535	48005842	+	1398	1	Lgals3|GBP|L-34|Mac-2|gal3|-|14 C1|14|protein-coding	74.8627	111.248	4.16082	2.81674	-4.52994	7.50351e-86	1.97334e-83
NM_001114612	chr16	37107396	37385044	-	11960	1	Stxbp5l|9430094L02|A830015P08Rik|LLGL4|T2dm1|t2md1|tomosyn-2|-|16 B3|16 26.32 cM|protein-coding	22.8788	29.9136	1.86153	1.28258	-3.86168	1.46015e-85	3.79737e-83
NM_033325	chr14	70009283	70095641	+	5164	1	Loxl2|1110004B06Rik|4930526G11Rik|9430067E15Rik|-|14 D2|14|protein-coding	0.89777	1.18496	11.396	11.5042	3.65944	2.26346e-85	5.82181e-83
NM_138650	chr16	22466642	22657304	-	5478	1	Dgkg|2900055E17Rik|90kDa|AI854428|Dagk3|E430001K23Rik|mKIAA4131|RP23-71E4.1|16 B1|16 13.37 cM|protein-coding	1.36854	1.35334	15.012	12.5824	3.54718	4.72972e-85	1.2033e-82
NM_001162946	chr19	4510472	4621752	+	4125	1	Pcx|Pc|Pcb|-|19 A|19 4.07 cM|protein-coding	8.15431	6.72282	58.038	61.3425	3.20759	1.05708e-84	2.66044e-82
NM_011832	chr3	87600873	87620023	+	5078	1	Insrr|Irr|-|3 F1|3 38.7 cM|protein-coding	12.9954	12.0887	99.8295	128.729	3.39191	4.87413e-84	1.21366e-81
NM_198419	chr13	42775992	43233881	+	5608	1	Phactr1|9630030F18Rik|Rpel1|RP23-127A20.1|13 A4|13|protein-coding	13.6053	12.38	92.0329	83.9651	2.9628	8.60422e-84	2.1199e-81
NM_010495	chr2	152562010	152563146	+	907	1	Id1|AI323524|D2Wsu140e|Idb1|bHLHb24|RP23-106A3.1|2 H1|2 75.41 cM|protein-coding	74.2253	99.1208	5.35159	4.56803	-3.91885	1.07981e-83	2.63272e-81
NM_015811	chr1	146091799	146096234	-	1323	1	Rgs1|BL34|-|1 F|1 62.56 cM|protein-coding	27.3628	35.4889	0.66701	0.336531	-5.77696	2.88048e-83	6.95057e-81
NM_013737	chr17	43705400	43749150	+	1901	1	Pla2g7|R75400|-|17|17 C|protein-coding	29.6287	48.0145	1.13945	1.06278	-4.92388	1.22157e-82	2.91755e-80
NM_009777	chr4	136436061	136442092	-	1056	1	C1qb|-|RP23-357K18.2|4 D3|4 69.05 cM|protein-coding	50.8617	80.4176	2.05123	1.78354	-4.88403	1.9781e-82	4.67671e-80
NM_145435	chr11	101967991	101969090	-	493	1	Pyy|-|RP23-398F7.10-002|11 D|11|protein-coding	13130.2	18259.3	333.532	173.981	-5.73996	7.20723e-82	1.68692e-79
NM_001042605	chr18	60963503	60972306	+	1404	1	Cd74|CLIP|DHLAG|HLADG|Ia-GAMMA|Ii|-|18 E1|18 34.41 cM|protein-coding	367.269	644.326	17.9718	13.462	-4.79196	1.2823e-81	2.97163e-79
NM_007780	chr15	78156420	78181431	+	4749	1	Csf2rb|AI848964|AIC2B|Bc|CDw131|Csf2rb1|Csfgmrb|Il3r|Il3rb|Il3rb1|Il5rb|-|15 E1|15 37.36 cM|protein-coding	10.3023	15.2223	0.363207	0.201922	-5.29879	2.27589e-81	5.22251e-79
NM_013807	chr4	116801260	116806557	-	2350	1	Plk3|Cnk|Fnk|PRK|RP23-59L24.6|4 D1|4|protein-coding	5.93936	8.04523	73.3338	61.0649	3.47091	3.30804e-81	7.51729e-79
NM_009215	chr16	23889667	23890930	-	595	1	Sst|SOM|SRIF|SS|Smst|-|16 cen-C3|16 15.0 cM|protein-coding	16856.1	24857.1	565.724	322.092	-5.34165	3.44463e-81	7.7524e-79
NM_177330	chr3	27270273	27276932	+	4428	1	Ghsr|C530020I22Rik|-|3 A3|3|protein-coding	8.49856	11.4537	0.244591	0.146935	-5.47277	5.15885e-81	1.14998e-78
NM_013666	chr18	77424586	77494189	+	2093	1	St8sia5|ST8SiaV|Siat8e|-|18 E3|18|protein-coding	3.03973	2.66115	36.7417	30.0361	3.75714	1.25959e-80	2.78132e-78
NM_001136060	chr5	27588475	28054040	+	4503	1	Dpp6|B930011P16Rik|D5Buc3|D5Buc4|D5Buc5|DPP VI|Dpp-6|Gm1377|In(5)6H-p|Peplb|Rw|-|5 B1|5 12.92 cM|protein-coding	13.3734	20.2351	0.614674	0.418259	-4.81817	1.3103e-80	2.86624e-78
NM_172800	chr11	113642104	113927265	-	6557	1	Sdk2|4632412F08Rik|5330435L01Rik|Sdk-2|mKIAA1514|RP23-407I21.5|11 E2|11|protein-coding	4.4078	5.25224	30.2775	29.0343	2.82512	1.36246e-79	2.95275e-77
NM_001190451	chr10	96942134	96980796	+	1876	1	Dcn|DC|DSPG2|PG40|PGII|PGS2|SLRR1B|mDcn|-|10 C3|10 50.27 cM|protein-coding	17.9562	25.613	0.384807	0.218975	-5.97296	2.16046e-79	4.63925e-77
NM_001159555	chr5	17287508	17341714	-	3522	1	Cd36|FAT|GPIV|Scarb3|-|5 A3|5 8.11 cM|protein-coding	13.7795	17.8192	0.808732	0.64162	-4.23973	3.65282e-79	7.77254e-77
NM_011211	chr4	75587141	77857799	-	9085	1	Ptprd|1110002J03Rik|3000002J10Rik|B230219D21Rik|R-PTP-delta|RP23-461M2.1|4 C3|4 36.94 cM|protein-coding	12.003	11.3593	1.37322	1.35682	-2.89298	5.5111e-79	1.1621e-76
NM_008608	chr14	55050441	55060095	+	2585	1	Mmp14|AI325305|MT-MMP-1|MT1-MMP|sabe|-|14 C2|14 27.79 cM|protein-coding	18.3164	25.2493	0.900058	0.622498	-4.63519	2.47515e-78	5.17263e-76
NM_008983	chr10	27794626	28317203	+	6143	1	Ptprk|AI853699|PTPk|RPTPkappa|-|10 A4|10 15.06 cM|protein-coding	10.9512	9.20747	0.561572	0.479383	-4.07586	2.87297e-78	5.95086e-76
NM_018857	chr17	25885558	25891272	-	2097	1	Msln|MPF|-|17 A3.3|17|protein-coding	0.37633	0.224538	14.0985	13.3403	5.7408	4.50717e-78	9.25394e-76
NM_153543	chr10	82950192	82996885	-	6005	1	Aldh1l2|D330038I09Rik|mtFDH|-|10 C1|10|protein-coding	9.47808	8.27598	59.715	56.6096	2.91465	6.40557e-78	1.30373e-75
NM_001199265	chr10	25079604	25243324	+	4367	1	Epb4.1l2|4.1G|AW555191|D10Ertd398e|Epb41l2|NBL2|-|10 A4|10 12.26 cM|protein-coding	12.9428	13.7874	1.01046	0.8468	-3.64397	8.54096e-78	1.72336e-75
NM_172466	chr8	116222037	116372739	-	4830	1	Adamts18|9630038L21|ADAMTS21|E130314N14Rik|-|8 E1|8|protein-coding	7.75036	6.48055	0.0996409	0.0213043	-6.71701	8.26255e-77	1.65293e-74
NM_001033460	chr5	30607914	30668993	+	2467	1	Drc1|Ccdc164|Gm1060|-|5 B1|5|protein-coding	19.7722	18.555	0.829339	0.527466	-4.6271	2.39128e-76	4.74324e-74
NM_153111	chr1	74928083	74931982	-	1474	1	Fev|Pet-1|Pet1|mPet-1|-|1 C3|1|protein-coding	22.4518	23.9499	0.435428	0.650561	-5.18668	4.47117e-76	8.79431e-74
NM_010378	chr17	34419696	34424716	-	1062	1	H2-Aa|Aalpha|H-2Aa|H2Aa|I-Aalpha|IAalpha|Ia-1|Ia1|-|17 B1|17 17.98 cM|protein-coding	145.082	284.507	4.87289	5.41654	-5.16121	6.40691e-76	1.24967e-73
NM_001271678	chrX	147632621	147754735	+	10376	1	Wnk3|Prkwnk3|Wnk3-ps|-|X F3|X|protein-coding	20.8386	15.4463	1.10573	1.19788	-3.77786	1.64632e-75	3.18461e-73
NM_031180	chr5	65739650	65775242	+	3432	1	Klb|AV071179|betaKlotho|-|5 C3.1|5|protein-coding	16.9	22.1152	1.15718	0.758193	-4.1465	2.07644e-75	3.98371e-73
NM_001130190	chr6	4624350	4697204	-	1753	1	Sgce|e-SG|-|6 A1|6 1.81 cM|protein-coding	27.938	26.6718	0.938272	0.410209	-5.15806	2.1739e-75	4.13677e-73
NM_007960	chr12	39506845	39594802	+	4116	1	Etv1|ER81|Etsrp81|-|12 A3-B1|12 17.99 cM|protein-coding	47.8826	44.9137	5.88665	5.2492	-2.85633	3.03104e-75	5.72133e-73
NM_010809	chr9	7445822	7455974	+	1788	1	Mmp3|SLN-1|SLN1|STR-1|Stmy1|Str1|-|9 A1|9 2.46 cM|protein-coding	18.3435	27.1368	0.291557	0.019258	-7.04109	5.11262e-75	9.57328e-73
NM_053110	chr6	48986517	49008181	+	3785	1	Gpnmb|DC-HIL|Dchil|ipd|-|6 B2.3|6 23.82 cM|protein-coding	21.8	41.2557	0.890267	0.79612	-5.00623	8.51677e-75	1.58209e-72
NM_027147	chr4	41585177	41587335	-	1243	1	Enho|1110065P19Rik|2310040A07Rik|mCG_9751|4 A5|4|protein-coding	9.16575	13.1274	89.3312	91.0696	3.22258	1.03045e-74	1.8991e-72
NM_198627	chr2	157740389	157770455	+	1357	1	Vstm2l|Gm691|RP23-91I20.3|2 H1|2|protein-coding	5.34283	8.67162	73.4013	83.7972	3.69282	1.28559e-74	2.35082e-72
NM_007542	chrX	70728974	70741275	+	2379	1	Bgn|BG|DSPG1|PG-S1|PGI|SLRR1A|RP23-95K12.7|X B|X 37.33 cM|protein-coding	20.545	29.9584	1.14663	1.15134	-4.24312	2.5987e-74	4.71513e-72
NM_010821	chr19	12535269	12539775	+	4332	1	Mpeg1|MPS1|Mpg-1|-|19 A|19|protein-coding	40.3034	74.2929	1.57419	1.0433	-5.23779	4.46822e-74	8.04485e-72
NM_010513	chr7	75097143	75378553	+	11955	1	Igf1r|A330103N21Rik|CD221|D930020L01|IGF-1R|hyft|-|7 D1|7 37.27 cM|protein-coding	7.55381	8.73404	46.7086	41.736	2.64828	1.04573e-73	1.86843e-71
NM_021431	chrX	5624625	5631869	+	2619	1	Nudt11|DIPP3|DIPP3b|MNCb-1696|X A1.1|X|protein-coding	34.8765	32.7993	3.43104	3.6868	-3.04339	5.48064e-73	9.71817e-71
NM_010290	chr2	113835337	113839355	-	2875	1	Gjd2|Gja9|connexin36|cx36|RP23-230H3.1|2|2 F3|protein-coding	20.2085	19.8373	106.88	123.349	2.72848	9.43958e-73	1.66122e-70
NM_007388	chr9	21931171	21935042	-	1347	1	Acp5|TRACP|TRAP|-|9 A3|9 8.38 cM|protein-coding	44.707	67.529	2.02512	1.09297	-4.96888	1.23356e-72	2.15467e-70
NM_010315	chr14	20691781	20796471	-	3820	1	Gng2|1110003P13Rik|82|-|14 A3|14 11.17 cM|protein-coding	16.2551	16.2957	1.33365	1.49695	-3.31459	1.45406e-72	2.52101e-70
NM_172477	chr6	39412377	39507833	-	4414	1	Dennd2a|B930096L08Rik|C130031G22|mKIAA1277|-|6 B1|6|protein-coding	6.68186	6.8425	0.0727482	0.1396	-5.74562	2.86922e-72	4.93801e-70
NM_001081175	chr1	182260607	182353790	+	5091	1	Itpkb|1110033J02Rik|E130307H12Rik|-|1 H5|1 84.27 cM|protein-coding	3.72979	5.5705	37.696	44.5376	3.35455	1.98739e-70	3.39539e-68
NM_009696	chr7	20281593	20284515	-	1245	1	Apoe|AI255918|-|7 A3|7 9.94 cM|protein-coding	226.597	426.68	12.9851	10.8359	-4.55919	3.88253e-70	6.58511e-68
NM_001199123	chr2	69031952	69044247	-	1573	1	Spc25|2600017H08Rik|2610205L13Rik|Spbc25|RP23-431D4.3|2|2 C3|protein-coding	19.3456	16.8567	107.518	108.773	2.78283	5.04906e-70	8.50204e-68
NM_007657	chr6	125410284	125444773	-	1182	1	Cd9|Tspan29|-|6 F3|6 59.32 cM|protein-coding	38.0961	37.5653	1.76482	2.20145	-4.03953	9.04059e-70	1.51146e-67
NM_021415	chr17	25511232	25570728	-	8191	1	Cacna1h|Cav3.2|MNCb-1209|alpha13.2|-|17 A3.3|17 12.53 cM|protein-coding	7.09909	11.2296	0.445652	0.359522	-4.29722	3.48018e-69	5.77709e-67
NM_001111316	chr1	139959436	140071703	-	5534	1	Ptprc|B220|CD45R|Cd45|L-CA|Ly-5|Lyt-4|T200|loc|-|1 E4|1 60.73 cM|protein-coding	5.17805	8.09442	0.101508	0.0989754	-5.82435	3.92346e-69	6.46708e-67
NM_133918	chr5	31216159	31223646	+	3454	1	Emilin1|5830419M17Rik|AW229038|BB105748|EMILIN-1|gp115|-|5 B1|5|protein-coding	4.04097	5.60994	53.9126	40.5157	3.49741	6.40249e-69	1.04795e-66
NM_017372	chr10	116714597	116719328	-	1051	1	Lyz2|AI326280|Lys|Lysm|Lyzs|Lzm|Lzm-s1|Lzp|-|10 D2|10 65.34 cM|protein-coding	45.2377	65.7599	2.4808	1.53107	-4.58763	6.85753e-69	1.11463e-66
NM_008404	chr10	76993093	77028419	+	2844	1	Itgb2|2E6|AI528527|Cd18|LAD|LCAMB|Lfa1|MF17|-|10 C1|10 39.72 cM|protein-coding	12.9891	19.6674	0.423194	0.51766	-4.89272	8.0909e-69	1.30604e-66
NM_023279	chr8	125935464	125945910	+	1717	1	Tubb3|3200002H15Rik|M(beta)3|M(beta)6|-|8 E1|8|protein-coding	3.73431	4.20348	31.4004	29.933	3.15404	1.24596e-68	1.99746e-66
NM_019944	chr5	29800363	29805010	-	1451	1	Mnx1|HB9|Hlxb9|MNR2|-|5 B1|5|protein-coding	0.102097	0.27042	15.0122	13.9937	6.40698	1.91195e-68	3.04429e-66
NM_008100	chr2	62312587	62321710	-	1083	1	Gcg|GLP-1|Glu|PPG|RP23-343C17.3|2 C1.3|2 35.85 cM|protein-coding	166678	122794	1948.41	858.417	-6.49279	4.79457e-68	7.58255e-66
NM_001099634	chr19	37973526	38118067	-	7039	1	Myof|2310004N10Rik|2310051D19Rik|E030042N20Rik|Fer1l3|-|19 C2|19|protein-coding	6.75448	7.67328	0.569894	0.510737	-3.53264	9.54916e-68	1.50005e-65
NM_009509	chr1	74455958	74482134	+	3095	1	Vil1|Vil|-|1 C5|1 38.54 cM|protein-coding	6.02366	7.07178	34.8787	35.3911	2.63011	1.22516e-67	1.91174e-65
NM_008918	chr11	101961245	101962614	-	475	1	Ppy|AV061413|IGSPP|PP|RP23-398F7.9|11 D|11|protein-coding	36348	64321.1	664.727	315.806	-6.46557	1.25546e-67	1.94605e-65
NR_030701	chr13	72760914	72766012	-	5098	1	Gm20554|D430050G20|-|13 C1|13|miscRNA	14.9277	11.2411	0.645269	0.416409	-4.43251	1.39927e-67	2.15469e-65
NM_019814	chr9	121757678	121767118	-	1867	1	Higd1a|2210020B17Rik|7420700H20Rik|AI303276|AW049839|HIMP1|Hig1|-|9 F4|9|protein-coding	17.3295	14.8115	0.322326	0.220031	-5.6899	4.21881e-67	6.45396e-65
NM_001267622	chr5	111308822	111718799	+	10661	1	Ttc28|2310015L07Rik|6030435N04|AI428795|AI851761|BC002262|-|5 F|5|protein-coding	3.90458	3.32606	20.2325	22.1033	2.75295	4.42285e-67	6.72216e-65
NM_001004357	chr6	45010060	47251370	+	6959	1	Cntnap2|5430425M22Rik|Caspr2|mKIAA0868|-|6|6 B2|protein-coding	1.21192	1.29074	8.65249	10.126	3.11374	4.5198e-67	6.82519e-65
NM_010600	chr1	194014754	194334040	+	7130	1	Kcnh1|Kv10.1|M-eag|-|1 H6|1|protein-coding	1.16213	0.715194	12.9741	11.2134	3.89502	5.81645e-67	8.72691e-65
NM_181748	chr19	38171569	38188753	+	1388	1	Ffar4|AI552415|GT01|Gpr120|Gpr129|KPG_013|O3far1|Pgr4|-|19 C2-C3|19|protein-coding	30.8431	37.8963	2.31204	1.97338	-3.7969	1.52723e-66	2.27684e-64
NM_009930	chr1	45368383	45406551	+	5511	1	Col3a1|AW550625|Col3a-1|MMS10-W|Ms10w|mKIAA4231|-|1 C1.1|1 23.67 cM|protein-coding	4.98483	5.16021	0.0582672	0.130484	-5.49748	1.57503e-66	2.33323e-64
NM_031396	chr19	43514926	43571703	+	5027	1	Cnnm1|AI846314|Acdp1|CLP-1|-|19 C3|19 36.67 cM|protein-coding	0.215844	0.187251	5.38647	5.15621	4.91759	5.19931e-66	7.65378e-64
NM_011824	chr2	113588832	113598805	-	1635	1	Grem1|Cktsf1b1|Drm|Grem|ld|RP23-178K16.1|2 E4|2 57.43 cM|protein-coding	13.2125	16.7215	0.220886	0.104811	-6.32311	2.76971e-65	4.05174e-63
NM_175473	chr5	96802974	97213747	+	15772	1	Fras1|E130113P14Rik|bl|mKIAA1500|-|5 E3|5|protein-coding	0.247031	0.348168	2.94784	3.64507	3.67069	4.17656e-65	6.07184e-63
NM_001037859	chr18	61265226	61290793	+	3851	1	Csf1r|AI323359|CD115|CSF-1R|Csfmr|Fim-2|Fms|M-CSF-R|M-CSFR|-|18 D|18 34.41 cM|protein-coding	10.8861	18.1302	0.49999	0.391238	-4.81286	8.14394e-65	1.17665e-62
NM_177756	chr1	154246997	154357825	+	4042	1	Colgalt2|AI427652|D730024P12|Glt25d2|-|1 G3|1|protein-coding	7.58963	8.4427	0.208415	0.313415	-4.71329	1.16102e-64	1.66717e-62
NM_010382	chr17	34442812	34453619	+	1661	1	H2-Eb1|H-2Eb|H2Eb|Ia-4|Ia4|-|17 B1|17 17.98 cM|protein-coding	74.1143	138.36	3.76764	2.55611	-4.85566	1.22077e-64	1.74227e-62
NM_010954	chr16	81200942	81598050	+	4875	1	Ncam2|Ncam-2|Ocam|RNCAM|-|16 C1-3|16 45.89 cM|protein-coding	6.09041	9.45407	0.16459	0.0842661	-5.76634	1.52755e-64	2.16691e-62
NM_011401	chr6	122677827	122692763	-	3947	1	Slc2a3|AA408729|AL023014|AL024341|AU040424|C78366|Glut-3|Glut3|-|6 F2|6 57.82 cM|protein-coding	9.73417	7.33408	0.182898	0.121425	-5.61488	1.05052e-63	1.48124e-61
NM_008814	chr5	148081707	148086725	+	1283	1	Pdx1|IDX-1|IPF-1|Ipf1|Mody4|STF-1|pdx-1|-|5 G3|5 86.84 cM|protein-coding	15.2612	21.7064	117.343	123.645	2.91347	1.81716e-63	2.54686e-61
NM_001159648	chr15	91881596	92172398	+	5645	1	Cntn1|AW495098|CNTN|F3cam|-|15 F|15 46.39 cM|protein-coding	1.49402	1.7927	11.5335	14.879	3.21254	1.93757e-63	2.69945e-61
NM_207105	chr17	34400172	34406363	+	1185	1	H2-Ab1|AI845868|Abeta|H-2Ab|H2-Ab|I-Abeta|IAb|Ia-2|Ia2|Rmcs1|-|17 B1|17 17.98 cM|protein-coding	98.5578	199.201	4.67152	3.69843	-4.93421	4.52812e-63	6.27131e-61
NM_033354	chr1	159436927	159498555	+	4565	1	Sec16b|Lztr2|Rgpr|Rgpr-p117|-|1 H1|1|protein-coding	5.38045	4.57117	28.7968	28.8776	2.73908	5.12185e-63	7.05188e-61
NM_013653	chr11	83339281	83344020	-	526	1	Ccl5|MuRantes|RANTES|SISd|Scya5|TCP228|RP23-320E6.2|11 C|11 50.66 cM|protein-coding	142.148	285.459	6.71144	5.14262	-4.95576	1.41053e-62	1.9307e-60
NM_020026	chr3	69378108	69402783	-	1896	1	B3galnt1|B3galt3|b3GT3|-|3 E1|3|protein-coding	11.0814	11.668	54.4601	59.3612	2.52906	1.44452e-62	1.96573e-60
NM_022018	chr1	153418503	153566477	+	3923	1	Fam129a|AI256368|AU019833|Niban|-|1 G2|1|protein-coding	1.21953	1.67973	12.9661	16.9938	3.57263	1.98475e-62	2.68526e-60
NM_007781	chr15	78112940	78136033	-	4603	1	Csf2rb2|AIC2A|BetaIl3|Bil3|Csfgmrb|Il3r|Il3rb|Il3rb2|-|15 E1|15 37.22 cM|protein-coding	7.90754	12.2369	0.383426	0.267824	-4.74394	4.50279e-62	6.05703e-60
NM_173788	chr4	43644807	43664112	+	3632	1	Npr2|GC-B|GC-B2|GC-B3|cn|mNPR-B|pwe|RP23-191F22.6|4 B1|4 23.05 cM|protein-coding	26.4662	26.8588	4.30747	4.34605	-2.41766	1.12191e-61	1.50053e-59
NM_031195	chr8	40688806	40728032	-	3632	1	Msr1|MRS-A|MSR|MSR-A|SR-AI|SR-AII|Scara1|Scvr|-|8 A4|8 23.89 cM|protein-coding	6.97977	8.25093	0.242966	0.141436	-5.11225	1.64481e-61	2.18741e-59
NM_007403	chr7	147164840	147178387	-	3008	1	Adam8|CD156|CD156a|E430039A18Rik|MS2|-|7|7 F3-F5|protein-coding	17.0523	23.2896	1.26692	0.751259	-4.11969	1.68173e-61	2.22387e-59
NM_172410	chr8	96738501	96838966	+	2903	1	Nup93|2410008G02Rik|-|8 C5|8|protein-coding	10.9073	11.9173	50.3407	53.6785	2.39466	2.27073e-61	2.98589e-59
NM_194057	chr7	31645587	31646489	-	901	1	Ffar1|Gpr40|-|7 B1|7|protein-coding	7.00656	7.74912	52.4032	61.3748	3.15243	2.31844e-61	3.03159e-59
NM_007409	chr3	137940609	137953655	+	1323	1	Adh1|ADH-AA|AI194826|Adh-1|Adh-1-t|Adh-1e|Adh-1t|Adh-3e|Adh1-e|Adh1-t|Adh1tl|Adh3-e|-|3 G3|3 64.16 cM|protein-coding	21.771	19.9827	107.064	120.476	2.651	4.50179e-61	5.85383e-59
NM_021334	chr7	135273082	135294171	+	3993	1	Itgax|AI449405|Cd11c|Cr4|N418|-|7 F3|7|protein-coding	8.72028	15.5307	0.301419	0.248675	-5.24587	5.64435e-61	7.29899e-59
NM_010491	chr6	142246945	142252339	+	690	1	Iapp|DAP|-|6 G2|6 73.81 cM|protein-coding	5493.87	8276.42	48032.7	45559.9	2.97902	2.08719e-60	2.68422e-58
NM_052994	chr10	59569005	59596661	+	3902	1	Spock2|AA407235|Gcap26|mKIAA0275|-|10|10 B3|protein-coding	33.0657	39.0636	159.504	185.138	2.46504	4.24102e-60	5.42434e-58
NM_010279	chr19	58311182	58528956	-	3212	1	Gfra1|AU042498|-|19 D2-D3|19 54.18 cM|protein-coding	14.8944	13.1766	0.63698	0.298545	-4.72237	5.91388e-60	7.52284e-58
NM_009599	chr5	137729505	137735691	+	2176	1	Ache|mE1a|mE1b|mE1c|mE1c-long|mE1d|mE1d'|mE1e|-|5 G2|5 76.32 cM|protein-coding	25.4535	24.7316	2.39662	2.64355	-3.10791	1.11502e-59	1.41071e-57
NM_146010	chr10	115254340	115286949	+	1512	1	Tspan8|C76990|E330007O21Rik|Tm4sf3|-|10 D2|10|protein-coding	109.014	165.692	10.2144	6.58997	-3.82025	2.8714e-59	3.61333e-57
NM_199029	chr14	65977513	66017767	+	4217	1	Zfp395|BC053701|Gm910|-|14 D1|14|protein-coding	36.6541	39.4291	6.1357	6.43886	-2.39003	4.9865e-59	6.24139e-57
NM_182929	chr4	120550474	120564165	+	969	1	Rims3|A730060M23Rik|Nim3|Rim3|mKIAA0237|RP23-182D20.2|4 D2.2|4|protein-coding	1.88335	2.18581	28.4407	32.9685	4.11625	6.51406e-59	8.11001e-57
NM_007574	chr4	136445717	136448829	-	1049	1	C1qc|AI385742|C1qg|Ciqc|RP23-357K18.1|4 D3|4 69.05 cM|protein-coding	30.1848	50.1057	1.18551	1.01185	-4.97589	7.23377e-59	8.9584e-57
NM_022325	chr2	174252995	174264493	-	1385	1	Ctsz|AI787083|AU019819|CTSX|D2Wsu143e|RP23-59M10.3|2 H4|2 97.94 cM|protein-coding	267.078	278.14	48.283	40.0503	-2.42113	1.01028e-58	1.24456e-56
NM_175093	chr2	152163161	152169796	-	2046	1	Trib3|Ifld2|Nipk|SINK|SKIP3|TRB-3|Trb3|RP23-396N8.1|2 G3|2 74.83 cM|protein-coding	14.2948	18.5194	82.3084	78.0538	2.49697	1.88191e-58	2.30618e-56
NM_008161	chr11	54716356	54723884	+	1510	1	Gpx3|AA960521|EGPx|GPx|GSHPx-3|GSHPx-P|-|11|11 B3-B5|protein-coding	1692.93	1326.93	53.0794	25.5556	-5.06654	2.60344e-58	3.17376e-56
NM_178227	chr9	40076801	40099203	+	4233	1	Scn3b|1110001K16Rik|4833414B02Rik|Scnb3|-|9 A5.1|9|protein-coding	7.6783	9.38683	0.464328	0.323583	-4.23537	4.24083e-58	5.14305e-56
NM_010258	chr18	11052508	11085633	+	3185	1	Gata6|AA410133|GATA-6|-|18 A1|18 5.63 cM|protein-coding	15.0517	17.2539	1.64995	1.64479	-3.08494	5.938e-58	7.16417e-56
NM_172525	chr3	121656244	121719071	+	5065	1	Arhgap29|6720461J18Rik|A830014I19|AU040217|B130017I01Rik|C76601|Parg1|-|3 G1|3|protein-coding	14.3823	17.6103	2.21758	1.96723	-2.72699	1.27482e-57	1.53017e-55
NM_028135	chr1	129386919	129574598	-	2507	1	Tmem163|2610024A01Rik|SV31|-|1 E3|1|protein-coding	8.79383	8.62086	39.699	39.5125	2.39089	2.65979e-57	3.17628e-55
NM_011348	chr5	14025276	14256689	+	6842	1	Sema3e|6430702L12|AA408817|Semah|mKIAA0331|-|5 A1|5|protein-coding	7.90048	8.47321	0.457326	0.200194	-4.44841	2.79753e-57	3.32381e-55
NM_173390	chr10	18127481	18253697	+	7311	1	Nhsl1|5730409E15Rik|A630035H13Rik|A730096F01|BC013565|D10Bwg0940e|mKIAA1357|-|10 A3|10 7.65 cM|protein-coding	12.0889	11.5297	1.61316	1.24109	-2.84802	3.56767e-57	4.21741e-55
NM_009846	chr10	43298975	43304071	+	1812	1	Cd24a|Cd24|HSA|Ly-52|nectadrin|-|10 B2|10 23.01 cM|protein-coding	111.162	172.57	13.6596	14.9283	-3.09559	5.05225e-57	5.94236e-55
NM_019413	chr16	72663394	73046345	+	7537	1	Robo1|AW494633|AW742721|DUTT1|Gm310|-|16 C3.1|16|protein-coding	1.72102	2.02446	9.25566	10.1127	2.57654	8.39124e-57	9.82027e-55
NM_015753	chr2	44839154	44968799	-	9101	1	Zeb2|9130203F04Rik|D130016B08Rik|SIP1|Zfhx1b|Zfx1b|Zfxh1b|mKIAA0569|RP23-457H10.1|2|2 C1|protein-coding	2.76923	3.71083	0.110204	0.0677064	-4.98624	1.44322e-56	1.68059e-54
NM_001242380	chr2	61884572	62164800	+	5503	1	Slc4a10|NCBE|mKIAA4136|RP23-87G8.1|2 C3|2|protein-coding	3.71939	3.792	16.03	15.1137	2.2573	2.35164e-56	2.72487e-54
NM_027835	chr2	62433850	62484312	-	5501	1	Ifih1|9130009C22Rik|Helicard|Hlcd|MDA5|RLR-2|RP23-34J8.2|2|2 C3|protein-coding	37.1092	31.3882	3.93786	4.79904	-2.76792	4.03307e-56	4.65015e-54
NM_023718	chr6	142034289	142134670	-	2787	1	Slco1a6|4930422F19Rik|AI790453|Oatp-5|Oatp5|Slc21a13|-|6 G2|6|protein-coding	0.619329	0.802211	9.70124	10.4552	4.02232	4.26117e-56	4.88906e-54
NM_001077403	chr1	62749891	62865266	+	6720	1	Nrp2|1110048P06Rik|Np-2|Np2|Npn-2|Npn2|RP23-149A5.1|1 C2|1|protein-coding	7.28062	9.12317	0.811857	0.881507	-3.06423	4.37667e-56	4.99709e-54
NM_001111140	chr19	10529861	10531937	-	2074	1	Lrrc10b|Gm705|SerdinR|-|19 A|19|protein-coding	12.7224	16.3404	71.2747	69.1085	2.47994	4.74907e-56	5.39595e-54
NM_011995	chr5	14514918	14863459	+	20057	1	Pclo|Acz|Pico|mKIAA0559|-|5 A2|5|protein-coding	5.33359	5.66355	21.9486	25.5938	2.31851	5.04561e-56	5.70519e-54
NM_001081074	chr19	31943251	32023896	+	3814	1	A1cf|1810073H04Rik|ACF64|ACF65|ASP|Acf|-|19|19 C3|protein-coding	22.7335	20.4041	2.97656	2.83693	-2.68874	7.56839e-56	8.51663e-54
NM_001163183	chr7	107792410	107806970	-	1905	1	Plekhb1|AI315628|PHR1|Phret1|evt-1|-|7 E3|7|protein-coding	32.5955	35.3329	4.78006	4.81705	-2.61605	1.93788e-55	2.17024e-53
NM_001252292	chr6	30688053	30698466	+	2651	1	Mest|AA408879|AI256745|Peg1|121a|6 B1|6 12.53 cM|protein-coding	23.1068	38.0407	2.1942	2.06658	-3.62782	2.98401e-55	3.3259e-53
NM_016695	chr11	101918331	101949829	-	4072	1	Mpp2|D11Bwg0652e|Dlg2|Dlgh2|Pals4|RP23-398F7.8|11 D|11 65.48 cM|protein-coding	43.2402	39.7928	6.49214	6.79429	-2.44009	3.92053e-55	4.349e-53
NM_153505	chr15	103284256	103329231	+	4684	1	Nckap1l|4930568P13Rik|AI463083|Hem1|Hemp1|-|15 F3|15|protein-coding	7.29698	12.8543	0.291144	0.153522	-5.29851	4.85769e-55	5.36317e-53
NM_027334	chr15	100135248	100144779	+	1879	1	Mettl7a1|2210414H16Rik|3300001H21Rik|Aam-B|Mettl7a|UbiE1|-|15|15 F3|protein-coding	13.5966	11.7736	61.998	62.9232	2.50411	6.18999e-55	6.80201e-53
NM_030075	chr9	108349970	108363912	-	2940	1	Klhdc8b|4931406O17Rik|-|9 F2|9|protein-coding	27.1597	33.1006	4.74827	4.43735	-2.50557	8.5028e-55	9.29983e-53
NM_001271857	chr6	85978675	86074403	+	8190	1	Add2|2900072M03Rik|add97|-|6 D1|6 37.55 cM|protein-coding	3.22779	2.67722	0.0244926	0.0668779	-5.75485	1.33254e-54	1.45067e-52
NM_011674	chr3	125568261	125641468	-	3591	1	Ugt8a|AI850488|AW455908|Cgt|Ugt8|mCerGT|-|3|3 E3-F1|protein-coding	6.5788	5.65816	0.11172	0.123985	-5.47561	2.27137e-54	2.46129e-52
NM_145403	chr9	44980809	45012158	-	2252	1	Tmprss4|mCAP2|-|9 A5.2|9|protein-coding	4.0517	3.72741	22.4089	23.9167	2.78121	3.27618e-54	3.53374e-52
NM_009472	chr3	141128528	141497886	+	9278	1	Unc5c|6030473H24|AI047720|B130051O18Rik|Unc5h3|rcm|-|3 H1|3 65.57 cM|protein-coding	6.03882	7.69863	0.869045	0.81562	-2.81849	3.76703e-54	4.04455e-52
NM_007868	chrX	80194209	82450389	+	13771	1	Dmd|DXSmh7|DXSmh9|Dp427|Dp71|mdx|pke|RP23-58B9.1|X C|X 38.38 cM|protein-coding	2.09515	2.00237	0.0961209	0.0795774	-4.3403	3.82387e-54	4.08682e-52
NM_177305	chr1	90594801	90598766	-	3963	1	Arl4c|A630084M22Rik|Arl7|LAK|-|1 D|1|protein-coding	10.2425	10.1353	0.85028	0.86402	-3.3641	4.48793e-54	4.77475e-52
NM_021324	chr7	4071135	4087843	+	3872	1	Ttyh1|4930459B04Rik|6330408P11Rik|tty|-|7 A1|7|protein-coding	1.82149	2.78586	38.8511	23.6376	3.96747	5.10464e-54	5.4063e-52
NM_001146100	chr10	61731603	61803169	-	4137	1	Hk1|BB404130|Hk-1|Hk1-s|dea|mHk1-s|-|10 B4|10 32.37 cM|protein-coding	10.6223	10.5717	0.591532	0.877329	-3.63448	5.51417e-54	5.81372e-52
NM_008730	chr11	119400033	119409134	-	5277	1	Nptx1|D11Bwg1004e|Np1|RP23-161I3.1|11 E1-E2|11 83.95 cM|protein-coding	11.3464	10.9044	1.20109	1.44047	-2.86581	1.87968e-53	1.9729e-51
NM_013612	chr1	74421777	74432625	+	2287	1	Slc11a1|Bcg|Ity|Lsh|Nramp|Nramp1|ity|-|1 C3|1 38.54 cM|protein-coding	10.8259	14.2182	0.526263	0.449232	-4.47212	2.81388e-53	2.94025e-51
NM_010060	chr12	119116455	119437516	-	13988	1	Dnahc11|b2b1203Clo|b2b1279Clo|b2b1289Clo|b2b1727Clo|b2b598Clo|iv|lrd|-|12 F2|12 63.25 cM|protein-coding	2.20016	1.71332	0.0602241	0.053841	-4.89562	4.24956e-53	4.42067e-51
NR_027838	chr5	122903522	122952234	-	5704	1	Atp2a2|9530097L16Rik|D5Wsu150e|SERCA2|SERCA2B|mKIAA4195|-|5 F|5 62.38 cM|protein-coding	93.2973	103.714	365.846	403.467	2.17261	4.2704e-53	4.4227e-51
NM_178256	chrX	158849886	159081533	-	7610	1	Reps2|POB1|RP23-436I3.2|X F4|X|protein-coding	2.85811	3.37609	11.8026	12.1709	2.14966	4.63506e-53	4.77922e-51
NM_028732	chr10	59809599	59835432	+	4837	1	4632428N05Rik|Dies1|VISTA|-|10 B4|10|protein-coding	4.84331	7.48485	0.165883	0.16282	-5.00844	4.706e-53	4.83108e-51
NM_007914	chr2	103103590	103143353	-	4376	1	Ehf|9030625L19Rik|AU019492|RP23-266F3.1|2 E2|2|protein-coding	28.4472	25.6716	2.90592	1.77622	-3.33335	4.75146e-53	4.85645e-51
NM_009783	chr11	94269705	94335512	-	8185	1	Cacna1g|Cav3.1d|[a]1G|a1G|alpha-1G|mKIAA1123|RP23-65I14.3|11 D|11|protein-coding	3.15144	4.34654	0.166612	0.129679	-4.45332	1.02756e-52	1.04569e-50
NM_001142746	chr10	73284615	74112477	+	9088	1	Pcdh15|BB078305|ENSMUSG00000046980|Gm9815|Ush1f|av|nmf19|-|10 B5.3|10 37.43 cM|protein-coding	8.6289	10.3154	1.37276	1.02106	-2.77949	1.7247e-52	1.74754e-50
NM_175212	chr15	58613824	58654982	-	3635	1	Tmem65|2610029O13Rik|4930438D12Rik|-|15 D1|15|protein-coding	26.2681	30.5918	107.489	105.548	2.11331	3.1009e-52	3.12843e-50
NM_019732	chr4	134676560	134733905	+	3883	1	Runx3|AML2|Cbfa3|Pebp2a3|RP23-167O21.1|4 D3|4 67.19 cM|protein-coding	4.03914	4.82857	0.0413483	0.0617646	-6.16725	3.92065e-52	3.93849e-50
NM_001267695	chr3	95330708	95360325	+	1348	1	Ctss|-|-|3 F2.1|3 40.74 cM|protein-coding	90.7745	193.911	4.61277	2.92122	-5.02208	5.13648e-52	5.13779e-50
NM_001081141	chr4	46676770	47004586	-	3977	1	Gabbr2|GABABR2|Gb2|Gm425|Gpr51|RP23-337N2.1|4 B1|4|protein-coding	2.5175	1.54849	21.3739	18.4591	3.49677	1.93409e-51	1.92635e-49
NM_009465	chr7	26541519	26573752	-	5062	1	Axl|AI323647|Ark|Tyro7|Ufo|-|7 A3-B1|7 14.02 cM|protein-coding	9.39249	16.1253	0.824187	0.804967	-3.75237	1.06261e-50	1.04943e-48
NM_007819	chr5	138334161	138362847	-	2940	1	Cyp3a13|IIIAm2|-|5 G2|5 76.89 cM|protein-coding	7.48193	10.66	0.286536	0.326166	-4.66499	1.06063e-50	1.04943e-48
NM_134072	chr13	4058837	4089668	+	2434	1	Akr1c14|9030611N15Rik|AW557061|-|13 A1|13|protein-coding	6.5248	5.55969	29.9297	36.9697	2.67476	1.70102e-50	1.67286e-48
NM_026681	chr12	102150910	102267193	-	6260	1	Ccdc88c|0610010D24Rik|AV000935|AW324073|Daple|mKIAA1509|-|12 E|12|protein-coding	5.56231	5.07539	0.307582	0.377426	-3.74473	2.4441e-50	2.39358e-48
NM_008846	chr19	24369286	24630317	-	2510	1	Pip5k1b|AI844522|Pip5k1a|Pipk5a|Pipk5b|STM7|-|19|19 C1|protein-coding	12.2613	12.2362	48.3938	48.7416	2.19275	2.9411e-50	2.86831e-48
NR_033136	chr7	52067626	52072028	-	1813	1	Atf5|AFTA|Atf7|Atfx|ODA-10|-|7 B4|7|protein-coding	71.138	87.752	303.374	302.443	2.13993	3.56962e-50	3.46682e-48
NM_178618	chr11	61497912	61523452	+	4779	1	Fam83g|2310040C09Rik|AI506990|RP23-278F12.4|11 B2|11|protein-coding	5.026	4.39111	21.0522	20.7206	2.35367	9.7096e-50	9.39102e-48
NM_177364	chr11	32247811	32328183	+	7417	1	Sh3pxd2b|G431001E03Rik|TSK4|fad49|RP23-375M9.7|11 A4|11|protein-coding	3.73045	4.63795	0.248805	0.276984	-3.77722	3.24198e-49	3.12271e-47
NM_013900	chr16	31878896	31899105	+	4114	1	Mfi2|CD228|MTf|-|16|16 B3|protein-coding	0.827247	1.05829	7.78118	8.98049	3.35406	3.53856e-49	3.39441e-47
NM_207267	chrX	133489529	133511413	-	813	1	Tmsb15l|4930488E11Rik|Tb15r|Tmsb15b1-Tmsb15b2|Tmsb15r|RP23-389M3.7|X F1|X|protein-coding	222.337	211.754	43.0261	41.4423	-2.15788	5.55958e-49	5.31133e-47
NM_144855	chr17	31749568	31774150	-	2484	1	Cbs|AI047524|AI303044|HIP4|-|17 A-C|17 16.93 cM|protein-coding	7.76339	7.56384	55.893	39.1754	2.83664	7.01199e-49	6.67166e-47
NM_009898	chr7	133843288	133848268	-	1584	1	Coro1a|Clabp|Lmb3|TACO|p57|-|7 F3|7 69.25 cM|protein-coding	17.343	26.6697	1.03838	0.670093	-4.48203	1.00231e-48	9.49801e-47
NM_021439	chr10	82448242	82658636	+	5514	1	Chst11|1110020P09Rik|C4ST|C4ST-1|C4ST1|C4s|-|10 C1|10|protein-coding	8.99826	8.12378	34.1058	36.6561	2.25091	1.23697e-48	1.16744e-46
NM_133977	chr9	103111206	103132616	-	2313	1	Trf|AI266983|Cd176|HP|Tf|Tfn|hpx|-|9 F1-F3|9 55.03 cM|protein-coding	8.76386	13.1766	0.329588	0.340494	-4.81131	2.64873e-48	2.48981e-46
NM_009308	chr18	31597462	31607069	-	3895	1	Syt4|SytIV|-|18 B1|18 17.75 cM|protein-coding	28.3767	28.0765	101.745	96.5769	2.01723	6.91718e-48	6.47614e-46
NM_028189	chr8	74215618	74225699	-	2098	1	B3gnt3|2210008L19Rik|-|8|8 C1|protein-coding	5.07774	5.45924	24.57	28.7731	2.54627	7.34177e-48	6.84628e-46
NM_007919	chr4	141370878	141381918	-	902	1	Cela2a|Ela-2|Ela2|Ela2a|RP23-395H4.4|4 E1|4 74.75 cM|protein-coding	19.8485	31.3101	174.291	249.402	3.26247	8.51438e-48	7.90824e-46
NM_080448	chr6	112667966	112897260	-	8862	1	Srgap3|AI452337|Arhgap14|D130026O08Rik|Gbi|MEGAP|WRP|mKIAA0411|-|6 E3|6|protein-coding	3.406	3.17798	0.122213	0.197031	-4.14344	1.53757e-47	1.42247e-45
NM_001113383	chr1	52242125	52290076	-	4402	1	Gls|6330442B14|AI314027|B230365M23Rik|-|1 C1.1|1 26.86 cM|protein-coding	75.0339	69.2354	13.8789	14.8179	-2.12645	1.65904e-47	1.5288e-45
NM_001025581	chr10	111708179	111903360	+	6189	1	Kcnc2|AW047325|B230117I07|KShIIIA|Kv3.2|-|10 D2|10 60.3 cM|protein-coding	4.02438	5.69768	0.252757	0.226815	-4.12895	1.9076e-47	1.75095e-45
NM_001159697	chr6	87680863	87705905	+	2743	1	Efcc1|Ccdc48|MNCb-4779|6|6 D2|protein-coding	10.087	8.32245	0.380244	0.212236	-4.76834	2.33422e-47	2.13417e-45
NM_007743	chr6	4455697	4491543	+	5089	1	Col1a2|AA960264|AI325291|Col1a-2|Cola-2|Cola2|oim|-|6 A1|6 1.81 cM|protein-coding	8.72245	5.89637	0.252239	0.114396	-5.13707	3.32299e-47	3.02638e-45
NM_016978	chr7	139749158	139768081	-	2143	1	Oat|AI194874|-|7 F3|7 76.3 cM|protein-coding	22.6235	16.0157	1.10438	1.07056	-3.9507	3.50188e-47	3.17694e-45
NM_177030	chr9	21604624	21657079	-	6508	1	Dock6|2410095B20Rik|4931431C02Rik|C330023D02Rik|mKIAA1395|-|9 A3|9|protein-coding	12.3301	14.8689	2.61968	2.55176	-2.18647	3.55183e-47	3.20981e-45
NM_001037298	chr8	125005598	125075229	-	8163	1	Piezo1|9630020g22|Fam38a|mKIAA0233|-|8 E1|8|protein-coding	4.67045	5.30009	0.520901	0.557884	-2.99809	7.36477e-47	6.62999e-45
NM_011610	chr4	144802271	144836773	-	4901	1	Tnfrsf1b|CD120b|TNF-R-II|TNF-R2|TNF-R75|TNF-alphaR2|TNFBR|TNFR80|TNFRII|TNFalpha-R2|Tnfr-1|Tnfr2|p75|RP23-157J11.1|4 E1|4 78.17 cM|protein-coding	6.20907	8.93972	0.515659	0.391237	-3.85443	8.9186e-47	7.99803e-45
NM_007686	chr3	129539657	129578246	+	2057	1	Cfi|-|-|3 G3|3 59.21 cM|protein-coding	10.8375	9.64881	0.175571	0.349585	-5.04462	1.20923e-46	1.07617e-44
NM_008340	chr17	25015715	25018953	+	2107	1	Igfals|ALS|Albs|mKIAA4111|-|17 A2-A3|17 12.53 cM|protein-coding	9.31628	8.47046	40.3815	34.9557	2.28715	1.20713e-46	1.07617e-44
NM_001033245	chr13	55107346	55122746	-	3198	1	Hk3|HK III|HK-III|-|13 B1|13|protein-coding	6.50824	10.2047	0.275939	0.278318	-4.69317	1.54224e-46	1.36734e-44
NM_010142	chr4	136209525	136391850	-	4760	1	Ephb2|Cek5|Drt|ETECK|Erk|Hek5|Nuk|Prkm5|Qek5|Sek3|Tyro5|RP23-426N4.7|4 D-E|4 69.0 cM|protein-coding	8.85908	8.75132	0.868067	0.568281	-3.41861	1.63088e-46	1.44047e-44
NM_011058	chr5	75548316	75594229	+	6528	1	Pdgfra|AI115593|CD140a|Pdgfr-2|-|5 C3.3|5 39.55 cM|protein-coding	1.98703	3.08847	0.0184615	0.0104881	-7.20031	1.97759e-46	1.74013e-44
NM_053273	chr11	114536782	114582298	+	3440	1	Ttyh2|1110001A03Rik|RP23-273C14.1|11 E2|11|protein-coding	7.64181	9.7833	37.2464	34.3998	2.24733	2.04063e-46	1.78888e-44
NM_011662	chr7	31198807	31202598	+	559	1	Tyrobp|DAP12|KARAP|Ly83|-|7 B|7 17.45 cM|protein-coding	33.3511	44.698	1.43538	1.16392	-4.69709	2.13469e-46	1.86435e-44
NM_001271595	chr6	137425766	137519530	-	4543	1	Eps8|AW261790|-|6 G1|6 66.78 cM|protein-coding	5.71048	5.49129	20.0796	18.9782	2.00704	2.44641e-46	2.12865e-44
NM_001164314	chr12	110098240	110132384	-	2819	1	Wars|TrpRS|WRS|-|12|12 F2|protein-coding	24.2316	20.6628	104.976	89.8345	2.31909	2.57103e-46	2.22879e-44
NM_001252382	chr6	29479282	29487320	+	2231	1	Irf5|AW491843|mirf5|-|6 A3.3|6 12.36 cM|protein-coding	7.91425	10.3027	0.269737	0.291631	-4.79733	2.80631e-46	2.42378e-44
NM_001242940	chr2	25146740	25154448	+	2888	1	E130003G02Rik|-|-|2|2|protein-coding	1.16123	1.73852	13.9875	11.7138	3.34679	3.29218e-46	2.83297e-44
NM_031174	chr16	96813687	97392342	-	7445	1	Dscam|4932410A21Rik|-|16 C|16 57.02 cM|protein-coding	2.58361	4.04625	0.0862083	0.101159	-4.91648	3.5521e-46	3.04544e-44
NM_198610	chr4	139582767	139802726	-	1988	1	Igsf21|BC055811|Gm141|RP23-87P16.3|4 D3|4|protein-coding	14.0915	10.2993	0.38347	0.309958	-4.93529	4.67735e-46	3.99555e-44
NM_173030	chr2	54288798	54970155	+	6951	1	Galnt13|A230002A12|A230020F20|BB182356|RP23-359N12.1|2 C1.1|2|protein-coding	4.03728	2.87794	0.0634768	0	-6.63212	5.16775e-46	4.39841e-44
NM_173007	chr6	21721395	21802515	-	2479	1	Tspan12|9030619E17|AI426782|AI663988|AW111457|Tm4sf12|-|6 A3.1|6|protein-coding	11.7979	19.4145	0.436889	0.731971	-4.50591	6.58357e-46	5.58316e-44
NM_153581	chr8	56040081	56146231	+	3328	1	Gpm6a|Gpm6|M6A|-|8 B3.2|8|protein-coding	5.89825	8.91042	0.241099	0.11321	-5.1893	6.7815e-46	5.73025e-44
NM_008212	chr3	130936342	130974955	-	1710	1	Hadh|AA409008|AU019341|AW742602|Hadhsc|Schad|-|3 G3|3|protein-coding	47.5611	78.449	375.064	372.201	2.78328	7.35022e-46	6.18846e-44
NM_009270	chr15	59146647	59162748	+	2735	1	Sqle|AI323792|-|15 D1|15|protein-coding	32.0448	29.8307	117.441	108.017	2.06877	7.48463e-46	6.27904e-44
NM_145575	chr6	34659444	34725469	+	4021	1	Cald1|4833423D12Rik|AI195384|AV071549|AW536160|C920027I18Rik|-|6 B1|6 15.07 cM|protein-coding	25.0589	25.5676	5.20772	5.80756	-1.99352	1.18481e-45	9.86894e-44
NM_008372	chr15	9435914	9459631	-	3200	1	Il7r|CD127|IL-7Ralpha|-|15 A1|15 4.16 cM|protein-coding	6.87403	11.2035	0.275767	0.117739	-5.326	1.18324e-45	9.86894e-44
NM_011374	chr6	142770061	142912972	-	8988	1	St8sia1|9330109E03Rik|GD3S|Sia-T|Siat8|Siat8a|-|6 G3|6 74.78 cM|protein-coding	0.131681	0.209459	2.33871	2.7048	4.07516	1.2041e-45	9.99404e-44
NM_029095	chr9	121693134	121701625	-	1856	1	Hhatl|1110011D13Rik|Gup1|-|9 F4|9|protein-coding	9.75254	8.62257	0.194585	0.0368891	-6.14217	1.65745e-45	1.37082e-43
NM_001080967	chrX	133489529	133492518	-	674	1	Tmsb15b2|Tb15c|-|X F1|X|protein-coding	304.85	283.068	60.1134	58.9811	-2.10033	2.33764e-45	1.92657e-43
NM_010582	chr2	10016218	10052310	-	3099	1	Itih2|AI747202|Intin2|Itih-2|RP23-119N4.3|2 A1|2 6.89 cM|protein-coding	4.18566	4.07558	0.0258398	0.022093	-7.14316	2.66379e-45	2.18768e-43
NM_007801	chr9	89949105	89970933	+	1609	1	Ctsh|AL022844|-|9 E3.1|9 47.4 cM|protein-coding	20.6907	37.0549	1.12203	1.46842	-4.25264	2.83306e-45	2.31855e-43
NM_021278	chrX	163645026	163647150	-	665	1	Tmsb4x|Ptmb4|Tb4|RP23-139P21.1|X F5|X 78.28 cM|protein-coding	511.968	661.979	113.891	117.911	-2.12964	3.35185e-45	2.73357e-43
NR_030780	chr8	11611583	11635754	-	2441	1	Ankrd10|4833425P12Rik|AW549277|-|8 A1.1|8|protein-coding	26.5494	28.1529	88.8086	89.5782	1.91135	4.17931e-45	3.39656e-43
NM_053015	chr1	92811677	92847719	+	4466	1	Mlph|2210418F23Rik|5031433I09Rik|AW228792|D1Wsu84e|Slac-2a|l(1)-3Rk|l1Rk3|ln|-|1 D|1 45.73 cM|protein-coding	0.231931	0.553334	6.40441	6.39427	4.20905	5.2998e-45	4.29229e-43
NM_010280	chr18	34849557	34880041	-	1982	1	Gfra3|GFRalpha3|Y15110|-|18 B1|18|protein-coding	34.0665	22.5413	2.04416	1.58943	-3.76794	6.57779e-45	5.30896e-43
NM_001033294	chr2	28695926	28761095	+	3306	1	Ddx31|5830444G11Rik|Gm997|RP23-338O4.4|2 A3|2|protein-coding	4.86339	6.67978	23.6856	25.3852	2.29525	7.11231e-45	5.72065e-43
NM_001163020	chr4	24544420	24778233	-	2373	1	Klhl32|6430524H05Rik|D4Ertd389e|Gm1356|mKIAA1900|RP23-136P3.2|4 A3|4 10.42 cM|protein-coding	5.59091	7.33908	27.8422	30.1283	2.37123	1.46682e-44	1.17577e-42
NM_018732	chr2	65295175	65405549	-	9531	1	Scn3a|Gm1000|Nav1.3|RP23-401G6.1|2 C1.3|2 38.55 cM|protein-coding	10.9135	11.5315	1.94031	2.32797	-2.18647	1.49784e-44	1.19653e-42
NM_001102607	chr9	105591747	105730415	-	7059	1	Col6a6|E330019B14|E330026B02Rik|-|9 F1|9|protein-coding	0.950232	1.81147	11.8885	17.21	3.60807	1.76358e-44	1.40403e-42
NM_010305	chr5	17770953	17866231	-	3183	1	Gnai1|AU046200|Gialpha1|Gnai-1|-|5 A3|5 8.16 cM|protein-coding	23.6608	17.5111	2.3315	2.20521	-2.98295	2.11512e-44	1.67819e-42
NM_133882	chr4	104438922	104477153	+	2225	1	C8b|4930439B20Rik|AI595927|RP23-413I9.1|4 C6|4 48.61 cM|protein-coding	38.9243	33.9357	5.0663	3.43181	-2.90222	2.3821e-44	1.88363e-42
NM_177307	chr17	32589668	32630265	+	2602	1	Cyp4f39|4732474A20Rik|-|17 B1|17|protein-coding	2.46418	2.66822	14.3378	16.7255	2.80346	2.52203e-44	1.98757e-42
NM_001093750	chrX	152004279	152057870	-	6484	1	Ptchd1|9630036J22Rik|AI848149|Gm387|RP23-152D15.3|X F3|X|protein-coding	2.31235	2.98839	0.0185868	0.0633555	-5.73341	2.7617e-44	2.16914e-42
NM_001161817	chr1	51806610	51972818	-	5008	1	Myo1b|AA406997|myosin-1b|-|1 C1.1|1 26.58 cM|protein-coding	23.705	22.6277	4.70999	4.67665	-2.09922	3.0459e-44	2.38436e-42
NM_001134384	chr6	90609592	90760117	-	6474	1	Iqsec1|AW561907|BC026481|BRAG2|D6Ertd349e|cI-43|mKIAA0763|-|6 D1|6 40.16 cM|protein-coding	8.66195	7.42807	1.04717	0.888533	-2.85495	3.59387e-44	2.80394e-42
NM_007911	chr11	69367594	69373739	-	3208	1	Efnb3|EFL-6|ELF-3|Elk-L3|Epl8|LERK-8|NLERK-2|RP23-56I20.5|11 B3|11 42.8 cM|protein-coding	11.5306	13.6088	0.937815	0.458923	-3.97494	4.34324e-44	3.37734e-42
NM_199021	chr1	125228715	125942136	-	4602	1	Dpp10|6430601K09Rik|DPP X|Dprp3|-|1 E2.3|1|protein-coding	13.5358	9.94678	0.540462	0.900306	-3.81693	5.90579e-44	4.57719e-42
NM_008691	chr14	68737602	68743061	-	3225	1	Nefm|NF-M|NF160|NF165|Nef3|Nfm|-|14 D1|14|protein-coding	36.78	33.727	7.07761	6.34909	-2.19036	7.04994e-44	5.4459e-42
NM_019681	chr2	31101443	31150991	+	4025	1	Ncs1|9430075O15Rik|A730032G13Rik|AI836659|Freq|Mfreq|NCS-1|RP23-32C16.4|2 B|2|protein-coding	7.67073	6.83135	0.49837	0.527417	-3.61371	1.11577e-43	8.59073e-42
NM_011576	chr2	84273017	84314331	-	1481	1	Tfpi|A630013F22Rik|AW552122|EPI|LACI|RP23-202K13.2|2 D|2|protein-coding	10.1905	9.37571	0.135445	0.184919	-5.68648	1.68141e-43	1.29033e-41
NM_008594	chr7	86278654	86293946	-	2114	1	Mfge8|AA408458|AI325141|MFG-E8|Mfgm|P47|SED1|lactadherin|-|7 D3|7 44.9 cM|protein-coding	34.6922	49.8747	5.99634	4.53513	-2.79579	1.75845e-43	1.34504e-41
NM_007719	chr11	99005513	99016391	-	1970	1	Ccr7|CD197|Cdw197|Cmkbr7|EBI1|Ebi1h|RP23-80N1.2|11 D|11|protein-coding	9.36337	6.11272	0.0203242	0	-9.16364	1.85806e-43	1.41661e-41
NM_021273	chr12	112907566	112910549	-	1468	1	Ckb|B-CK|Bck|Ck-3|Ck3|Ckbb|-|12 F1|12 61.09 cM|protein-coding	13.674	19.2917	69.7642	75.2919	2.34653	2.02128e-43	1.53604e-41
NM_021416	chr5	45920944	46030740	-	4105	1	Fam184b|9630031F12Rik|AB041544|MNCb-2622|5 B3|5|protein-coding	3.26796	3.18193	0.0488658	0.0166787	-6.41578	3.17893e-43	2.40796e-41
NR_015556	chr11	112905220	113063152	-	1845	1	2610035D17Rik|-|-|11 E2|11|miscRNA	18.8996	18.326	1.89169	1.57746	-3.22139	6.278e-43	4.74009e-41
NM_001267593	chr11	60836066	60886769	+	4423	1	Kcnj12|IRK-2|IRK2|Kir2.2|MB-IRK2|RP23-55I2.5|11 B2|11 37.96 cM|protein-coding	0.0557627	0.159594	3.37392	3.51459	5.14332	6.78591e-43	5.10711e-41
NM_008131	chr1	155747075	155756844	+	2773	1	Glul|GS|Glns|-|1 G2|1|protein-coding	40.6587	39.663	128.041	133.53	1.90784	7.06591e-43	5.30079e-41
NM_175199	chr19	58870241	58935474	-	5719	1	Hspa12a|1700063D12Rik|AI118035|AI840429|AW048913|AW556406|D5Mgi40|mKIAA0417|-|19 D2-D3|19|protein-coding	1.60407	2.42795	10.6478	10.8248	2.6191	1.91728e-42	1.43373e-40
NM_021347	chr11	98525665	98539022	+	2712	1	Gsdma|BB149167|Gsdm|Gsdm1|Gsdma1|H312E|RP23-395E10.1|11 D|11|protein-coding	12.0028	13.2339	60.217	46.5632	2.28661	2.86869e-42	2.13836e-40
NM_013489	chr1	173769828	173820849	+	3281	1	Cd84|A130013D22Rik|CDw84|SLAMF5|-|1 H3|1 79.54 cM|protein-coding	4.35935	5.67864	0.110073	0.1357	-5.11794	3.62208e-42	2.69138e-40
NM_008426	chr2	55289567	55447936	+	1674	1	Kcnj3|GIRK1|Kcnf3|Kir3.1|RP23-256M16.2|2 C1.1|2|protein-coding	6.77645	7.35742	0.0719932	0.0205695	-7.0238	4.29715e-42	3.18288e-40
NM_001199296	chr11	100337666	100389314	-	4396	1	Acly|A730098H14Rik|AW538652|RP23-392I3.9|11 D|11|protein-coding	276.726	282.637	861.361	903.208	1.86268	5.68874e-42	4.20033e-40
NM_207667	chr14	124377513	125076349	-	3217	1	Fgf14|FHF-4|Fhf4|mFHF-4(1B)|-|14 E5|14 66.18 cM|protein-coding	4.33867	5.09663	0.112263	0.117117	-5.13539	1.07799e-41	7.93438e-40
NM_001039154	chr8	101552669	101940357	-	3793	1	Cdh8|AI851472|cad8|-|8 D1|8 49.4 cM|protein-coding	5.95535	7.32161	21.9983	22.7849	1.96104	1.33784e-41	9.81616e-40
NM_001195498	chr3	86590072	86724806	-	4088	1	Dclk2|6330415M09Rik|AU044875|CL2|CLICK2|Click-II|Dcamkl2|-|3 F1|3|protein-coding	19.8826	16.0621	2.57098	2.73053	-2.55922	1.64397e-41	1.20246e-39
NM_212444	chrX	82947276	83022158	-	4405	1	Gyk|D930012N15Rik|GK|RP23-181A7.2|X C-D|X 39.32 cM|protein-coding	5.40791	5.36055	0.373392	0.380845	-3.62611	1.71716e-41	1.25208e-39
NM_020285	chr7	150255273	150256992	+	1389	1	Tssc4|AA241958|ESTM671070|MNCb-3063|7 F5|7 88.11 cM|protein-coding	27.7671	30.5834	109.862	96.6576	2.02944	1.88677e-41	1.37149e-39
NM_016886	chrX	38754481	39031778	+	5174	1	Gria3|2900064I19Rik|GluA3|GluR-C|GluR-K3|Glur-3|Glur3|Gluralpha3|mKIAA4184|RP23-471M13.1|X A3.3-A4|X 23.19 cM|protein-coding	27.2435	24.5551	2.01587	0.893404	-3.95861	2.10927e-41	1.52847e-39
NM_175367	chr12	92871449	93024876	-	9887	1	Ston2|4933401N24Rik|AI425999|AW544599|-|12 D3|12|protein-coding	4.95351	5.31219	0.827705	0.855404	-2.40107	2.32456e-41	1.67928e-39
NM_001081354	chrX	68303431	68407892	+	3448	1	Mamld1|G630014P10Rik|-|X A7.2|X|protein-coding	26.8774	16.9161	1.61711	1.03279	-3.85677	3.12509e-41	2.25064e-39
NM_027711	chr13	96397132	96661877	-	5733	1	Iqgap2|4933417J23Rik|A630053O10|AI788777|-|13 D1|13 50.26 cM|protein-coding	3.03681	3.22936	11.2585	12.4766	2.12775	3.53282e-41	2.53648e-39
NM_011157	chr10	61957176	61970503	-	933	1	Srgn|Prg|Prg1|Sgc|-|10 B4|10|protein-coding	29.7085	38.1733	2.45082	3.11942	-3.38954	4.91911e-41	3.521e-39
NM_024291	chr9	102408468	102448569	+	5436	1	Ky|CD1|D9Mgc44e|ky|-|9 F1|9 54.54 cM|protein-coding	4.58184	5.06539	16.626	19.9737	2.13069	5.80928e-41	4.14549e-39
NM_173404	chr5	99283458	99309979	+	3107	1	Bmp3|9130206H07|9530029I04Rik|-|5 E3|5 48.24 cM|protein-coding	5.3495	7.90298	0.167784	0.242397	-4.77802	5.85906e-41	4.1683e-39
NM_001204276	chr15	97623095	97662198	-	4359	1	Hdac7|5830434K02Rik|HD7|HD7a|Hdac7a|mFLJ00062|-|15|15 F2|protein-coding	19.5743	20.4896	4.77627	4.65814	-1.88049	1.24405e-40	8.82374e-39
NM_008605	chr9	7347374	7360461	+	3595	1	Mmp12|AV378681|Mmel|-|9 A1|9 2.46 cM|protein-coding	6.81839	6.02274	0.412861	0.323874	-3.9231	1.25905e-40	8.90313e-39
NM_001146196	chr12	40786358	40860815	-	2979	1	Scin|AW545522|adseverin|-|12 B1|12|protein-coding	7.05281	5.05612	0.134672	0.0459659	-5.88662	1.79003e-40	1.26197e-38
NM_008096	chr5	89846536	89886923	-	1797	1	Gc|DBP|VDB|-|5 E1|5 44.32 cM|protein-coding	240.866	239.953	29.2437	43.6534	-2.51525	2.6978e-40	1.89624e-38
NM_172673	chr2	121371265	121632793	-	4183	1	Frmd5|1500032A09Rik|5830442F04|A930004K21Rik|R75430|RP23-273B19.4|2 E5|2|protein-coding	0.412639	0.862704	7.69121	7.2197	3.73988	2.97305e-40	2.08345e-38
NM_001012723	chr2	164460208	164464302	-	1115	1	Wfdc16|BC043944|WAP16|RP23-140D14.16-002|2 H3|2|protein-coding	22.7359	18.8911	1.22307	1.10564	-3.95601	3.80657e-40	2.6596e-38
NM_013697	chr18	20823751	20832827	+	1215	1	Ttr|AA408768|AI787086|D17860|prealbumin|-|18 A2|18 11.47 cM|protein-coding	4894.42	2606.89	263.406	199.413	-3.82926	4.03754e-40	2.80587e-38
NM_001163337	chr11	72774671	72806545	+	4582	1	Atp2a3|SERCA3b|Serca3|RP23-263M10.11-001|11 B4|11|protein-coding	81.397	73.3211	262.814	312.395	2.09712	4.03989e-40	2.80587e-38
NM_009719	chr10	61595838	61597511	+	1536	1	Neurog3|Atoh5|Math4B|bHLHa7|ngn3|-|10 B4|10|protein-coding	11.8484	18.5398	0.652976	0.55731	-4.43534	4.29756e-40	2.976e-38
NM_021408	chr1	190086717	190788918	+	15816	1	Ush2a|A930011D15Rik|A930037M10Rik|Gm676|Gm983|Mush2a|Usherin|-|1 H6|1 92.29 cM|protein-coding	0.729715	0.647288	3.2516	4.29523	2.66079	6.53797e-40	4.51409e-38
NM_011693	chr3	115812938	115832606	-	3387	1	Vcam1|CD106|Vcam-1|-|3 G1|3 50.17 cM|protein-coding	5.76643	8.58143	0.284302	0.101072	-5.02959	9.05801e-40	6.23564e-38
NM_001122733	chr5	75971012	76052746	+	5158	1	Kit|Bs|CD117|Fdc|Gsfsco1|Gsfsco5|Gsfsow3|SCO1|SCO5|SOW3|Ssm|Tr-kit|W|c-KIT|-|5 C3.3|5 39.55 cM|protein-coding	4.3698	5.19393	0.303279	0.391693	-3.56388	1.26038e-39	8.65117e-38
NM_029600	chr11	94204609	94254290	-	4969	1	Abcc3|1700019L09Rik|ABC31|MLP2|MOAT-D|MRP3|RP23-65I14.2|11 D|11|protein-coding	7.76183	11.7618	0.904155	0.565087	-3.52553	1.76877e-39	1.21052e-37
NM_078478	chr14	37933632	37948508	-	2893	1	Ghitm|1010001P14Rik|C77840|MICS1|PTD010|-|14 B|14 21.29 cM|protein-coding	49.8148	56.0505	157.354	159.071	1.78687	1.79192e-39	1.22279e-37
NM_001166065	chr13	97694644	97720869	+	5090	1	Gcnt4|C2gnt3|Gm279|Gm73|-|13 D1|13|protein-coding	7.39324	6.78912	0.772378	0.847578	-2.92299	3.47497e-39	2.36439e-37
NM_027460	chr4	149118145	149148376	-	1868	1	Slc25a33|5730438N18Rik|Pnc1|RP23-383I7.2|4|4 E1|protein-coding	10.1651	8.6722	0.386455	0.31165	-4.54929	4.57155e-39	3.1015e-37
NM_153598	chr5	87318795	87335962	-	3040	1	Ugt2b34|AI788959|-|5 E1|5|protein-coding	258.04	277.616	57.4674	67.231	-1.89596	4.81428e-39	3.25673e-37
NM_007742	chr11	94797584	94813170	+	4645	1	Col1a1|Col1a-1|Cola-1|Cola1|Mov-13|Mov13|RP23-112C19.9|11 D|11 59.01 cM|protein-coding	9.12082	6.07158	0.189979	0.0221528	-6.00806	5.63817e-39	3.80309e-37
NM_009933	chr10	76171537	76188789	-	3939	1	Col6a1|AI747156|Col6a-1|-|10 B5-C1|10 39.71 cM|protein-coding	4.10694	5.02878	0.0509251	0.173816	-5.0793	6.07308e-39	4.08467e-37
NM_018777	chr17	23816332	23819414	+	1502	1	Cldn6|AL024037|-|17 A3.3|17|protein-coding	24.7259	28.0474	2.56387	3.46514	-2.91534	6.33781e-39	4.25051e-37
NM_009856	chr13	43880476	43898501	+	2138	1	Cd83|-|-|13 A4-5|13 21.6 cM|protein-coding	5.21346	6.31106	0.0938232	0.0801524	-5.81439	6.68853e-39	4.47291e-37
NR_004429	chr10	76753472	76881018	-	6622	1	Adarb1|1700057H01Rik|AW124433|AW558573|Adar2|BB220382|D10Bwg0447e|Red1|-|10 C|10 39.72 cM|protein-coding	2.65893	3.07425	9.9046	11.4118	2.10151	8.99324e-39	5.99703e-37
NM_008772	chr3	60806717	60812901	+	3882	1	P2ry1|P2Y1|-|3 D|3|protein-coding	2.56642	3.01105	11.4703	13.5216	2.37012	9.30543e-39	6.18758e-37
NM_001177810	chr15	97575201	97598097	-	3795	1	Rapgef3|2310016P22Rik|9330170P05Rik|Epac|Epac1|-|15 F1|15|protein-coding	5.88722	6.52193	0.528575	0.42402	-3.49937	1.38121e-38	9.15824e-37
NM_018780	chr19	42272461	42276742	-	1895	1	Sfrp5|AI605071|SARP3|AL603804.1|19|19 D1|protein-coding	105.694	72.0116	11.1773	8.05867	-3.01346	1.76611e-38	1.16773e-36
NM_011815	chr15	6529871	6613312	+	2657	1	Fyb|ADAP|B630013F22Rik|-|15 A1|15|protein-coding	6.55252	9.09378	0.407621	0.283451	-4.29495	2.18116e-38	1.43809e-36
NM_177854	chr3	54700991	54719809	-	3080	1	Sertm1|6030405A18Rik|-|3 C|3|protein-coding	4.7559	3.68044	0.0259992	0.0556382	-6.40395	2.41657e-38	1.58883e-36
NM_001085505	chr4	148017426	148045681	+	1372	1	Gm572|-|RP23-331P21.6|4 E2|4|protein-coding	7.18946	7.09024	31.6945	30.7467	2.33431	3.55916e-38	2.33349e-36
NM_015738	chr15	78872315	78873988	+	1241	1	Galr3|Galnr3|-|15 E1|15 37.7 cM|protein-coding	5.5638	5.53122	27.8316	30.0468	2.58943	4.58391e-38	2.99695e-36
NM_007870	chr14	8797704	8826696	-	3689	1	Dnase1l3|DNasegamma|Dhp2|Lsd|-|14 A1|14|protein-coding	3.94407	7.43229	0.0652298	0.120691	-5.67564	4.7476e-38	3.09533e-36
NM_019395	chr13	62966113	62989642	-	1470	1	Fbp1|Fbp-2|Fbp2|Fbp3|-|13|13 B3-C1|protein-coding	50.6626	33.4609	3.90228	2.58563	-3.50519	5.72621e-38	3.72299e-36
NM_001081983	chrX	133508561	133511413	-	434	1	Tmsb15b1|Tm15b|-|X F1|X|protein-coding	82.2768	75.9186	7.20974	9.15171	-3.06288	6.81867e-38	4.42099e-36
NM_011769	chr7	6628154	6649143	-	3491	1	Zim1|-|-|7 A1|7 3.87 cM|protein-coding	55.7204	53.7525	9.68694	12.3878	-2.10442	7.89996e-38	5.10791e-36
NM_001276301	chr7	117911720	117955922	+	3961	1	Ampd3|-|-|7 E2-E3|7 57.85 cM|protein-coding	5.69033	6.5655	0.506423	0.553224	-3.31904	9.53565e-38	6.14852e-36
NM_053214	chr17	33692652	33744709	+	3803	1	Myo1f|C330006B10Rik|-|17 B-C|17 17.98 cM|protein-coding	4.0981	5.47677	0.232041	0.180032	-4.32886	1.03243e-37	6.63877e-36
NM_010209	chr1	177531509	177555766	-	1620	1	Fh1|Fh|Fh-1|-|1 H4|1|protein-coding	37.3252	38.716	153.354	118.109	2.04067	1.04982e-37	6.73206e-36
NM_175329	chr10	75398318	75400479	+	942	1	Chchd10|1620401E04Rik|AI267078|Ndg2|-|10 C1|10|protein-coding	20.838	19.6122	70.9038	71.7888	2.02416	1.16927e-37	7.47755e-36
NM_007737	chr1	45431176	45560127	-	6559	1	Col5a2|1110014L14Rik|D230017N05|-|1 C1|1|protein-coding	2.62428	3.5762	0.165124	0.0991964	-4.35096	1.40793e-37	8.97932e-36
NM_144786	chr2	155316116	155340582	-	2594	1	Ggt7|1110017C11Rik|6330563L03Rik|Ggtl3|RP23-260N23.3|2 H1|2|protein-coding	3.30837	3.71987	19.7638	15.3911	2.52661	1.54736e-37	9.84174e-36
NM_008225	chr16	36935069	36963300	+	2002	1	Hcls1|AW213261|HS1|-|16|16 B|protein-coding	12.5396	22.0809	1.00197	1.02617	-3.87393	1.60195e-37	1.01613e-35
NM_027836	chr19	11395529	11410636	-	1327	1	Ms4a7|9130422I10Rik|A430103C15Rik|CD20l4|CFFMA|-|19 A|19|protein-coding	18.7693	41.0866	0.997499	0.59349	-5.01964	1.61539e-37	1.02189e-35
NM_172589	chr13	94827751	94965364	+	4342	1	Lhfpl2|6030465B15|AI447312|AW050335|mKIAA0206|vgim|-|13 D1|13|protein-coding	9.47338	9.57573	1.40431	1.47466	-2.51894	1.96807e-37	1.24163e-35
NM_001081249	chr13	89794915	89882117	-	12415	1	Vcan|5430420N07Rik|9430051N09|Cspg2|DPEAAE|NG2|PG-M|PG-M(V0)|PG-M(V1)|hdf|-|13 C3|13 45.5 cM|protein-coding	1.42617	2.10736	0.0904621	0.088269	-4.08844	2.02089e-37	1.27153e-35
NM_170779	chr11	35652680	35793591	-	3291	1	Wwc1|AA408228|AU017197|BC037006|Kibra|mKIAA0869|RP23-196B5.5|11 A4|11|protein-coding	10.5055	9.49919	1.17014	1.14447	-2.90689	2.77005e-37	1.73823e-35
NM_008113	chr17	26336128	26338295	-	1024	1	Arhgdig|Gdi5|RIP2|Rho-GDI-3|Rho-GDI2|-|17 A3.3|17|protein-coding	1.10771	1.18748	15.0431	15.4818	3.93341	4.1105e-37	2.57247e-35
NM_001033382	chr6	119186544	119302425	+	5763	1	Cacna2d4|5730412N02Rik|BE686333|-|6 F1|6|protein-coding	3.25208	3.1173	0.194879	0.148539	-4.01104	5.22199e-37	3.25936e-35
NM_008082	chr18	82561888	82576169	-	2866	1	Galr1|Galnr1|-|18 E3-E4|18 55.78 cM|protein-coding	0.447467	0.725335	7.93622	6.33201	3.79426	6.2547e-37	3.89355e-35
NM_001163085	chrX	156426365	156561283	+	4317	1	Map3k15|BC031147|MEKK15|-|X F4|X|protein-coding	236.08	207.198	49.8535	52.4435	-1.91371	7.23341e-37	4.49085e-35
NM_053109	chr6	129130633	129136553	+	1207	1	Clec2d|Clr-b|Clrb|Ocil|-|6 F3|6|protein-coding	11.0735	14.754	0.332385	0.482322	-4.74926	8.08111e-37	5.00388e-35
NM_011197	chr3	100844159	100914089	-	5775	1	Ptgfrn|4833445A08Rik|AU042434|CD9P-1|FPRP|Trim45|DN-358O3.4|3|3 F3|protein-coding	5.11567	5.32505	0.632092	0.527679	-2.96672	9.34675e-37	5.7723e-35
NM_001004154	chrX	149574501	149606486	+	2268	1	Rragb|-|RP23-180D16.3|X F3|X|protein-coding	73.4587	65.5643	14.9635	15.6407	-1.98066	1.11783e-36	6.88526e-35
NM_177353	chrX	19682881	19868890	-	2450	1	Slc9a7|A530087D17Rik|NHE7|RP23-24L23.2|X A1.3|X|protein-coding	6.32105	6.14782	22.3171	24.5553	2.11655	1.31018e-36	8.04883e-35
NM_031874	chr9	21711955	21722565	-	3860	1	Rab3d|C130057E11Rik|-|9|9 A2-A3|protein-coding	19.4215	22.4778	60.765	59.6372	1.73031	1.45593e-36	8.92081e-35
NM_011175	chr12	103632308	103677907	-	1858	1	Lgmn|AEP|AI746452|AU022324|Prsc1|-|12 E|12|protein-coding	68.9903	99.729	15.9769	15.2957	-2.21905	1.55584e-36	9.50806e-35
NM_134437	chr14	27852187	27920472	+	8205	1	Il17rd|2810004A10Rik|AI428510|Sef|Sef-S|-|14 A3|14|protein-coding	2.49455	3.4181	0.22979	0.171086	-3.67628	1.76031e-36	1.07296e-34
NM_025558	chr8	109674561	109711370	+	4287	1	Cyb5b|1810044O22Rik|AU015618|Cyb5m|-|8|8 D2|protein-coding	33.9618	35.1072	100.629	95.1659	1.70856	2.20383e-36	1.33982e-34
NM_007644	chr5	92872899	92934634	-	2096	1	Scarb2|9330185J12Rik|Cd36l2|LGP85|LIMP-2|MLGP85|-|5|5 E3|protein-coding	36.9197	39.0935	111.082	104.421	1.70914	2.75072e-36	1.66796e-34
NM_001252342	chr10	107934706	108448031	-	4718	1	Syt1|AW124717|G630098F17Rik|SytI|-|10 D1|10 56.52 cM|protein-coding	3.51243	5.11296	0.144523	0.224974	-4.3117	3.16425e-36	1.91376e-34
NM_172146	chr5	77342274	77380603	-	3995	1	Ppat|5730454C12Rik|AA408689|AA675351|AI507113|C79945|-|5 C3.3|5|protein-coding	7.72833	8.78747	26.248	24.8126	1.83479	3.88418e-36	2.34312e-34
NM_172286	chr8	122638052	122689207	+	5550	1	6430548M08Rik|AW049007|Kiaa0513|mKIAA0513|-|8 E1|8|protein-coding	10.7527	9.28668	37.0938	32.7044	2.00243	7.70631e-36	4.63686e-34
NR_015483	chr9	41389422	41400570	+	2576	1	2610203C20Rik|AI848448|D3Mgi9|-|9 A5.1|9|miscRNA	9.30497	10.4914	0.607265	0.212628	-4.4084	9.4691e-36	5.68292e-34
NM_011436	chr9	41776572	41932372	-	6888	1	Sorl1|2900010L19Rik|AI596264|AW261561|LR11|SorLA|gp250|mSorLA|-|9 B|9|protein-coding	4.38926	5.88822	17.5998	17.7118	1.98965	9.98134e-36	5.97502e-34
NM_027526	chr6	118016403	118041564	+	3221	1	Rasgef1a|6330404M18Rik|AI835194|-|6 F1|6|protein-coding	6.01762	5.89406	0.286399	0.414558	-3.86474	1.02568e-35	6.12427e-34
NM_001033270	chr14	15535539	15632457	+	7362	1	Slc4a7|C330023F04|E430014N10Rik|NBC3|NBCn1|NBCn1-G|-|14 A2|14|protein-coding	12.1995	9.79279	39.0579	39.2311	2.03245	1.26697e-35	7.54571e-34
NM_001005508	chr1	173319091	173340370	+	4473	1	Arhgap30|6030405P05Rik|Gm102|mFLJ00267|-|1 H3|1|protein-coding	3.6938	4.70905	0.24213	0.13015	-4.29983	1.28709e-35	7.64611e-34
NM_172450	chr17	29033340	29052269	-	4580	1	4930539E08Rik|9130014G02|RP24-318I24.1|17 A3.3|17|protein-coding	30.7015	35.2335	2.21594	0.814937	-4.2424	1.69543e-35	1.00464e-33
NM_018866	chr5	96385958	96390087	+	1156	1	Cxcl13|4631412M08Rik|ANGIE2|Angie|BCA-1|BLC|BLR1L|Scyb13|-|5 E3|5|protein-coding	8.36242	12.9956	0.138889	0.0890134	-6.31041	1.76285e-35	1.04195e-33
NM_011837	chr15	75395175	75397612	-	1256	1	Ly6h|-|-|15|15 E1|protein-coding	9.54203	12.9291	0.351295	0.354483	-4.76784	1.93219e-35	1.13916e-33
NM_001190886	chr11	33529341	33893193	-	2235	1	Kcnip1|2900046L02Rik|3202002F18Rik|AI842357|AW494471|KCHIP1|Kchip1.2|RP23-431J18.1|11 A4|11|protein-coding	12.2474	17.5852	54.7252	56.8684	2.11344	1.93772e-35	1.13956e-33
NM_008751	chr6	8900019	9198578	+	1779	1	Nxph1|C130005L03Rik|-|6 A1|6|protein-coding	12.8637	13.2954	1.26283	0.923884	-3.37996	2.08732e-35	1.22446e-33
NM_001198955	chr1	172228324	172236463	-	3828	1	Gm7694|EG665574|-|1 H3|1|protein-coding	3.20812	3.30968	0.0733207	0.107314	-4.93227	2.16866e-35	1.26899e-33
NM_026835	chr19	11661096	11679294	-	1362	1	Ms4a6d|1110058E16Rik|AI447446|Ms4a11|-|19 A|19|protein-coding	11.8776	26.0058	0.441837	0.226357	-5.61346	2.66342e-35	1.55462e-33
NM_001161775	chr16	14194620	14291501	-	6550	1	Myh11|AV071570|SM1|SM2|smMHC|-|16 A1|16 9.71 cM|protein-coding	2.31167	2.7068	0.140839	0.104529	-4.14874	3.02568e-35	1.76167e-33
NR_045428	chr17	69624702	69626546	-	759	1	2410021H03Rik|-|-|17 E1.3|17|miscRNA	4.80834	5.78794	34.724	50.2104	3.20782	3.10937e-35	1.80591e-33
NM_027706	chr12	13275933	13590617	+	7186	1	Nbas|4933425L03Rik|Nag|-|12|12 A3|protein-coding	10.3363	11.7193	30.8985	30.3047	1.67954	3.453e-35	2.00052e-33
NM_001033336	chr14	118881914	119105441	-	5696	1	Abcc4|D630049P08Rik|MOATB|MRP4|-|14 E4|14|protein-coding	4.91817	5.3369	14.1839	15.1545	1.72293	3.6698e-35	2.12087e-33
NM_009825	chr7	106493885	106501749	-	2393	1	Serpinh1|BERF-1|Cbp1|Cbp2|Hsp47|J6|Serpinh2|colligin|gp46|-|7 E2|7|protein-coding	20.8782	25.2918	4.60989	3.86333	-2.23954	3.84634e-35	2.21743e-33
NM_001081069	chr17	26339907	26348269	+	1987	1	Rgs11|C78048|-|17 A3.3|17|protein-coding	18.492	16.2662	56.3871	59.5376	1.94158	4.57024e-35	2.62828e-33
NM_019738	chr7	133766760	133768984	-	621	1	Nupr1|2310032H04Rik|Com1|p8|-|7 F4|7|protein-coding	26.2089	53.247	267.175	300.336	3.05301	4.6541e-35	2.66995e-33
NM_009373	chr2	157942141	157972128	-	3534	1	Tgm2|G[a]h|TG2|TGase2|tTG|tTGas|RP23-396G1.2|2 H1|2 78.72 cM|protein-coding	10.8718	14.2625	1.92965	1.54048	-2.64939	4.89699e-35	2.80242e-33
NM_001081956	chrX	34148178	34185409	-	6144	1	Akap17b|AA407619|AKAP-17B|B230333C21Rik|C230056F04Rik|PRKA17B|Sfrs17b|Srsf17b|Talia|RP23-100G16.2|X A3.3|X|protein-coding	12.3622	10.0743	2.00448	1.61061	-2.43499	5.66904e-35	3.23633e-33
NM_029563	chr4	137220641	137285776	+	3216	1	Rap1gap|1300019I11Rik|2310004O14Rik|AI427470|Rap1ga1|RP23-277N22.1|4 D3|4 70.02 cM|protein-coding	85.222	92.6458	24.0616	24.4454	-1.66782	6.15473e-35	3.50505e-33
NM_008727	chr3	90254514	90269788	-	4041	1	Npr1|AI893888|GC-A|NPR-A|NPRA|Pndr|-|3 F1|3 39.23 cM|protein-coding	1.51347	2.2325	9.4902	9.97302	2.58175	6.84376e-35	3.88799e-33
NM_013691	chr3	89019109	89030759	+	3158	1	Thbs3|TSP3|Thbs-3|-|3 E3-F1|3 39.01 cM|protein-coding	28.0961	26.543	6.74509	6.86326	-1.80102	7.1317e-35	4.04176e-33
NM_016672	chr11	11714104	11790411	-	1939	1	Ddc|Aadc|RP23-373H2.3|11 A1-A4|11 7.09 cM|protein-coding	53.1613	45.1314	159.591	157.817	1.89281	7.34785e-35	4.1542e-33
NM_001037906	chr7	57230720	58118659	+	2790	1	Nell1|B230343H07Rik|l7R6|-|7 B4|7|protein-coding	12.7632	8.91343	49.159	50.9682	2.40734	7.60677e-35	4.29022e-33
NM_011366	chr14	70580275	70607478	-	2925	1	Sorbs3|SCAM-1|SH3P3|Sh3d4|vinexin-g|-|14 D2|14 36.27 cM|protein-coding	8.44769	9.91003	0.57601	0.901385	-3.41385	8.25198e-35	4.64293e-33
NM_153778	chr6	72156172	72185571	-	2349	1	Atoh8|4933425C05Rik|Hath6|Math6|bHLHa21|okadin|-|6 C1|6|protein-coding	10.7501	7.09686	0.358627	0.262323	-4.64881	1.0322e-34	5.79367e-33
NM_008481	chr10	26701092	27336748	-	9646	1	Lama2|5830440B04|dy|mKIAA4087|mer|merosin|-|10 A4-B1|10 14.23 cM|protein-coding	2.1986	1.25247	0.0207956	0.0177655	-6.26139	1.0809e-34	6.05255e-33
NM_009137	chr8	97269584	97275288	+	1806	1	Ccl22|ABCD-1|DCBCK|MDC|Scya22|-|8 C5|8|protein-coding	7.51003	5.14739	0.0443397	0.0190661	-7.36981	1.1054e-34	6.17495e-33
NM_001044308	chr15	80117668	80228722	+	9755	1	Cacna1i|Ca(V)3.3|-|15 E1|15|protein-coding	1.29433	1.54002	0.0575852	0.0245855	-4.91762	1.22216e-34	6.81091e-33
NM_009885	chr2	28411340	28418882	-	2026	1	Cel|1810036E18Rik|BAL|RP23-430H1.7|2 A3|2 19.38 cM|protein-coding	4.21138	8.42177	42.4713	57.2761	3.19459	1.23456e-34	6.8637e-33
NM_201616	chr2	174155590	174172243	+	1732	1	Gnas|5530400H20Rik|A930027G11Rik|C130027O20Rik|GPSA|GSP|Galphas|Gnas1|Gnasxl|Gsa|Nesp|Nespl|Oed-Sml|Oedsml|P1|P2|P3|PHP1A|PHP1B|POH|RP23-439H2.1|2 E1-H3|2 97.89 cM|protein-coding	2788.14	2277.99	573.956	536.917	-1.98957	1.30115e-34	7.21674e-33
NM_023158	chr11	70267736	70273486	-	2441	1	Cxcl16|0910001K24Rik|AV290116|BB024863|CXCL16v1|CXCL16v2|SR-PSOX|Zmynd15|DN-491F10.6|11|11 B4|protein-coding	20.1444	27.6708	4.32208	3.71716	-2.36291	1.37425e-34	7.60419e-33
NM_130878	chr14	37891035	37911497	-	4285	1	Cdhr1|Pcdh21|Prcad|mKIAA1775|-|14 B|14|protein-coding	6.10028	4.93397	22.852	32.7703	2.53687	1.51423e-34	8.35897e-33
NM_008549	chr17	64950989	65104450	+	6054	1	Man2a1|Mana-2|Mana2|Map-2|-|17|17 E1.2|protein-coding	28.2855	31.5856	8.01105	6.85493	-1.80363	1.74726e-34	9.62266e-33
NM_011454	chr13	33057382	33070906	+	1850	1	Serpinb6b|NK13|Spi12|ovalbumin|RP23-391I11.3|13 A3.3|13 13.78 cM|protein-coding	4.69211	5.15223	0.0651441	0.0186126	-6.64572	1.80023e-34	9.89114e-33
NM_133859	chr3	103539317	103541924	-	1731	1	Olfml3|2810002E22Rik|AI115209|AW550633|HNOEL-iso|ONT3|mONT3|DN-252N9.4|3 F2.2|3|protein-coding	8.74723	9.19989	0.463533	0.217657	-4.5298	2.97995e-34	1.63346e-32
NM_153565	chr4	106114939	106136930	-	3498	1	Pcsk9|AI415265|AI747682|FH3|HCHOLA3|Narc1|PC9|RP23-159J7.1|4 C7|4|protein-coding	5.06173	4.36202	18.1653	16.8756	2.09922	3.09852e-34	1.69448e-32
NM_138672	chr14	31952203	31981827	-	7924	1	Stab1|FEEL-1|FELE-1|MFEEL-1|MS-1|STAB-1|mKIAA0246|-|14 B|14|protein-coding	4.86109	8.03892	0.723921	0.535803	-3.14449	3.43991e-34	1.8768e-32
NM_207237	chr4	134117605	134260205	-	4701	1	Man1c1|AI593348|RP23-297N24.11-001|4 D3|4|protein-coding	27.3933	26.8755	6.81808	5.56471	-1.9288	4.14378e-34	2.25556e-32
NM_021320	chr10	93103794	93208717	+	2399	1	Ntn4|-|-|10 C3|10|protein-coding	11.4717	9.90838	0.8193	0.39972	-3.94409	4.19584e-34	2.2786e-32
NM_025836	chr17	56418385	56429934	-	2149	1	Plin3|1300012C15Rik|M6prbp1|Tip47|-|17|17 D|protein-coding	15.6064	22.0854	2.48263	2.40586	-2.7349	4.74119e-34	2.5688e-32
NM_023118	chr15	6336748	6390709	+	4500	1	Dab2|5730435J12Rik|AA960054|AI957090|D15Wsu122e|D630005B22Rik|Doc-2|Doc2|p96|mCG_144967|15 A|15 2.15 cM|protein-coding	4.99781	7.24345	0.490252	0.540256	-3.35376	5.28519e-34	2.85693e-32
NM_001142701	chr10	79479417	79494216	+	3903	1	Hmha1|6330406L22Rik|AW539505|Ha-1|-|10 C1|10|protein-coding	3.5761	5.20586	0.205579	0.157878	-4.38327	5.75154e-34	3.10185e-32
NM_011518	chr13	52692251	52744161	+	5087	1	Syk|Sykb|-|13 B-C2|13 27.41 cM|protein-coding	3.28677	6.0683	0.205034	0.161509	-4.45713	9.83713e-34	5.29305e-32
NM_007585	chr9	69301490	69339592	+	1359	1	Anxa2|AW215814|Cal1h|CT009708.1|9 C|9 38.58 cM|protein-coding	30.2674	40.8407	4.69328	5.8202	-2.54318	1.14654e-33	6.15503e-32
NM_021377	chr19	50222151	50753136	-	7212	1	Sorcs1|Sorcs|mSorCS|-|19 D2|19 45.05 cM|protein-coding	2.10631	1.44671	0.0278139	0.0189868	-6.02587	1.24918e-33	6.69066e-32
NM_001163161	chr6	123212125	123225286	+	1325	1	Clec4d|Clecsf8|Mpcl|mcl|-|6 F3|6 58.33 cM|protein-coding	7.25834	10.7461	0.18161	0.07766	-5.90592	1.34023e-33	7.16196e-32
NM_138677	chr6	108778635	108809350	+	5844	1	Edem1|A130059K23Rik|EDEM|mKIAA0212|-|6 E2|6|protein-coding	11.4777	14.2561	38.3509	35.7229	1.73381	1.40803e-33	7.50713e-32
NM_146050	chr14	9181462	9211277	-	1239	1	Oit1|2310076N21Rik|AV067083|EF-7|Fam3d|-|14 A1|14|protein-coding	13.8526	13.0431	0.679915	0.248828	-4.67475	1.43081e-33	7.61128e-32
NM_177387	chr10	7924551	8238623	-	4274	1	Ust|D930010O20Rik|UA2OST|-|10 A1|10|protein-coding	0.657726	0.403853	5.17159	5.1433	3.49491	1.62943e-33	8.64819e-32
NM_178745	chr12	80062782	80108264	-	3860	1	Tmem229b|6330442E10Rik|9830138K24|AU019070|-|12 C3|12|protein-coding	9.02075	7.24535	28.5274	29.4505	2.03607	1.75333e-33	9.28472e-32
NM_001177732	chr3	63500156	63654913	-	6251	1	Plch1|BC042549|PLCeta1|Plcl3|-|3 E1|3|protein-coding	1.49913	1.4746	5.95534	6.86346	2.31453	1.75779e-33	9.2873e-32
NM_028788	chr4	45861819	45899880	+	3586	1	1300002K09Rik|-|RP23-358I3.4|4 B1|4|protein-coding	4.42871	5.87384	0.324463	0.190926	-4.12112	1.78075e-33	9.38743e-32
NM_178748	chr15	7156120	7348304	-	4754	1	Egflam|5930412K08|AU040377|-|15 A1|15|protein-coding	9.79357	6.93898	0.337558	0.0792521	-5.15455	1.96802e-33	1.03513e-31
NM_133903	chr5	33556167	33560887	-	2229	1	Spon2|2310045I24Rik|AI504350|M-spondin|Mindin|Mspondin|-|5 B1|5|protein-coding	28.9197	33.4525	5.34514	6.86658	-2.14154	2.02076e-33	1.06049e-31
NM_001130479	chr7	123647883	123684102	+	1673	1	Nucb2|AI607786|Calnuc|Nefa|Nesfatin-1|-|7 F1|7|protein-coding	47.3453	52.9636	144.635	130.945	1.66464	2.5761e-33	1.34891e-31
NM_009917	chr9	124036282	124041922	+	2922	1	Ccr5|AM4-7|CD195|Cmkbr5|-|9 F|9 75.05 cM|protein-coding	4.82739	9.90678	0.192246	0.152372	-5.19472	3.30669e-33	1.7276e-31
NM_019819	chr11	83861547	83881859	-	1438	1	Dusp14|1110014C10Rik|2310042C07Rik|D11Ertd395e|MKP-L|Mkp6|RP23-395B22.3|11 C|11 51.29 cM|protein-coding	1.37184	0.954748	12.8881	11.9055	3.62707	3.53295e-33	1.8417e-31
NM_178911	chr12	113998866	114007197	+	1965	1	Pld4|AI132321|thss|-|12 F1|12|protein-coding	5.07015	8.38389	0.102084	0.122052	-5.6569	5.28582e-33	2.74933e-31
NM_001033399	chr13	43290888	43399541	-	6650	1	Gfod1|9630032O13|AI850995|-|13 A4|13|protein-coding	4.34616	4.53588	0.60323	0.468543	-2.84867	5.46583e-33	2.83666e-31
NM_177167	chr11	87040408	87172496	-	6306	1	Ppm1e|AW049266|B930008A12Rik|POPX1|PP2CH|mKIAA1072|RP23-209O5.1|11 C|11|protein-coding	1.0011	1.10097	4.86649	5.15837	2.45907	5.55282e-33	2.87543e-31
NM_025378	chr7	148195489	148196643	-	644	1	Ifitm3|1110004C05Rik|Cd225|Cdw217|DSPA2b|Fgls|IP15|mil-1|-|7 F5|7|protein-coding	31.4764	49.3962	2.74054	3.19004	-3.54928	5.77859e-33	2.98573e-31
NM_028932	chr14	32308265	32323044	+	4230	1	Eaf1|4933403C17Rik|AI666536|-|14 B|14|protein-coding	23.0046	26.6875	70.1303	65.5427	1.65654	6.47983e-33	3.34068e-31
NM_133641	chr6	83087078	83102573	+	3092	1	Rtkn|-|-|6 C3|6 35.94 cM|protein-coding	10.6872	9.75536	1.33635	1.38426	-2.70384	7.0924e-33	3.64846e-31
NM_028266	chr4	129725084	129776521	+	5134	1	Col16a1|2700007F12Rik|A530052M23Rik|AI838662|CA1F|RP23-12J1.1|4 D2.2|4|protein-coding	0.355467	0.557766	4.75848	3.72148	3.40958	8.11018e-33	4.16287e-31
NM_008825	chr1	132588832	132612398	-	7291	1	Pfkfb2|4930568D07Rik|-|1 E4|1|protein-coding	16.1064	16.2041	42.6185	44.9763	1.64397	8.3356e-33	4.26921e-31
NM_007806	chr8	124948671	124956840	-	751	1	Cyba|b558|nmf333|p22phox|-|8 E1|8|protein-coding	24.3645	45.44	1.81587	1.55037	-4.15638	9.5392e-33	4.87499e-31
NM_008320	chr8	123260276	123280592	+	2816	1	Irf8|AI893568|ICSBP|IRF-8|Icsbp1|Myls|-|8 E1|8 70.05 cM|protein-coding	6.39269	7.99538	0.584088	0.376927	-3.70308	1.04145e-32	5.3107e-31
NM_025469	chr17	28695159	28697659	-	489	1	Clps|2200003J09Rik|RP23-480B9.2|17|17 B1|protein-coding	7.86692	9.70591	56.1115	90.3983	3.2654	1.06602e-32	5.42419e-31
NM_028057	chr1	136302567	136308315	+	1615	1	Cyb5r1|1500005G05Rik|B5R.1|C80155|Nqo3a2|-|1 E4|1|protein-coding	14.5672	20.5231	59.4646	70.7922	2.10235	1.1006e-32	5.58797e-31
NM_009869	chr15	16707856	16786532	+	2889	1	Cdh9|-|-|15 A2|15|protein-coding	3.56801	3.00062	0.013859	0.0473979	-6.41551	1.35408e-32	6.8601e-31
NM_009616	chr11	45869489	45960844	+	6362	1	Adam19|AL024287|M[b]|Mltnb|RP23-29H5.4|11 A5-B1.1|11 27.54 cM|protein-coding	1.93806	2.26274	0.100884	0.0538087	-4.56607	1.51654e-32	7.66653e-31
NM_001204910	chr1	175653559	175671940	-	3473	1	AI607873|-|-|1 H3|1|protein-coding	4.03316	8.75295	0.103988	0.157711	-5.3619	1.53072e-32	7.72156e-31
NM_001170537	chr13	83643033	83806684	+	6414	1	Mef2c|5430401D19Rik|9930028G15Rik|AV011172|Mef2|-|13 C3|13 43.68 cM|protein-coding	3.24499	4.24414	0.268922	0.37367	-3.32207	1.77666e-32	8.94288e-31
NM_031376	chr19	41348708	41459560	-	2596	1	Pik3ap1|1810044J04Rik|BCAP|-|19|19 D1|protein-coding	7.94143	12.4805	0.200811	0.554003	-4.512	2.19235e-32	1.10116e-30
NM_001033364	chr13	54802824	54838023	+	4093	1	Cdhr2|Gm624|PC-LKC|Pcdh24|-|13 B1|13|protein-coding	9.44721	9.04662	1.54853	1.34682	-2.4723	2.45979e-32	1.23285e-30
NM_001174048	chr9	107302211	107431674	+	5481	1	Cacna2d2|Cacna2d|a2d2|du|mKIAA0558|td|torpid|-|9 F1|9 58.02 cM|protein-coding	5.3271	8.56629	0.526983	0.249904	-3.95718	3.21156e-32	1.60619e-30
NM_021356	chr8	83288333	83404378	-	4847	1	Gab1|AA408973|AW107238|-|8 C3|8|protein-coding	7.03127	7.12139	0.455155	0.826547	-3.24675	5.23372e-32	2.61195e-30
NM_028696	chr1	51526332	51535243	-	2830	1	Nabp1|4930434H03Rik|4930442A21Rik|4930488J04Rik|4933440J18Rik|5830411E10Rik|AI852561|Nbp1|Obfc2a|-|1|1 C1|protein-coding	2.98013	4.83719	17.4777	20.5928	2.49204	6.09516e-32	3.03539e-30
NM_175460	chr1	154802231	154966391	+	4510	1	Nmnat2|AI843915|D030041I09Rik|PNAT1|PNAT2|-|1 G3|1|protein-coding	0.229668	0.36532	4.37621	3.24944	3.86803	6.71856e-32	3.33874e-30
NR_028423	chr2	113839301	113858028	+	1545	1	A530058N18Rik|-|-|2 E4|2|miscRNA	6.41656	6.70241	27.5482	24.201	2.18481	7.0599e-32	3.50093e-30
NM_020008	chr6	129411609	129422795	-	2269	1	Clec7a|BGR|Clecsf12|beta-GR|-|6 F3|6|protein-coding	5.97758	9.8364	0.33598	0.331921	-4.34353	8.79156e-32	4.35043e-30
NM_008495	chr15	78757155	78760895	+	794	1	Lgals1|AA410090|Gal-1|Galbp|L-14.5|L14|Lect14|galectin-1|-|15 E|15 37.7 cM|protein-coding	23.6662	37.0015	1.81889	2.37207	-3.63229	1.10319e-31	5.44755e-30
NR_040427	chr5	30876360	30890992	-	4819	1	Gm9899|ENSMUSG00000053214|-|5|5 16.67 cM|miscRNA	1.85247	2.00235	0.0250086	0.0426227	-5.56266	1.25805e-31	6.19913e-30
NM_019446	chr2	28763200	28771941	-	3669	1	Barhl1|Dres115|MBH2|RP23-338O4.5|2 A3|2 19.38 cM|protein-coding	0.32258	0.769783	6.15553	6.29009	3.69911	1.26072e-31	6.19924e-30
NR_045482	chr6	87625587	87640841	-	1042	1	1810020O05Rik|-|-|6 D1|6|miscRNA	8.28325	8.2064	0.115659	0.098752	-6.0112	1.31718e-31	6.4633e-30
NM_029035	chr4	149270393	149329115	-	3049	1	Spsb1|1110014L01Rik|4930422J18Rik|AI596360|AI854583|SSB-1|SSB1|RP23-169H13.1|4 E2|4|protein-coding	14.8009	16.7627	3.17079	3.31288	-2.07497	1.33058e-31	6.51539e-30
NM_013879	chr5	115618700	115636130	-	1172	1	Cabp1|caldendrin|-|5 F|5|protein-coding	3.6192	5.55554	28.8542	25.0669	2.75703	1.3917e-31	6.80044e-30
NM_001205234	chr19	6418738	6533217	+	6635	1	Nrxn2|6430591O13Rik|mKIAA0921|-|19 A|19|protein-coding	2.92129	1.9154	0.0664999	0.0774223	-4.85394	1.68828e-31	8.23249e-30
NM_011376	chr10	50615457	50708958	+	7342	1	Sim1|bHLHe14|mSIM1|-|10 B3|10 24.87 cM|protein-coding	7.92677	7.28714	1.6009	1.66961	-2.01316	1.81964e-31	8.85458e-30
NM_027025	chr3	105673825	105726960	+	897	1	Adora3|1700001D09Rik|4930578J19Rik|A3AR|A3R|AA3R|ARA3|Gpcr2|-|3 F2.2|3 46.45 cM|protein-coding	1.26455	2.62372	24.1496	20.2314	3.69979	1.89967e-31	9.22484e-30
NM_013706	chr4	133649453	133650988	-	499	1	Cd52|AI463198|B7|B7-Ag|CAMPATH-1|CLS1|MB7|RP23-314D24.5|4 D3|4 66.5 cM|protein-coding	19.57	28.141	0.643508	0.548827	-5.09663	2.1938e-31	1.06311e-29
NM_182928	chr15	89153403	89155161	+	1040	1	Adm2|Am2|IMD|Imdn|-|15 E3|15|protein-coding	4.55248	3.28125	27.9647	24.3963	2.94871	2.70564e-31	1.30843e-29
NM_001033481	chr19	10282761	10315238	-	5569	1	Myrf|6030439E18|Gm1804|Gm98|Mrf|-|19 A|19|protein-coding	10.6186	13.8684	2.17542	1.38953	-2.5741	2.73141e-31	1.31546e-29
NM_001164805	chr6	12261608	12699253	-	10971	1	Thsd7a|Gm837|-|6 A1|6|protein-coding	1.62739	0.99752	0.0219335	0.0281012	-5.48309	2.72746e-31	1.31546e-29
NM_028195	chr15	78427477	78452449	+	2776	1	Cyth4|2510004M07Rik|5830469K17Rik|AI467541|Pscd4|mFLJ00017|-|15 E1|15|protein-coding	6.36048	10.2725	0.592504	0.468753	-3.75843	2.801e-31	1.34621e-29
NM_177782	chr2	166391845	166539332	-	6488	1	Prex1|G630042G04|P-REX1|Setd6|RP23-183N8.1|2 H3|2|protein-coding	9.00051	7.65383	1.6076	1.63074	-2.15973	2.88544e-31	1.38395e-29
NM_030262	chr10	76722045	76732331	+	2208	1	Pofut2|2310011G23Rik|AI256847|BC003494|C21orf80|FUT13|-|10 C1|10|protein-coding	38.0402	40.2371	98.8161	102.163	1.56645	3.03043e-31	1.45051e-29
NM_019564	chr7	138079717	138129172	+	2028	1	Htra1|AI429470|HTRA|L56|Prss11|RSPP11|-|7 F3|7|protein-coding	5.03426	7.58189	0.197825	0.0844999	-5.28145	3.14422e-31	1.50191e-29
NM_178681	chr12	38607292	39359997	+	5517	1	Dgkb|6430574F24|90kda|C630029D13Rik|DAGK2|DGK|DGK-beta|mKIAA0718|-|12 A3|12|protein-coding	3.54906	3.70415	0.356263	0.341385	-3.17013	3.22558e-31	1.53763e-29
NM_011485	chr8	26918985	26926454	+	3998	1	Star|AV363654|D8Ertd419e|-|8 A2|8 14.17 cM|protein-coding	3.71325	3.58105	12.3115	11.8788	1.93513	3.23411e-31	1.53857e-29
NM_181751	chrX	46021156	46027655	-	2265	1	Gpr119|-|RP23-91P22.2|X A4|X|protein-coding	21.013	19.9499	3.93175	4.11188	-2.14285	3.53963e-31	1.6805e-29
NM_009192	chr15	66612426	66644155	-	2616	1	Sla|Slap|Slap-1|-|15 D2|15 29.3 cM|protein-coding	3.4313	4.54323	0.10729	0.0785163	-5.20054	4.17835e-31	1.97973e-29
NM_146191	chr7	73403633	73533227	-	7418	1	Lrrk1|AW319595|C230002E15Rik|D130026O16Rik|mKIAA1790|-|7 C|7|protein-coding	3.51054	3.12505	0.340691	0.383115	-2.98828	4.2405e-31	2.00512e-29
NM_001040072	chr14	56472952	56493573	+	7403	1	Nynrin|AA409373|C80530|mKIAA1305|-|14 C3|14|protein-coding	9.50032	8.70008	1.74482	2.09058	-2.04068	4.43407e-31	2.09242e-29
NM_032418	chr7	19669198	19679169	+	2743	1	Dmpk|DM|DMK|Dm15|MDPK|MT-PK|-|7 A3|7 9.46 cM|protein-coding	41.9665	47.79	114.583	129.473	1.65089	4.4774e-31	2.10438e-29
NM_139200	chr2	57981550	58012533	-	5725	1	Cytip|A130053M09Rik|AI462064|C80816|Cbp|Cybr|Pscdbp|RP23-255J22.4|2 C1.1|2|protein-coding	2.98937	2.57612	0.175191	0.155469	-3.86722	4.47044e-31	2.10438e-29
NM_023044	chr19	10917034	10932405	+	2335	1	Slc15a3|Ci1|cI-1|-|19|19 B|protein-coding	6.94925	11.8093	0.532592	0.322539	-4.24796	5.29294e-31	2.4827e-29
NM_001272078	chr17	48485726	48491601	+	1139	1	Trem2|TREM-2|Trem2a|Trem2b|Trem2c|-|17 C|17|protein-coding	10.4357	15.6692	0.563495	0.390896	-4.56307	5.84708e-31	2.73713e-29
NM_153410	chr2	26171053	26203757	+	3350	1	Gpsm1|1810037C22Rik|AW107933|Ags3|RP23-306D20.1|2 A3|2|protein-coding	13.6919	15.1628	38.6781	42.4378	1.69813	7.93825e-31	3.70263e-29
NM_001012402	chr17	24889948	24895629	+	1216	1	Hs3st6|-|-|17 A3.3|17|protein-coding	5.02954	3.90312	24.2801	24.9202	2.6691	7.94122e-31	3.70263e-29
NM_170599	chr16	38902458	39027270	+	3403	1	Igsf11|1700025L02Rik|BT-IgSF|Igsf13|RP23-131M7.1|16 B4|16|protein-coding	0.637702	0.968201	5.75261	6.27866	3.10321	8.0643e-31	3.75255e-29
NM_007725	chr10	79451345	79458145	+	1773	1	Cnn2|AA408047|AI324678|Calpo2|-|10 C1|10|protein-coding	6.81539	7.34495	0.361997	0.289733	-4.23237	8.21227e-31	3.81382e-29
NM_008083	chr16	42248674	42340764	-	1296	1	Gap43|B-50|Basp2|GAP-43|-|16 B4|16 28.37 cM|protein-coding	9.62814	14.0735	0.495232	0.158487	-4.99209	8.29836e-31	3.84617e-29
NM_010194	chr7	87522644	87532832	-	2741	1	Fes|AI586313|BB137047|FPS|c-fes|-|7 D3|7 45.65 cM|protein-coding	5.39815	9.2444	0.380521	0.274764	-4.26954	8.42577e-31	3.8975e-29
NM_031167	chr2	24192380	24207011	+	2457	1	Il1rn|F630041P17Rik|IL-1ra|RP23-218B17.2|2 A3|2 16.36 cM|protein-coding	8.99283	11.9574	1.22447	0.961614	-3.05378	8.49794e-31	3.92313e-29
NM_007498	chr1	192994176	193007212	-	1970	1	Atf3|LRG-21|-|1 H6|1 96.28 cM|protein-coding	23.3334	35.959	4.78534	4.90139	-2.39961	1.14199e-30	5.26168e-29
NM_007678	chr7	35904312	35906951	+	2637	1	Cebpa|C/ebpalpha|CBF-A|Cebp|-|7 B1|7 21.02 cM|protein-coding	6.17207	12.0634	0.31946	0.441534	-4.34995	1.32994e-30	6.11563e-29
NM_153679	chr7	52214742	52230221	-	2773	1	Cpt1c|6530437J22Rik|9630004I06Rik|-|7 B2|7|protein-coding	18.8709	18.1199	3.90583	4.09946	-2.00252	1.46665e-30	6.73104e-29
NM_029784	chr9	69937117	69989364	-	2872	1	Fam81a|6430514L14Rik|-|9 D|9|protein-coding	6.86918	9.09599	0.824056	0.798823	-3.08675	1.55357e-30	7.11604e-29
NR_045444	chr17	43725289	43728458	-	2501	1	1700071M16Rik|-|-|17|17|miscRNA	3.05662	3.60717	0.0481874	0.0411434	-5.96495	1.63138e-30	7.45783e-29
NM_134080	chr14	8650471	8784101	+	9018	1	Flnb|AL024016|-|14 A1|14|protein-coding	29.3145	31.9694	80.9908	75.4789	1.55874	1.81912e-30	8.29988e-29
NM_008377	chr6	94554523	94650139	-	4945	1	Lrig1|D6Bwg0781e|Img|LIG-1|-|6 D2|6 43.15 cM|protein-coding	16.9155	17.5063	4.85922	3.88453	-1.77344	2.04419e-30	9.30861e-29
NM_001163577	chr5	44384861	44492975	-	3716	1	Prom1|4932416E19Rik|AC133|CD133|Prom|Prom-1|Proml1|-|5 B3|5|protein-coding	20.4396	20.33	53.3068	51.0291	1.56043	2.09009e-30	9.49917e-29
NM_028810	chr2	50985959	51004631	-	2820	1	Rnd3|2610017M01Rik|AI661404|Arhe|Rhoe|RP23-355H24.1|2 C1.1|2|protein-coding	8.11509	7.90055	0.85345	0.947015	-2.94324	2.10512e-30	9.54892e-29
NM_134255	chr9	77765172	77832326	+	2771	1	Elovl5|1110059L23Rik|AI747313|AU043003|HELO1|-|9 E1|9|protein-coding	20.344	24.4888	59.7311	62.7599	1.65828	2.34793e-30	1.06297e-28
NM_008321	chr4	135699737	135701307	+	948	1	Id3|Hlh462|Idb3|bHLHb25|RP23-118A9.1|4 D3|4 68.34 cM|protein-coding	127.463	180.731	35.5449	31.0984	-1.99778	2.63939e-30	1.19262e-28
NM_013532	chr10	51210781	51216417	+	1407	1	Lilrb4|CD85K|Gp49b|HM18|ILT3|LIR-5|gp49|-|10 25.5 cM|protein-coding	10.4459	18.4554	0.712843	0.413762	-4.47369	2.65117e-30	1.19563e-28
NM_028736	chr10	119256445	119514217	+	5192	1	Grip1|4931400F03Rik|GRIP|eb|-|10 D2|10 67.33 cM|protein-coding	1.23494	1.10299	6.12696	5.41441	2.50923	3.17768e-30	1.43032e-28
NM_001136091	chr19	3896050	3907133	-	2666	1	Tcirg1|ATP6N1C|ATP6a3|Atp6i|OC-116|OPTB1|Stv1|TIRC7|Vph1|oc|-|19 A|19 3.62 cM|protein-coding	18.4813	26.2477	4.2733	3.26227	-2.3604	3.19994e-30	1.43758e-28
NM_007853	chr1	184205901	184212890	-	2000	1	Degs1|AA536663|Degs|Des1|Mdes|-|1|1 H5|protein-coding	51.9837	64.0928	155.125	153.877	1.62147	3.30787e-30	1.48322e-28
NM_009305	chrX	7215706	7230382	+	2473	1	Syp|A230093K24Rik|AI848995|Syn|p38|RP23-54C14.4|X A-D|X 3.44 cM|protein-coding	65.754	68.6468	173.583	164.709	1.53726	3.72295e-30	1.66614e-28
NM_033217	chr11	95430140	95449012	-	3393	1	Ngfr|LNGFR|Tnfrsf16|p75|p75NGFR|p75NTR|RP23-67E18.6|11 D|11 59.01 cM|protein-coding	1.91874	2.34674	0.0118004	0.0101483	-7.23454	3.75525e-30	1.67739e-28
NM_010928	chr3	97817461	97954290	+	10470	1	Notch2|AI853703|N2|-|3 F2.2|3 42.42 cM|protein-coding	2.82638	2.39766	0.283522	0.320501	-2.90571	3.97435e-30	1.77188e-28
NM_007807	chrX	9012378	9046450	-	4737	1	Cybb|C88302|Cgd|Cyd|Nox2|gp91phox|RP23-243O4.1|X A1.1|X|protein-coding	3.0715	5.89568	0.177837	0.187895	-4.38943	4.07956e-30	1.81532e-28
NM_018760	chr5	89316285	89668681	+	7464	1	Slc4a4|AI835705|NBC|NBC1|-|5|5 E2|protein-coding	6.76635	9.49606	1.66608	1.43129	-2.18246	4.26873e-30	1.8959e-28
NM_178899	chr6	3407089	3444498	-	2224	1	Hepacam2|AI987662|-|6 A1|6|protein-coding	44.2864	42.6461	110.533	121.027	1.61787	4.90905e-30	2.17616e-28
NM_001039089	chr12	93044483	93087597	-	6277	1	Sel1l|AW493766|Sel1h|mKIAA4137|-|12|12 E|protein-coding	19.4783	22.4524	51.823	55.4711	1.56336	7.93001e-30	3.50869e-28
NM_001177719	chr2	90977517	91023204	-	6098	1	Madd|9630059K23Rik|IG20|RP23-20F9.4|2 E1|2|protein-coding	28.7689	31.2612	77.0659	72.9844	1.52805	9.31749e-30	4.11481e-28
NM_001033500	chr9	73958141	74131010	+	5196	1	Wdr72|AW558070|D230040E23|-|9 D|9|protein-coding	2.43947	2.03823	8.45383	11.3476	2.35065	9.36393e-30	4.12754e-28
NM_001198565	chr1	12682511	12850453	+	4601	1	Sulf1|AI467640|AW121680|mKIAA1077|-|1 A3|1|protein-coding	3.44093	4.54393	0.331292	0.223298	-3.64432	9.7131e-30	4.2734e-28
NM_153795	chr19	7073448	7093959	-	2570	1	Fermt3|C79673|Kindlin3|-|19 A|19|protein-coding	6.33298	8.85214	0.561944	0.293046	-3.95169	1.29476e-29	5.68577e-28
NM_001024927	chr11	71861030	71949391	-	6644	1	Pitpnm3|A330068P14Rik|AI848332|Gm880|RP23-207N15.2|11 B4|11|protein-coding	4.58017	4.02045	12.4318	14.3064	1.84079	1.32512e-29	5.80818e-28
NM_145158	chr17	71601516	71660305	-	3900	1	Emilin2|FOAP-10|-|17 E1.3|17|protein-coding	2.21312	3.5	0.0514344	0.0614954	-5.41141	1.99588e-29	8.73187e-28
NM_001104529	chr1	94869696	94882968	+	3993	1	Gpr35|KPG_007|-|1 D|1|protein-coding	1.9145	2.77022	0.030182	0.0429165	-5.73205	2.04886e-29	8.94694e-28
NM_023182	chr8	108455894	108457762	-	879	1	Ctrl|0910001G08Rik|1810004D15Rik|AV005227|Ctra-1|Ctra1|chymopasin|mFLJ00366|-|8 D3|8 53.06 cM|protein-coding	4.4325	8.03234	40.389	65.4426	3.29372	2.09724e-29	9.14115e-28
NM_008046	chr13	115242470	115248938	-	2329	1	Fst|AL033346|-|13 D2.2|13|protein-coding	2.41419	3.14946	0	0	-10.2313	2.50495e-29	1.08979e-27
NM_008101	chr11	120392041	120400298	+	1913	1	Gcgr|GR|RP23-82I5.18-002|11 E2|11|protein-coding	2.81025	5.49512	23.5071	29.748	2.88996	2.85304e-29	1.23893e-27
NM_178220	chr7	106683996	106755281	+	7071	1	Arrb1|1200006I17Rik|AW208571|G430100A01Rik|-|7 E2|7 54.09 cM|protein-coding	3.0411	3.71107	0.436853	0.377681	-2.84418	2.90681e-29	1.25994e-27
NR_037590	chr3	159502659	159598139	+	2756	1	Wls|5031439A09Rik|AI173978|AI987742|Gpr177|-|3 H4|3|protein-coding	45.2403	49.7422	115.28	127.259	1.5595	3.14192e-29	1.35933e-27
NM_011804	chr1	167693911	167705435	+	2119	1	Creg1|AA755314|Creg|-|1 H2.3|1|protein-coding	62.7503	73.8954	171.365	172.463	1.53939	3.21701e-29	1.38925e-27
NM_011198	chr1	151947254	151955142	+	4133	1	Ptgs2|COX2|Cox-2|PGHS-2|PHS-2|Pghs2|TIS10|-|1 H1|1 63.84 cM|protein-coding	5.41778	5.3147	0.562945	0.314846	-3.41768	3.48635e-29	1.50279e-27
NM_025436	chr8	67196942	67212375	-	1816	1	Sc4mol|1500001G16Rik|C78600|DESP4|ERG25|Msmo1|-|8 B3.1|8|protein-coding	22.1344	25.0121	74.3984	61.8819	1.73753	3.64411e-29	1.5679e-27
NM_176930	chr12	45429872	45702833	+	7539	1	Nrcam|Bravo|C030017F07Rik|C130076O07Rik|mKIAA0343|-|12 B3|12 20.71 cM|protein-coding	2.27662	1.88866	8.54553	7.02162	2.10532	3.76419e-29	1.6166e-27
NM_001170800	chr10	3366076	3460176	+	5550	1	Ipcef1|A130090K04Rik|-|10 A1|10|protein-coding	0.293257	0.261514	2.69601	2.4925	3.43186	3.95866e-29	1.697e-27
NM_009141	chr5	91188325	91190651	+	1649	1	Cxcl5|AMCF-II|ENA-78|GCP-2|LIX|Scyb5|Scyb6|-|5 E1|5 44.78 cM|protein-coding	7.41749	8.23016	0.145927	0.415198	-4.5452	4.29507e-29	1.83785e-27
NM_019741	chr4	149493453	149518277	+	3080	1	Slc2a5|AI526984|Glut5|Slc5a|RP23-123I20.2|4 E2|4|protein-coding	34.4442	36.9321	88.5527	87.0799	1.5052	4.6961e-29	2.00578e-27
NM_008873	chr14	21655884	21662610	+	2330	1	Plau|u-PA|uPA|-|14 A3|14 11.53 cM|protein-coding	10.4779	20.151	1.23965	0.940481	-3.59705	5.64169e-29	2.40527e-27
NM_001042534	chr6	72499267	72512977	+	1388	1	Capg|gCap39|mbh1|-|6|6 C3|protein-coding	15.4925	20.7425	1.9653	2.26963	-2.88194	6.24661e-29	2.65833e-27
NM_001033186	chr11	96325905	96620936	+	2175	1	Skap1|1700091G21Rik|Scap1|Skap-55|RP23-196B19.1|11 D|11|protein-coding	7.64178	7.41204	25.3049	22.2446	1.86412	6.38417e-29	2.71194e-27
NM_010577	chr15	103174718	103197179	-	4334	1	Itga5|Cd49e|Fnra|VLA5|-|15 F3|15 58.9 cM|protein-coding	5.45096	7.83767	0.805302	0.600396	-3.03309	6.52167e-29	2.76533e-27
NM_010699	chr7	54101174	54110997	+	1613	1	Ldha|Ldh1|Ldhm|l7R2|-|7 B4|7 30.6 cM|protein-coding	16.6338	21.7157	2.78534	2.84441	-2.5568	6.70265e-29	2.83693e-27
NM_032394	chr18	32118888	32196585	-	6542	1	Myo7b|-|-|18 B1|18 17.89 cM|protein-coding	1.63595	2.06253	0.0858672	0.0313969	-4.79038	6.81595e-29	2.87968e-27
NM_008677	chr15	78075241	78093010	+	1442	1	Ncf4|AI451400|p40phox|RP23-385C21.1|15 E1|15 37.1 cM|protein-coding	5.40412	5.84838	0.111342	0.0949601	-5.52681	6.91761e-29	2.91736e-27
NM_009785	chr14	29718129	30535050	-	3655	1	Cacna2d3|Cacnad3|-|14|14 B|protein-coding	2.67181	2.68298	0.0988097	0.0281531	-5.21549	7.34038e-29	3.09009e-27
NM_019388	chr16	36603955	36666163	-	2529	1	Cd86|B7|B7-2|B7.2|B70|CLS1|Cd28l2|ETC-1|Ly-58|Ly58|MB7|MB7-2|TS/A-2|-|16 B5|16 25.72 cM|protein-coding	3.84191	3.08642	0.0634857	0.0406878	-5.82588	7.59391e-29	3.19108e-27
NM_019568	chr13	56390006	56397912	-	1819	1	Cxcl14|1110031L23Rik|1200006I23Rik|AI414372|BMAC|BRAK|KS1|Kec|MIP-2g|MIP2gamma|NJAC|Scyb14|bolekine|-|13 B1|13|protein-coding	6.39893	5.82223	0.264577	0.131848	-4.7517	7.94369e-29	3.33208e-27
NM_177639	chr17	70774132	71170753	+	6309	1	Dlgap1|4933422O14Rik|9630002F18|AI845682|AI848168|BB075781|D17Bwg0511e|GKAP/SAPAP|GKPA/SAPAP|Gkap|Sapap1|mKIAA4162|-|17 E1.3|17 40.85 cM|protein-coding	0.429961	0.553333	3.10289	3.01753	2.83859	1.15563e-28	4.83876e-27
NM_053155	chr12	106001324	106103286	-	11946	1	Clmn|9330188N17Rik|AI428889|AI788815|mKIAA1188|-|12|12 F1|protein-coding	2.99325	2.24919	0.322361	0.235051	-3.03771	1.15806e-28	4.84029e-27
NM_009636	chr11	5761869	5772228	+	4026	1	Aebp1|ACLP|RP23-385C16.8|11 A1|11|protein-coding	3.1851	4.29656	0.259068	0.204072	-3.80455	1.41339e-28	5.89693e-27
NM_016771	chr5	87983675	87998031	-	2384	1	Sult1d1|5033411P13Rik|AI987815|ST1d1|SULT-N|Sultn|-|5 E1|5|protein-coding	26.6669	30.7181	7.58889	7.45419	-1.72396	1.48832e-28	6.19852e-27
NM_013566	chr15	102046426	102062366	-	2657	1	Itgb7|Ly69|-|15 F3|15 57.39 cM|protein-coding	4.88195	8.20802	0.256628	0.064496	-5.16215	1.6931e-28	7.03885e-27
NR_033241	chr14	70874362	70920067	-	4434	1	Bmp1|Pcp|Tld|-|14 D2|14 36.32 cM|protein-coding	7.63057	5.52894	23.5226	24.1244	2.05692	2.01726e-28	8.37162e-27
NM_009655	chr16	52249109	52453110	-	4941	1	Alcam|AI853494|BEN|CD166|DM-GRASP|MuSC|SC1|-|16 B5|16|protein-coding	52.8241	57.5149	17.5042	15.5437	-1.53324	2.10501e-28	8.72034e-27
NM_001013813	chr9	13424433	13513977	+	5939	1	Maml2|5930431H10|BC032967|-|9 A1|9|protein-coding	3.60416	3.86365	0.499827	0.426612	-2.80607	2.46051e-28	1.0175e-26
NM_010407	chr2	152934204	152977177	+	2077	1	Hck|AI849071|Bmk|-|2 H1|2 75.41 cM|protein-coding	4.70171	8.19608	0.212435	0.131856	-5.01236	2.5957e-28	1.07152e-26
NM_133211	chrX	163742863	163768460	-	3741	1	Tlr7|-|RP23-139P21.3|X F5|X|protein-coding	1.72709	2.33811	0.0214054	0.0183016	-6.38737	2.64507e-28	1.08997e-26
NM_008976	chr1	191552147	191700572	+	10723	1	Ptpn14|C130080N23Rik|OTTMUSG00000022087|PTP36|-|1 H6|1 95.03 cM|protein-coding	2.40554	2.61911	0.179564	0.312939	-3.13094	2.74411e-28	1.1288e-26
NM_144539	chr1	173562534	173583168	-	3967	1	Slamf7|19A|19A24|4930560D03Rik|CRACC|CS1|-|1|1 H2|protein-coding	2.71036	6.88188	0.0505657	0.0862947	-5.86427	2.90259e-28	1.1919e-26
NM_010729	chr9	58135530	58161019	-	3329	1	Loxl1|Loxl|-|9 B|9 31.65 cM|protein-coding	3.08162	4.96052	0.0843111	0.164533	-4.76122	3.37153e-28	1.38203e-26
NM_021541	chr1	74936518	74939709	-	695	1	Cryba2|E130107M19Rik|-|1 C3|1 38.54 cM|protein-coding	134.975	118.238	18.355	28.0329	-2.24251	3.98517e-28	1.63072e-26
NM_001012451	chr4	32891010	33037801	-	4426	1	Ankrd6|-|RP23-301P13.2|4 A5|4|protein-coding	5.43798	4.85657	0.652597	0.52604	-2.92587	4.12522e-28	1.68508e-26
NM_009182	chr18	64414013	64435798	+	6272	1	St8sia3|AI847333|ST8SiaIII|Siat8c|-|18 E1|18|protein-coding	12.2829	14.6654	3.31947	3.93065	-1.68392	4.53053e-28	1.84742e-26
NM_033037	chr18	46872859	46887996	-	1523	1	Cdo1|1300002L19Rik|Cdo|D18Ucla3|-|18 C|18 24.75 cM|protein-coding	16.1919	16.5344	2.21251	1.41647	-2.97459	4.74091e-28	1.92984e-26
NM_008489	chr2	158132229	158158588	+	2508	1	Lbp|Bpifd2|Ly88|RP23-407H16.4|2 H1|2 78.72 cM|protein-coding	4.11004	4.42597	0.207857	0.150225	-4.36703	4.90172e-28	1.99183e-26
NM_008879	chr14	75536232	75630649	+	3729	1	Lcp1|AW536232|D14Ertd310e|LCP-1|Pls2|pp65|-|14 D3|14 39.63 cM|protein-coding	7.97543	11.4759	1.38777	0.936599	-2.85811	5.41768e-28	2.19768e-26
NM_009779	chr6	122797158	122806175	-	4295	1	C3ar1|AZ3B|C3AR|HNFAG09|-|6|6 F1|protein-coding	3.11193	6.70329	0.149434	0.183367	-4.64767	5.42928e-28	2.19858e-26
NM_007463	chr1	75371872	75428881	+	10744	1	Speg|AW125581|Apeg1|BPEG|D1Bwg1450e|SPEGalpha|SPEGbeta|mKIAA1297|-|1 C4|1 38.88 cM|protein-coding	1.70768	1.85462	0.19043	0.121115	-3.31676	5.66751e-28	2.29108e-26
NM_009421	chr2	34798778	34817292	-	2312	1	Traf1|4732496E14Rik|RP23-9N11.6|2 B|2|protein-coding	3.17851	2.83319	0.0173178	0.0296134	-6.65281	7.84035e-28	3.16398e-26
NM_001080780	chr6	118101766	118147762	-	7320	1	Ret|PTC|RET51|RET9|c-Ret|-|6 E3-F1|6 55.86 cM|protein-coding	8.63108	7.76451	22.4688	28.2812	1.83381	7.98142e-28	3.2131e-26
NM_011691	chr17	57418523	57468659	+	4139	1	Vav1|Vav|vav-T|-|17 D|17 29.76 cM|protein-coding	3.47947	5.23115	0.242322	0.0827087	-4.55297	7.98952e-28	3.2131e-26
NM_201531	chr12	17178906	17183694	-	4786	1	Kcnf1|Gm1182|Kv5.1|-|12 A1.1|12|protein-coding	0.0721132	0	2.00328	1.63836	5.95374	8.02836e-28	3.22319e-26
NM_009151	chr5	114267807	114280510	-	2600	1	Selplg|CD162|Psgl-1|Psgl1|Selp1|Selpl|-|5 F|5 55.59 cM|protein-coding	3.737	6.80397	0.169703	0.0789995	-5.19784	8.48618e-28	3.40116e-26
NM_010130	chr17	57498109	57622952	+	3221	1	Emr1|DD7A5-7|EGF-TM7|F4/80|Gpf480|Ly71|TM7LN3|-|17 D|17 29.8 cM|protein-coding	4.25684	8.67054	0.286399	0.18074	-4.5764	8.70655e-28	3.48351e-26
NM_177388	chr10	82693884	82800562	-	4373	1	Slc41a2|A230035L05Rik|SLC41A1-L1|-|10 C1|10|protein-coding	12.8687	11.553	2.8896	2.64651	-1.93872	9.13472e-28	3.64859e-26
NM_022882	chr17	71533318	71599158	+	5619	1	Lpin2|2610511G02Rik|AI481352|AW742896|-|17 E1.3|17|protein-coding	16.2558	20.0276	5.08312	4.94809	-1.6459	9.17592e-28	3.6588e-26
NM_001029929	chr11	70273124	70279701	+	2785	1	Zmynd15|-|DN-491F10.7|11 B3|11|protein-coding	8.0401	13.9998	0.921825	1.08198	-3.2387	1.02934e-27	4.09739e-26
NM_023525	chr5	31357184	31380852	+	7060	1	Cad|2410008J01Rik|AU018859|Cpad|-|5 B1|5|protein-coding	10.5208	11.384	34.433	26.8153	1.689	1.30511e-27	5.18632e-26
NM_144538	chr19	10092718	10110076	+	2308	1	Rab3il1|1200014K04Rik|AI115013|C76746|Rab3ail1|-|19 A|19|protein-coding	6.88101	7.25693	0.643083	0.385642	-3.58372	1.38828e-27	5.50747e-26
NM_009841	chr18	36884721	36886308	-	1493	1	Cd14|-|-|18 B2|18 19.46 cM|protein-coding	10.8354	16.4202	0.779321	1.16952	-3.57913	1.47682e-27	5.84879e-26
NM_181072	chr9	70055157	70247874	+	4914	1	Myo1e|2310020N23Rik|9130023P14Rik|AA407778|myosin-1e|myr 3|-|9 D|9 39.41 cM|protein-coding	11.8032	13.003	2.93886	3.26103	-1.79203	1.50417e-27	5.94704e-26
NM_001081171	chr2	179911078	179960564	-	11307	1	Lama5|AA408760|AA408762|AI853660|[a]5|laminin-511|mKIAA0533|RP23-16P3.3|2 H4|2 102.7 cM|protein-coding	4.91591	3.5731	0.39026	0.611718	-2.87759	1.676e-27	6.61527e-26
NM_008063	chr9	44206259	44211048	+	2075	1	Slc37a4|G6PT|G6pt1|GSD-1b|mG6PT|-|9|9 B|protein-coding	16.0441	17.7124	42.377	44.7189	1.5741	1.76539e-27	6.95637e-26
NM_001040689	chr2	151668663	151700404	+	2364	1	Rspo4|A730099F22|A930029K19Rik|RP23-361N10.3|2 G3|2|protein-coding	9.5971	8.04738	26.8622	27.1288	1.81764	1.78972e-27	7.04036e-26
NM_020001	chr6	123179861	123197042	+	1237	1	Clec4n|Clec6a|Clecsf10|Nkcl|-|6 F3|6 58.3 cM|protein-coding	6.21976	5.80286	0.129794	0	-6.34929	1.90573e-27	7.48416e-26
NM_207683	chr6	139535772	139917804	+	6002	1	Pik3c2g|C80387|PI3K-C2-gamma|-|6 G2|6 69.7 cM|protein-coding	10.0416	8.42394	1.96498	1.44332	-2.23925	2.07216e-27	8.1241e-26
NM_008018	chr19	47334664	47538901	-	10447	1	Sh3pxd2a|2310014D11Rik|AA589508|AI256723|AI413738|C230050L11|EG329070|Fish|Gm5098|Sh3md1|TSK5|Tks5|-|19|19 D2|protein-coding	4.90985	8.21133	23.3886	27.3151	2.16557	2.25813e-27	8.83842e-26
NM_207675	chr9	47338435	47661468	+	4374	1	Cadm1|2900073G06Rik|3100001I08Rik|AI987920|Bl2|Igsf4|Igsf4a|Necl2|RA175|RA175A|RA175B|RA175C|RA175N|ST17|SgIGSF|SynCam|Tslc1|-|9|9 B-C|protein-coding	17.5452	25.1005	4.59484	5.35452	-1.88611	2.70321e-27	1.05628e-25
NM_015771	chr14	58308499	58364960	-	5181	1	Lats2|4932411G09Rik|AV277261|AW228608|-|14 C3|14|protein-coding	5.17861	6.16269	0.650388	0.905412	-2.65028	2.77888e-27	1.08404e-25
NM_025352	chr11	53242450	53244333	-	495	1	Uqcrq|1100001F06Rik|1500040F11Rik|5830407L17Rik|9.5kDa|AA959903|QP-C|Qpc|Uqcrb|c1502|RP23-226J16.5|11 B1.3|11|protein-coding	94.6556	95.09	273.269	236.364	1.63001	3.17581e-27	1.23682e-25
NM_205820	chrX	103338614	103355832	+	4009	1	Tlr13|AI666735|Gm713|RP23-186F4.4|X D|X|protein-coding	4.12132	7.54354	0.380213	0.204938	-4.10989	3.32347e-27	1.29218e-25
NM_001146022	chr14	33772733	33998252	-	9620	1	Wdfy4|Gm18810|-|14 B|14|protein-coding	0.830533	0.77472	0.0166897	0.0142341	-5.45731	3.83081e-27	1.48697e-25
NM_001162934	chr2	124962428	124973577	+	1026	1	Ctxn2|BB181834|Gm1638|-|2 F1|2|protein-coding	7.88365	7.79897	0.234535	0.0667312	-5.50667	4.00341e-27	1.55139e-25
NM_010833	chrX	93291384	93363892	+	3825	1	Msn|C78546|RP23-98K7.1|X C3|X|protein-coding	17.5104	26.5291	3.84895	4.72656	-2.14501	4.27549e-27	1.65408e-25
NM_018863	chr2	129513737	129515604	-	744	1	Pdyn|Dyn|RP23-358G23.1|2 F1|2 63.19 cM|protein-coding	14.5178	24.252	113.659	79.5727	2.52672	4.46862e-27	1.72595e-25
NM_011170	chr2	131735664	131764167	+	2181	1	Prnp|AA960666|AI325101|CD230|PrP|PrP<C>|PrPC|PrPSc|Prn-i|Prn-p|Sinc|prP27-30|prP33-35C|RP23-401J24.1|2 F2|2 64.07 cM|protein-coding	179.666	173.264	420.96	456.667	1.51827	4.49592e-27	1.73363e-25
NR_040528	chr18	66663832	66671391	+	4889	1	Gm9926|ENSMUSG00000053891|mCG_147289|18 E1|18|miscRNA	1.59393	2.01381	0.0410297	0.0630596	-4.86356	4.72816e-27	1.82019e-25
NM_011756	chr7	29161803	29164247	-	1761	1	Zfp36|Gos24|Nup475|TIS11D|TISII|Tis11|Ttp|Zfp-36|-|7 A3|7 16.72 cM|protein-coding	142.528	118.364	35.1263	27.3769	-1.86204	5.80884e-27	2.23254e-25
NM_019653	chr11	79052884	79068197	-	2479	1	Wsb1|1110056B13Rik|2700038M07Rik|-|11 B5|11|protein-coding	25.7246	26.8195	6.37567	7.33424	-1.73061	6.89889e-27	2.64714e-25
NM_146007	chr10	76058501	76086149	-	3699	1	Col6a2|Col6a-2|-|10 B5-C1|10 39.32 cM|protein-coding	2.94667	2.8525	0.140931	0.148075	-4.10756	7.46236e-27	2.85866e-25
NM_001177412	chr7	104457890	104474474	-	3971	1	Usp35|Gm1088|Gm493|-|7 E1|7|protein-coding	11.4141	12.6929	32.7406	29.4033	1.5724	7.6434e-27	2.92323e-25
NM_023689	chr8	65430142	65835893	+	3196	1	Spock3|2900045C01Rik|AI428471|mKIAA4039|-|8 B3.1|8|protein-coding	3.25609	3.33827	0.175765	0.0964638	-4.40099	8.20316e-27	3.13219e-25
NM_152804	chr13	111185252	111191051	+	2785	1	Plk2|Snk|-|13|13 D2.1|protein-coding	18.8958	19.7883	4.8541	3.63928	-1.98461	8.66952e-27	3.30487e-25
NM_030554	chr18	70138785	70213023	-	6969	1	Rab27b|2310021G14Rik|B130064M09Rik|-|18 E2|18 43.89 cM|protein-coding	1.67021	2.33016	0.034529	0.108068	-4.55078	9.06562e-27	3.45024e-25
NM_027407	chr1	60045912	60099931	-	3637	1	Ica1l|1700030B17Rik|Als2cr15|-|1 C2|1|protein-coding	0.311877	0.873542	6.32	7.52215	3.73966	9.15209e-27	3.4775e-25
NM_007651	chr3	106561779	106593067	-	2792	1	Cd53|AI323659|Ox-44|Tspan25|-|3 F2.3|3 46.53 cM|protein-coding	6.32403	10.2556	0.61779	0.282078	-4.0024	9.46009e-27	3.5887e-25
NM_001160319	chr4	138936574	139045447	+	15764	1	Ubr4|1810009A16Rik|A930005E13Rik|D930005K06Rik|Gm1032|Gm1666|N28143|RBAF600|Zubr1|mKIAA0462|p600|-|4 D3|4|protein-coding	57.5739	55.9951	159.267	134.46	1.57447	1.06515e-26	4.03412e-25
NM_001146119	chr12	12268945	12383167	+	4761	1	Fam49a|2410157M17Rik|9630047E15|D12Ertd553e|-|12 A1.1|12 5.63 cM|protein-coding	1.29493	2.15028	0.0253133	0	-6.86973	1.23716e-26	4.67801e-25
NM_011355	chr2	90936954	90955913	+	1326	1	Sfpi1|Dis-1|Dis1|PU.1|Sfpi-1|Spi-1|Spi1|Tcfpu1|Tfpu.1|RP23-20F9.1|2 E3|2 50.44 cM|protein-coding	7.62487	11.3591	0.453833	0.180869	-4.70779	1.26153e-26	4.76249e-25
NM_001170985	chr3	86882514	86978669	-	7269	1	Kirrel|6720469N11Rik|Kirrel1|Neph1|-|3 F1|3|protein-coding	1.8048	2.40668	0.0882956	0.160177	-3.84905	1.36391e-26	5.1407e-25
NM_010269	chr3	99966441	100010904	+	2855	1	Gdap2|C77050|D3Ertd801e|-|3 F2.2|3|protein-coding	12.1617	11.6642	31.9797	29.899	1.58145	1.48611e-26	5.59225e-25
NM_011027	chr5	123093920	123134293	+	4916	1	P2rx7|AI467586|P2X(7)|P2X7R|-|5 F|5|protein-coding	1.6654	2.01073	0.0408043	0.0766404	-4.71287	1.51587e-26	5.6951e-25
NM_001109757	chrX	103222615	103323499	+	8121	1	Atp7a|Blo|DXHXS1608e|I14|MNK|Mo|blotchy|br|brindled|mottled|RP23-186F4.3|X D|X 47.36 cM|protein-coding	8.545	9.14319	21.0924	21.7224	1.48157	1.57502e-26	5.90785e-25
NM_133955	chr8	126177829	126187780	+	3362	1	Rhou|2310026M05Rik|AI182090|Arhu|CDC42L1|G28K|WRCH-1|WRCH1|mG28K|-|8 E2|8|protein-coding	24.983	26.1574	8.25689	7.59771	-1.48438	1.62536e-26	6.08693e-25
NM_054053	chr13	81234067	81772143	-	19236	1	Gpr98|Frings|Mass1|Mgr1|VLGR1|RP24-540A17.1|13 C3|13 42.18 cM|protein-coding	0.284596	0.405778	1.65373	1.47741	2.3848	1.66479e-26	6.22462e-25
NM_178394	chr5	37442096	37516537	+	2367	1	Jakmip1|5830437M04Rik|C330021K24Rik|Gababrbp|Marlin-1|-|5 B3|5|protein-coding	4.47987	7.12578	21.388	22.3496	2.12247	1.72453e-26	6.43769e-25
NM_009049	chr1	75268777	75274955	-	702	1	Resp18|AI851012|-|1 C3|1|protein-coding	2845.69	2732.69	895.446	820.603	-1.49733	1.80847e-26	6.74028e-25
NM_145841	chr8	38585608	39724562	-	2379	1	Sgcz|C230085N17Rik|-|8 A4|8|protein-coding	0	0.0494804	2.22578	2.72024	6.60236	1.92915e-26	7.17865e-25
NM_153081	chr11	70027412	70029916	+	1749	1	Slc16a11|AB041591|MNCb-2717|RP23-198E14.4|DN-160I24.2|11 B3|11|protein-coding	31.0191	29.693	7.75227	7.55677	-1.78315	2.36211e-26	8.77578e-25
NM_001163567	chr3	108773915	108830525	-	5689	1	Fam102b|1600010D10Rik|B430201A12Rik|-|3 F3|3|protein-coding	2.4708	3.7301	0.1763	0.252802	-3.62637	2.38008e-26	8.82855e-25
NM_008153	chr5	114062364	114100399	-	2840	1	Cmklr1|ChemR23|DEZ|Gpcr27|mcmklr1|-|5 F|5|protein-coding	3.76843	4.07436	0.113067	0.229095	-4.27462	3.12759e-26	1.1583e-24
NM_011350	chr6	82861879	82889744	-	4051	1	Sema4f|-|-|6 C3|6 35.94 cM|protein-coding	4.58998	3.27278	0.148552	0.253615	-4.0669	3.26515e-26	1.20733e-24
NM_001271510	chr7	149646717	149680773	+	1712	1	Lsp1|Lsp-1|WP34|p50|pp52|AL603651.4|7 F5|7 87.93 cM|protein-coding	8.32581	4.51348	0.0467742	0.0799839	-6.38343	3.75552e-26	1.38646e-24
NM_010517	chr11	98902574	98913957	+	2060	1	Igfbp4|AI875747|Deb2|IGFBP-4|RP23-333D2.6|11 D|11|protein-coding	12.9525	5.9028	0.0779395	0.232652	-5.6798	3.98573e-26	1.46914e-24
NM_001163104	chrX	105011816	105068250	+	3093	1	Fam46d|Gm377|-|X D|X|protein-coding	5.51727	3.15779	0.116763	0.0221359	-5.79636	4.43019e-26	1.63039e-24
NM_010329	chr4	142857325	142889410	-	1761	1	Pdpn|Gp38|OTS-8|RANDAM-2|T1-alpha|T1a|T1alpha|RP23-348F1.2|4 E1|4|protein-coding	4.73326	7.10534	0.227818	0.136191	-4.81227	5.21368e-26	1.91572e-24
NM_133722	chr7	91257866	91300403	-	2233	1	Abhd17c|2210412D01Rik|AL023007|Fam108c|Fam108c1|-|7 D3|7|protein-coding	18.3102	16.9861	45.1452	46.1397	1.57519	5.48694e-26	2.01297e-24
NM_008655	chr10	80392836	80394949	+	1260	1	Gadd45b|AI323528|Myd118|-|10 C1|10 39.72 cM|protein-coding	20.8634	19.2386	2.73789	3.04358	-2.58656	6.10495e-26	2.23619e-24
NM_010876	chr5	134696130	134705495	-	2708	1	Ncf1|NOXO2|Ncf-1|p47<phox>|p47phox|-|5 G2|5 74.47 cM|protein-coding	3.82468	4.34541	0.251795	0.227547	-3.87768	6.82779e-26	2.49705e-24
NM_008183	chr3	107784620	107789354	-	1037	1	Gstm2|Gstb-2|Gstb2|-|3 F2.3|3|protein-coding	6.46836	6.61933	27.8136	25.6557	2.23556	7.51043e-26	2.74242e-24
NM_001081220	chr11	97193423	97213387	-	9263	1	Gpr179|5330439C02Rik|Gpr158l1|RP23-157O10.2|11 D|11|protein-coding	1.21396	1.63453	0.099589	0.0554569	-3.99935	8.02225e-26	2.92475e-24
NM_001198823	chr16	84954681	85173952	-	3337	1	App|Abeta|Abpp|Adap|Ag|Cvap|E030013M08Rik|betaApp|-|16 C3-qter|16 46.92 cM|protein-coding	184.482	200.895	64.2418	55.2549	-1.48316	8.53622e-26	3.10729e-24
NM_130449	chr18	9707646	9877993	+	3310	1	Colec12|CL-P1|SRCL|Scara4|-|18 A1|18|protein-coding	2.22015	3.70909	0.0241926	0.0827386	-5.4955	9.76979e-26	3.5508e-24
NM_139292	chr10	79792890	79799186	+	2008	1	Reep6|0610011M24Rik|Dp1l1|-|10 C1|10|protein-coding	50.2293	47.292	114.372	123.934	1.49302	1.06148e-25	3.85192e-24
NM_022563	chr1	171902438	172019075	-	8271	1	Ddr2|AW495251|Ntrkr3|tyro10|-|1 H1-H5|1 76.84 cM|protein-coding	1.46693	2.21469	0.0872807	0.132494	-3.83519	1.09524e-25	3.9683e-24
NM_011245	chr9	89804613	89921817	+	4199	1	Rasgrf1|AI844718|CDC25|CDC25Mm|Grf1|Grfbeta|P190-A|Ras-GRF1|p190|p190RhoGEF|-|9 E3.1|9 47.31 cM|protein-coding	6.33096	8.65014	19.1929	20.3046	1.6076	1.12538e-25	4.07118e-24
NM_001045533	chr1	72473686	72583138	-	4181	1	March4|BC056494|mKIAA1399|-|1 C3|1|protein-coding	5.4499	6.03234	14.5934	14.9951	1.572	1.19064e-25	4.30065e-24
NM_026416	chr3	90345145	90347073	+	1056	1	S100a16|2300002L21Rik|AI325039|AI663996|DT1P1A7|S100F|-|3|3 F1-F2|protein-coding	14.1516	17.3092	1.44344	1.6861	-3.11348	1.25842e-25	4.53846e-24
NM_001195031	chr3	9687482	9833679	-	8242	1	Pag1|Cbp|F730007C19Rik|Pag|-|3 A1|3|protein-coding	2.02258	2.42239	6.24943	6.46425	1.72279	1.26318e-25	4.54163e-24
NM_011646	chr6	41252271	41255532	+	792	1	Try4|0910001B19Rik|Td|-|6 B1|6|protein-coding	2.74002	5.05186	25.9837	36.7911	3.2117	1.26153e-25	4.54163e-24
NM_026929	chr2	119176978	119180062	+	1564	1	Chac1|1810008K03Rik|RP23-46P4.9|2 E5|2|protein-coding	41.8466	54.3224	125.372	116.886	1.54226	1.29421e-25	4.64604e-24
NM_028878	chr13	73818605	73838143	-	2425	1	Slc6a19|4632401C08Rik|B<0>AT1|-|13 C1|13|protein-coding	0.955976	0.889603	6.00482	7.94946	3.12601	1.29661e-25	4.64753e-24
NM_172463	chr1	95132474	95193025	+	4441	1	Sned1|6720455I24Rik|AI197264|AI642697|D430044C15Rik|SST3|Snep|-|1 D|1|protein-coding	4.40895	2.70273	0.171659	0.0925011	-4.56284	1.35129e-25	4.83611e-24
NR_003568	chr13	12706333	12742662	-	2933	1	Gpr137b-ps|2310041G17Rik|ENSMUSG00000075118|-|13 A1|13|pseudo	7.24752	8.58573	21.8698	20.2431	1.61758	1.41335e-25	5.05053e-24
NM_001009947	chrX	33428827	33616557	+	6610	1	Dock11|5033414A21Rik|8030476J24|Zizimin2|sph238|RP23-339O19.3|X A3.2|X|protein-coding	22.8844	19.7309	5.61366	6.01411	-1.67154	1.5535e-25	5.54285e-24
NR_033498	chr3	106842422	106857240	+	5542	1	AI504432|A230102G19|-|3 F2.3|3|miscRNA	1.00566	1.8685	0	0.0123541	-7.37283	1.74579e-25	6.21949e-24
NM_001034115	chr7	51565634	51613723	+	7569	1	Shank1|-|-|7 B4|7|protein-coding	4.18986	3.93331	0.747295	0.565483	-2.42901	1.96159e-25	6.97765e-24
NM_001159683	chr2	169934143	169968175	-	5661	1	Zfp217|4933431C08Rik|AW987152|Gm562|ZABC1|Znf217|RP23-233M15.1|2 H3|2 89.91 cM|protein-coding	9.82749	9.63115	2.67859	2.41336	-1.73032	1.97643e-25	7.01977e-24
NM_008047	chr16	37777141	37836602	+	3596	1	Fstl1|AI316791|AW107808|Fstl|TSC-36|-|16 B3|16 26.48 cM|protein-coding	6.48737	8.3008	1.16019	0.876042	-2.65491	2.08746e-25	7.40288e-24
NM_010227	chrX	71468800	71491873	-	8299	1	Flna|ABP-280|Dilp2|F730004A14Rik|Fln1|filamin-1|RP23-436K3.1|X A7.3|X 37.89 cM|protein-coding	20.5091	26.3261	6.91707	6.72105	-1.56987	2.21758e-25	7.85246e-24
NM_172308	chr10	6190411	6373466	-	3701	1	Mthfd1l|2410004L15Rik|AI647056|Fthfsdc1|-|10 A1|10|protein-coding	9.12853	8.6906	24.4853	21.7415	1.5795	2.41952e-25	8.55459e-24
NM_013500	chr13	89680241	89751437	+	5048	1	Hapln1|BB099155|CLP|Crtl1|Crtl1l|LP|LP-1|-|13 C3|13 45.5 cM|protein-coding	15.271	13.6913	4.02902	3.87308	-1.67104	2.52916e-25	8.92874e-24
NM_007993	chr2	125126330	125332174	-	9832	1	Fbn1|AI536462|B430209H23|Fib-1|Tsk|RP23-368I1.1|2 F|2 61.38 cM|protein-coding	1.29922	1.42823	0.126485	0.100993	-3.37836	2.63801e-25	9.29899e-24
NM_001081329	chr7	130622154	130643963	-	4566	1	Zkscan2|9430065N20Rik|AW493225|Zfp694|-|7 F3|7|protein-coding	5.87612	6.48591	1.01035	1.13987	-2.31328	3.00988e-25	1.05939e-23
NM_029706	chr3	20149383	20174651	-	1481	1	Cpb1|0910001A18Rik|1810063F02Rik|2210008M23Rik|AI504870|-|3 A2|3 6.29 cM|protein-coding	5.82792	10.2233	35.9167	56.0196	2.73056	3.16977e-25	1.11399e-23
NM_011716	chr5	37357343	37380221	-	3554	1	Wfs1|AI481085|wolframin|-|5 B3|5|protein-coding	23.0643	30.0088	72.6451	64.2613	1.5767	3.19043e-25	1.11957e-23
NM_133655	chr7	150238655	150253835	+	1508	1	Cd81|Tapa-1|Tapa1|Tspan28|-|7 F5|7 88.1 cM|protein-coding	109.696	115.566	36.8962	35.3533	-1.43483	3.24065e-25	1.13549e-23
NM_001033329	chrX	92244283	92361825	-	4999	1	Arhgef9|9630036L12Rik|A230067K14|mKIAA0424|RP23-230K20.3|X C3|X|protein-coding	11.5828	13.3155	3.44258	3.4658	-1.64178	3.41005e-25	1.19306e-23
NM_023333	chr6	40980267	40985508	-	2135	1	2210010C04Rik|AV072249|-|6 B1|6|protein-coding	4.96668	7.78983	25.9667	42.7085	2.64051	3.48236e-25	1.21654e-23
NM_026924	chr2	144130912	144157816	-	1466	1	Ovol2|1700108N11Rik|1810007D21Rik|M-OVO|M-OVO-A|M-OVO-B|MOVO|Ovo2|Zfp339|movo2|RP23-73K21.4|2 H1|2|protein-coding	0.0335932	0.214123	7.11466	4.41437	5.6262	3.64218e-25	1.27048e-23
NM_001252374	chr6	56832395	56851880	-	1506	1	Nt5c3|1600024P05Rik|2610206B05Rik|3110004A18Rik|AI842776|Nt5y|PN-1|PN-I|PSN1|UMPH|Umph-1|Umph1|cN-III|lupin|p36|-|6 B3|6|protein-coding	39.7577	53.9922	126.605	124.548	1.63209	3.66981e-25	1.27821e-23
NM_026918	chr7	134193670	134195491	-	631	1	Zg16|1810010M01Rik|AI593689|ZG16p|-|7|7 F4|protein-coding	3.67392	4.72406	25.3659	37.9308	3.1174	4.46404e-25	1.55253e-23
NM_028994	chr14	56159103	56168854	+	3388	1	Pck2|1810010O14Rik|9130022B02Rik|PEPCK-M|-|14 C1|14 28.19 cM|protein-coding	51.9991	54.3331	124.525	117.214	1.39039	4.77228e-25	1.65727e-23
NM_018729	chr1	173489324	173515447	+	3747	1	Cd244|2B4|C9.1|F730046O15Rik|Ly90|NAIL|NKR2B4|Nmrk|SLAMF4|-|1 H3|1 79.52 cM|protein-coding	1.93494	2.85785	0.0856981	0.0365446	-5.0885	7.28245e-25	2.52523e-23
NM_145983	chr6	126482569	126485573	-	3002	1	Kcna5|Kv1.5|-|6 F3|6 61.35 cM|protein-coding	2.31657	3.07053	0.0934949	0.0228069	-5.34146	8.99567e-25	3.11468e-23
NM_134158	chr11	114858083	114863194	-	1133	1	AF251705|CLM4|Cd300c|Cd300d|DIgR1|Igsf7|Lmir2|MAIR-II|RP23-331L12.4|11 E2|11 80.57 cM|protein-coding	5.96376	7.61655	0.212386	0	-5.83126	9.26377e-25	3.20277e-23
NM_175484	chr9	62267299	62384851	-	3596	1	Coro2b|CLIPINC|E130012P22Rik|-|9 B|9|protein-coding	20.9297	20.6921	48.7159	49.6374	1.44548	9.28373e-25	3.20494e-23
NM_028758	chr7	129130236	129164712	-	4872	1	Gga2|1200007E24Rik|mKIAA1080|-|7|7 F3|protein-coding	14.9521	15.5626	35.1501	35.9413	1.42593	9.74861e-25	3.36047e-23
NM_029575	chr9	115996813	116084481	-	4704	1	Tgfbr2|1110020H15Rik|AU042018|DNIIR|RIIDN|TBR-II|TbetaR-II|TbetaRII|-|9 F3|9 68.39 cM|protein-coding	4.00515	4.41941	0.554278	0.589601	-2.67034	9.93301e-25	3.419e-23
NM_207655	chr11	16652206	16813910	+	5935	1	Egfr|9030024J15Rik|AI552599|Erbb|Errb1|Errp|Wa5|wa-2|wa2|RP23-295E4.1|11 A1-A4|11 9.41 cM|protein-coding	1.01382	1.46723	5.08279	5.18082	2.25339	1.03481e-24	3.55664e-23
NM_001024645	chr14	56109930	56127101	+	4556	1	Lrrc16b|mFLJ00240|-|14 C3|14|protein-coding	13.6184	13.7837	32.8334	31.2644	1.43106	1.0525e-24	3.61216e-23
NM_007406	chr8	90796302	90853861	+	6091	1	Adcy7|AA407758|-|8 C3|8 43.06 cM|protein-coding	1.87047	2.98157	0.164664	0.123646	-3.86114	1.13149e-24	3.87756e-23
NM_007976	chr1	166081990	166150405	+	7379	1	F5|AI173222|Cf-5|Cf5|-|1 H2.2|1 71.46 cM|protein-coding	2.78052	4.94361	0.271845	0.102064	-4.16608	1.35241e-24	4.62784e-23
NM_013749	chr17	23812412	23814416	-	959	1	Tnfrsf12a|AI255180|C87282|Fn14|HPIP|TWEAK-R|TweakR|-|17 A3.3|17|protein-coding	55.6463	67.8963	16.8576	14.8532	-1.75452	1.70057e-24	5.81074e-23
NM_028782	chr17	56753722	56766326	-	2945	1	Lonp1|1200017E13Rik|LON|Prss15|-|17|17 D|protein-coding	33.8963	36.3875	86.9182	76.4687	1.42285	2.06697e-24	7.0524e-23
NM_139269	chr19	7631949	7663035	+	3516	1	Pla2g16|C78643|HRSL3|Hrasls3|Hrev107|MLP-3|-|19 A|19|protein-coding	11.6849	14.3355	3.06907	3.16506	-1.85197	2.13275e-24	7.26624e-23
NM_008051	chr7	52872976	52876429	+	2576	1	Fut1|-|-|7 B4|7 29.39 cM|protein-coding	0.631822	0.47204	6.40029	4.57244	3.52124	2.28146e-24	7.7616e-23
NM_145356	chr18	75979832	76308218	+	4565	1	Zbtb7c|B230208J24Rik|Kr-pok|Zbtb36|-|18 E3|18|protein-coding	7.14146	7.18329	1.49384	1.39508	-2.10489	2.36e-24	8.01714e-23
NM_019483	chr3	54559504	54605191	+	5372	1	Smad9|MADH6|Madh8|Madh9|Smad8|-|3|3 D|protein-coding	4.2233	5.01624	0.657151	0.77126	-2.48096	2.50445e-24	8.49554e-23
NM_133212	chrX	163680664	163701720	-	3154	1	Tlr8|-|RP23-139P21.2|X F5|X|protein-coding	1.37609	2.21368	0	0	-10.0338	2.599e-24	8.80349e-23
NM_172442	chr19	12540826	12576486	-	5759	1	Dtx4|AI449438|BC044798|D930042H13|RNF155|-|19 A|19|protein-coding	4.33342	5.48967	0.675632	0.862095	-2.46072	2.64508e-24	8.94662e-23
NM_001252530	chr7	106806314	106855352	-	4619	1	Slco2b1|AI060904|AI852653|OATP-B|Slc21a9|-|7 E2|7|protein-coding	2.30637	4.12714	0.130284	0.0296455	-5.14135	2.68519e-24	9.0692e-23
NM_028880	chr6	77192711	77195511	+	2517	1	Lrrtm1|4632401D06Rik|AW125451|-|6 C3|6|protein-coding	2.66495	2.72715	0.0796957	0	-5.9079	2.69585e-24	9.0921e-23
NR_002846	chr2	174106738	174120937	-	2243	1	Nespas|Gnas-as|-|2 H4|2 97.89 cM|miscRNA	7.54203	9.04111	1.073	0.732764	-2.99678	3.10673e-24	1.04628e-22
NM_025659	chr11	95691386	95703753	-	4028	1	Abi3|2210414K06Rik|AI987680|NESH|RP23-151M22.4|11 D|11|protein-coding	3.15906	4.2652	0.33856	0.323053	-3.27506	3.14043e-24	1.0561e-22
NM_175088	chr6	15670661	15752169	+	3428	1	Mdfic|Kdt1|Mdfid|-|6 A1|6|protein-coding	4.0861	6.00721	0.198909	0.419542	-3.79213	3.42829e-24	1.15125e-22
NM_021455	chr5	135582761	135614252	+	3630	1	Mlxipl|ChREBP|WS-bHLH|Wbscr14|bHLHd14|-|5 G2|5|protein-coding	38.0162	45.5458	96.1435	119.55	1.57723	3.48839e-24	1.16976e-22
NM_016889	chr2	146047733	146050754	+	3019	1	Insm1|IA-1|RP23-185F7.1|2 G1|2|protein-coding	55.365	58.1026	123.043	130.248	1.36446	3.73843e-24	1.25181e-22
NM_011542	chr4	135803872	135830814	+	1234	1	Tcea3|S-II|SII-K1|RP23-118A9.5|4 D3|4|protein-coding	3.95683	6.23001	0.0324463	0.0279038	-7.02768	4.71175e-24	1.57548e-22
NM_001077354	chrX	101272775	101396456	-	10883	1	C77370|A230051P11|C77386|Kiaa2022|Xpn|mKIAA2022|RP23-35L3.1|X D|X|protein-coding	0.9653	1.27588	0.0774065	0.0346195	-4.12789	4.77129e-24	1.59311e-22
NM_175686	chr1	165175250	165243781	-	4957	1	Prrx1|A230024N07Rik|AA755424|AI385634|AI843499|K-2|Pmx|Pmx1|Prx1|mHox|-|1 H2.1|1 70.53 cM|protein-coding	1.51238	2.06526	0.0809337	0.0552481	-4.50171	5.01865e-24	1.67331e-22
NM_029529	chr10	19567723	19571265	-	2625	1	Slc35d3|6230421J19Rik|Frcl1|-|10|10 A2|protein-coding	3.34434	4.84141	13.9065	16.1877	2.08569	5.47159e-24	1.82174e-22
NM_001005423	chr1	72205807	72258881	-	2486	1	Mreg|Gm974|Wdt2|dsu|-|1 C3|1|protein-coding	2.49976	2.44565	9.98843	14.8201	2.5338	5.52976e-24	1.83849e-22
NR_036665	chr3	68298115	68430404	+	2182	1	Schip1|Nf2ip|Schip-1|-|3|3 E2|protein-coding	10.94	12.6194	2.09589	1.89881	-2.35332	5.60029e-24	1.8593e-22
NM_001012401	chr7	31338321	31340458	+	1320	1	Hspb6|AA387366|Gm479|Hsp20|-|7 B1|7|protein-coding	9.97632	9.8656	43.4884	29.8825	2.0902	6.31391e-24	2.09325e-22
NM_001159518	chr5	77778265	77837070	-	1205	1	Igfbp7|AGM|Fstl2|Mac25|-|5 C3.3|5|protein-coding	161.96	187.04	56.2277	56.7739	-1.41889	6.4154e-24	2.12389e-22
NM_010185	chr1	173159703	173164480	-	651	1	Fcer1g|AI573376|CD23|FcR-gamma|FcR[g]|FcRgamma|Fce1g|FcepsilonRI|Ly-50|-|1 H3|1 79.23 cM|protein-coding	37.0472	75.4967	5.66939	4.20745	-3.29365	6.48427e-24	2.14366e-22
NM_177781	chr1	14862729	14908943	-	4234	1	Trpa1|Anktm1|-|1 A3|1|protein-coding	1.51436	1.81574	0.0568334	0.0161706	-5.31293	6.89098e-24	2.2749e-22
NM_019549	chr11	16871209	16908721	-	4105	1	Plek|2010300B13Rik|RP23-348N2.1|11 A2|11 9.41 cM|protein-coding	6.57201	8.57112	1.17268	1.43466	-2.32409	7.23178e-24	2.38404e-22
NM_133907	chr5	29895782	30002617	+	5008	1	Ube3c|AI853514|mKIAA0010|-|5 B1|5|protein-coding	13.4725	11.8817	31.1757	32.08	1.52189	7.36856e-24	2.42572e-22
NM_021887	chr7	132746943	132777084	+	2596	1	Il21r|NILR|-|7|7 F4|protein-coding	4.63561	4.8048	0.355352	0.145133	-4.04954	7.49501e-24	2.46388e-22
NM_018797	chr10	94253612	94407212	-	7012	1	Plxnc1|2510048K12Rik|AW742158|CD232|Vespr|-|10|10 C3|protein-coding	2.11014	2.24313	0.154456	0.0439672	-4.27394	7.53877e-24	2.47479e-22
NM_001190332	chrX	48245822	48295887	-	4634	1	Frmd7|EG665849|Gm1533|-|X A5|X|protein-coding	0.13833	0.330142	3.56659	2.54921	3.88554	7.57919e-24	2.48457e-22
NM_009976	chr2	148697468	148701204	-	737	1	Cst3|CysC|RP23-250M11.9|2 G3|2 73.6 cM|protein-coding	1059.89	1237.57	357.28	391.374	-1.40911	7.64565e-24	2.50285e-22
NM_016762	chr15	34236436	34365995	+	3497	1	Matn2|Crtm2|matrilin-2|-|15|15 B3.3|protein-coding	0.789783	0.628117	9.23433	4.85651	3.51588	7.72667e-24	2.52584e-22
NM_172851	chr1	101669342	102382519	+	5094	1	Cntnap5b|C230078M14Rik|Caspr5-2|-|1 E1.1|1|protein-coding	1.23928	1.23205	0	0.0336407	-5.82845	8.28815e-24	2.70561e-22
NM_009780	chr17	34865326	34880842	-	5350	1	C4b|C4|Ss|-|17 B1|17 18.29 cM|protein-coding	1.6133	2.09683	0.112483	0.102379	-3.89335	8.96798e-24	2.92346e-22
NM_009242	chr11	55208003	55233582	-	2287	1	Sparc|AA517111|BM-40|RP23-465I4.1|11 B1|11 33.04 cM|protein-coding	30.1056	44.6098	9.31395	9.64186	-1.76557	1.02634e-23	3.34111e-22
NM_009255	chr1	79790896	79855240	-	2044	1	Serpine2|B230326M24Rik|PAI-1|PI-7|PI7|PN-1|Spi4|-|1 C4|1 40.97 cM|protein-coding	10.8583	9.09608	0.883242	1.2899	-2.98607	1.12568e-23	3.65938e-22
NM_010387	chr17	34290136	34297174	+	1276	1	H2-DMb1|AI385589|H-2Mb1|H2-Mb1|-|17 B1|17 17.98 cM|protein-coding	4.05847	6.02495	0.0627566	0.0536569	-6.14503	1.33789e-23	4.34323e-22
NM_016869	chr5	72691264	72895447	-	4839	1	Corin|AV273130|Lrp4|-|5 C3.2|5|protein-coding	1.376	2.13995	0.00827418	0.0565954	-5.44286	1.41508e-23	4.58743e-22
NM_009741	chr1	108434756	108610867	-	7202	1	Bcl2|AW986256|Bcl-2|C430015F12Rik|D630044D05Rik|D830018M01Rik|-|1 E2.1|1 49.76 cM|protein-coding	3.52682	2.49444	0.33979	0.251952	-3.15145	1.53918e-23	4.98286e-22
NM_177373	chr10	105907366	106370524	+	6400	1	Ppfia2|5330438O12|B230207K17Rik|E130120L08Rik|mKIAA4112|-|10 D1|10|protein-coding	1.86493	3.11345	0.181801	0.171228	-3.60032	1.54381e-23	4.99094e-22
NM_001190718	chrX	42139744	42143338	-	3494	1	Dcaf12l1|9330180J20|A230038L21Rik|Decaf12l1|Wdr40b|RP23-16J5.1|X A4|X|protein-coding	4.29116	3.56991	11.8026	14.1314	1.92743	1.82053e-23	5.87742e-22
NM_176835	chr15	98929915	98935138	+	1457	1	Dnajc22|2810451A06Rik|AI506245|-|15 F1|15|protein-coding	9.10586	8.26496	0.385548	0.728502	-3.73275	1.83583e-23	5.91867e-22
NM_015734	chr2	27741945	27895030	+	8334	1	Col5a1|AI413331|RP23-475B13.1|2 A2-B|2 19.38 cM|protein-coding	0.923187	1.23311	0.052943	0.0452081	-4.23872	1.94406e-23	6.25897e-22
NM_010566	chr1	89516887	89617083	+	4909	1	Inpp5d|AI323613|SHIP|SHIP-1|SHIP1|s-SHIP|-|1 C5|1 44.44 cM|protein-coding	4.35035	6.82371	0.727287	0.753306	-2.70066	2.22016e-23	7.13805e-22
NM_011405	chr14	54989126	55036539	-	2269	1	Slc7a7|AI790233|my+lat1|-|14 C1|14|protein-coding	5.39067	7.79652	0.583376	0.558319	-3.31525	2.31909e-23	7.4459e-22
NM_198625	chr8	113245384	113265300	+	4693	1	Mtss1l|ABBA|-|8 E1|8|protein-coding	9.52151	8.30797	22.3355	27.3312	1.68163	2.60788e-23	8.36163e-22
NM_178754	chrX	165474561	165742367	+	4020	1	Arhgap6|AI504284|C130038E13|RhoGAPX-1|RP23-24O15.2|X F5|X|protein-coding	8.02378	7.87418	1.58661	1.66948	-2.0811	2.79497e-23	8.94924e-22
NM_010252	chr5	71142286	71233856	-	4760	1	Gabrg1|GabaA|GabaA/BZ|-|5 C3.1|5 37.43 cM|protein-coding	1.45056	1.17012	0.0253186	0.00723389	-6.10244	2.80643e-23	8.97366e-22
NM_133900	chr5	130271434	130293129	-	1527	1	Psph|AI480570|PSP|PSPase|-|5 G1.3|5|protein-coding	16.311	16.0289	55.0893	39.8017	1.75659	3.1044e-23	9.9129e-22
NM_027504	chr4	153690234	154010982	-	8586	1	Prdm16|5730557K01Rik|C130091E20|csp1|mKIAA1675|mel1|RP23-351I23.3|4 E2|4|protein-coding	1.34418	1.57609	0.140178	0.123623	-3.25941	3.21664e-23	1.02573e-21
NM_145392	chr1	33802329	33814595	-	1810	1	Bag2|2610042A13Rik|BC016230|-|1 B|1|protein-coding	3.07922	4.68099	15.4477	18.3877	2.33053	3.23367e-23	1.02976e-21
NM_144795	chr11	120497026	120504984	-	2904	1	Pycr1|-|RP23-84C12.10-001|11 E2|11|protein-coding	6.87842	6.21331	19.2287	17.3443	1.68641	3.63125e-23	1.1548e-21
NM_023794	chr16	22381386	22439643	-	3807	1	Etv5|1110005E01Rik|8430401F14Rik|ERM|-|16 B1|16|protein-coding	3.31658	3.18375	10.2948	9.47983	1.81021	3.74072e-23	1.188e-21
NM_025864	chr1	193149844	193176804	+	4194	1	Tmem206|2310028N02Rik|AI118576|-|1 H6|1|protein-coding	19.8387	20.7345	42.9272	47.14	1.35654	3.88346e-23	1.23166e-21
NM_033073	chr15	101242834	101258237	+	1575	1	Krt7|D15Wsu77e|K7|Krt2-7|-|15 F2|15 56.88 cM|protein-coding	148.776	159.513	327.237	374.951	1.39418	4.01373e-23	1.27125e-21
NM_001113419	chr3	67696142	68430404	+	2384	1	Gm21949|Iqcj-schip1|Schip-1-iqcj|-|3|3|protein-coding	9.78547	11.3857	1.9183	1.72348	-2.33252	4.04647e-23	1.27989e-21
NM_010745	chr13	37437214	37510905	+	990	1	Ly86|MD-1|MD1|-|13 A3.3|13|protein-coding	6.37667	9.15229	0.20262	0.242255	-4.87874	4.14157e-23	1.3082e-21
NM_001081011	chr1	133181828	133423938	-	8015	1	Srgap2|9930124L22Rik|AI448945|FBP2|Fnbp2|srGAP3|-|1 E4|1|protein-coding	7.07654	5.6818	1.43645	1.49525	-1.91973	4.22052e-23	1.33134e-21
NM_011594	chr11	118162375	118216725	-	3615	1	Timp2|D11Bwg1104e|Timp-2|RP23-394O9.2|11 E2|11 83.09 cM|protein-coding	11.9788	10.6226	2.62993	2.5195	-1.93087	4.43363e-23	1.39483e-21
NM_011435	chr5	52755043	52760977	+	2041	1	Sod3|AI314465|EC-SOD|-|5 C1|5 27.92 cM|protein-coding	4.01133	4.70852	0.196565	0.268363	-3.9968	4.43371e-23	1.39483e-21
NM_009142	chr8	97296080	97306326	+	3138	1	Cx3cl1|AB030188|ABCD-3|AI848747|CX3C|Cxc3|D8Bwg0439e|Scyd1|-|8 C5|8 46.79 cM|protein-coding	16.1259	11.0248	1.94312	2.32411	-2.46903	5.21601e-23	1.63874e-21
NM_023141	chr1	158583748	158604470	-	3260	1	Tor3a|Adir|-|1 H1|1|protein-coding	16.0216	19.0949	39.4506	41.2987	1.40929	5.40885e-23	1.69705e-21
NM_026170	chr17	26698457	26793878	+	2721	1	Ergic1|1200007D18Rik|maa-136|-|17|17 B1|protein-coding	39.4238	45.6393	98.7765	91.0691	1.36567	5.61701e-23	1.76e-21
NM_026268	chr10	98725865	98730123	+	2792	1	Dusp6|1300019I03Rik|MKP-3|MKP3|PYST1|-|10|10 C3|protein-coding	13.5313	14.9199	3.49134	3.48288	-1.82115	5.75303e-23	1.80021e-21
NM_008147	chr10	51200485	51206025	+	1294	1	Gp49a|gp49|-|10 B3|10|protein-coding	10.7483	21.5825	0.836977	0.264553	-4.67482	5.98764e-23	1.87112e-21
NM_007708	chr5	116295665	116456350	+	6847	1	Cit|C030025P15Rik|CRIK|CRIK-SK|Cit-k|-|5 F|5|protein-coding	2.47068	1.67277	0.140636	0.119993	-3.78967	6.04285e-23	1.88585e-21
NM_145986	chr15	80502277	80530855	+	2986	1	Fam83f|AW544981|-|15 E1|15|protein-coding	2.54365	2.90314	0.0939958	0.149106	-4.2433	6.77439e-23	2.11134e-21
NM_153054	chr8	71561607	71613121	-	3099	1	Slc18a1|4832416I10Rik|Vat1|Vmat1|-|8 B3.3|8 33.88 cM|protein-coding	2.37132	2.12636	8.3363	9.19263	2.16901	6.81155e-23	2.12009e-21
NM_175276	chr18	24867946	25292002	+	5380	1	Fhod3|A930009H06Rik|FHOS2|mKIAA1695|-|18 A2|18|protein-coding	6.18799	5.68684	13.5631	16.9103	1.56485	7.22775e-23	2.24665e-21
NM_028325	chrX	33735899	33739153	+	2182	1	Zcchc12|2810028A01Rik|AV136720|Sizn1|RP23-132G2.2|X A3.3|X|protein-coding	14.3983	16.1428	35.0042	33.0165	1.3614	7.36211e-23	2.28538e-21
NM_018755	chr15	33012884	33524307	+	2002	1	Cpq|1190003P12Rik|2610034C17Rik|Hls2|Lal-1|Pgcp|-|15|15 B3.2|protein-coding	164.221	153.548	54.3417	50.882	-1.39156	8.36729e-23	2.59397e-21
NM_009216	chr12	59312791	59317023	+	3865	1	Sstr1|SRIF-2|SS-1-R|SS1-R|SS1R|Smstr-1|Smstr1|sst1|-|12 C1|12 25.61 cM|protein-coding	3.26681	2.44583	0.16606	0.0797667	-4.34923	8.53765e-23	2.64328e-21
NM_012055	chr6	7625171	7643182	-	1913	1	Asns|-|-|6 A1|6|protein-coding	95.7275	97.5384	224.271	202.759	1.34862	8.66935e-23	2.68051e-21
NM_011581	chr17	14802507	14831269	-	5898	1	Thbs2|TSP2|Thbs-2|-|17 A3-B|17 8.95 cM|protein-coding	1.83969	0.884545	0	0.00583813	-8.25251	9.24647e-23	2.85518e-21
NM_130796	chr13	114382387	114408772	-	4443	1	Snx18|Snag1|-|13 D2.2|13|protein-coding	12.9545	15.9705	4.29774	3.99207	-1.59469	1.14415e-22	3.52833e-21
NM_001164253	chr9	66870400	66891678	-	1665	1	Tpm1|AA986836|AI854628|TM2|Tm3|Tmpa|Tpm-1|alpha-TM|-|9 C|9 36.27 cM|protein-coding	77.8464	89.5213	27.7311	22.7242	-1.52338	1.15609e-22	3.56044e-21
NM_008830	chr5	8893721	8959226	+	4045	1	Abcb4|Mdr2|Pgy-2|Pgy2|mdr-2|-|5 A1|5 3.43 cM|protein-coding	1.19493	1.37696	5.16683	5.73925	2.28937	1.17918e-22	3.6268e-21
NM_001146060	chr9	110782826	110803034	+	5139	1	Als2cl|79H19D|79H19E|BC022645|D930044G19Rik|mRn.49018|-|9 F3|9 60.79 cM|protein-coding	3.91568	3.61026	0.437162	0.559716	-2.70497	1.21842e-22	3.74255e-21
NM_001114597	chr19	5707374	5726317	-	6385	1	Ehbp1l1|G430002G23Rik|-|19 A|19|protein-coding	3.04345	3.47707	0.446101	0.541605	-2.50978	1.28331e-22	3.93672e-21
NM_001276681	chr3	103380049	103439102	+	4385	1	Syt6|3110037A08Rik|AW048930|sytVI|DN-252N9.1|3|3 F3|protein-coding	1.36095	2.46889	0.0366147	0.03908	-5.40543	1.32661e-22	4.06421e-21
NM_011095	chr7	3664107	3671984	-	2711	1	Lilrb3|Gp91|LIR-3|PIR-B|Pirb|-|7 A1|7 2.14 cM|protein-coding	3.85692	6.12027	0.251516	0.0505099	-4.86198	1.42035e-22	4.34571e-21
NM_008348	chr9	45061922	45077229	-	3484	1	Il10ra|AW553859|CDw210|CDw210a|Il10r|mIL-10R|-|9 A5.2|9 24.84 cM|protein-coding	2.15179	5.77562	0.0805601	0.0393032	-5.81858	1.5817e-22	4.83306e-21
NM_001270537	chr15	100471513	100499931	-	1965	1	Bin2|-|-|15 F1|15|protein-coding	3.18761	4.43156	0.142835	0.0348429	-5.22863	1.64704e-22	5.02615e-21
NM_001044384	chrX	20447292	20451863	+	882	1	Timp1|Clgi|TIMP-1|Timp|RP23-132C19.3|X A1.3|X 16.38 cM|protein-coding	13.5882	14.6314	1.22795	0.543383	-3.80292	1.66594e-22	5.0772e-21
NM_001243258	chr9	46806824	46811943	+	1016	1	Gm4791|D930036J05|-|9 A5.3|9|protein-coding	0.922152	0.926487	9.4761	8.8298	3.50792	1.695e-22	5.15905e-21
NM_007534	chr9	89094111	89102676	+	760	1	Bcl2a1b|A1-b|-|9 E3.1|9|protein-coding	8.76111	9.7547	0.316622	0.360349	-4.53595	1.78236e-22	5.41791e-21
NM_007392	chr19	34314826	34329863	-	2561	1	Acta2|0610041G09Rik|Actvs|SMalphaA|a-SMA|alphaSMA|-|19|19 C3|protein-coding	2.86947	6.06522	0.0626924	0.133671	-5.23635	1.79166e-22	5.43911e-21
NM_181348	chr19	17030608	17298422	+	12490	1	Prune2|6330414G02Rik|A230083H22Rik|A330102H22Rik|Bmcc1|mKIAA0367|-|19 B|19|protein-coding	7.10388	7.28904	15.4486	19.042	1.46687	1.88728e-22	5.72198e-21
NM_016717	chr1	93194915	93217657	+	2193	1	Scly|9830169H08|A930015N15Rik|SCL|Scly1|Scly2|-|1 D|1|protein-coding	46.1944	42.7303	105.492	96.8979	1.3896	2.24845e-22	6.80817e-21
NM_029361	chr13	49131671	49243383	-	6583	1	Wnk2|1810073P09Rik|AW122246|ESTM15|X83337|mKIAA1760|-|13 B1|13 25.07 cM|protein-coding	10.2642	9.04493	2.39484	2.77753	-1.69593	2.28658e-22	6.9147e-21
NM_001034013	chr11	80693667	81781898	-	2631	1	Asic2|ACIC2|Accn1|BNC1|BNaC1|BNaC1a|Mdeg|RP23-397J5.1|11 B5|11 48.43 cM|protein-coding	3.93661	5.75471	0.396431	0.247294	-3.70743	2.33002e-22	7.03697e-21
NM_008402	chr2	83564554	83647073	+	7022	1	Itgav|1110004F14Rik|2610028E01Rik|CD51|D430040G12Rik|RP23-111F12.3|2 D|2 49.33 cM|protein-coding	13.0079	13.9202	28.6267	28.5793	1.29322	2.40269e-22	7.24708e-21
NM_007564	chr12	81208747	81214000	-	2980	1	Zfp36l1|AW742437|AW743212|Berg36|Brf1|D530020L18Rik|ERF1|TIS11b|cMG1|-|12 C3|12|protein-coding	8.47384	9.7798	1.75002	1.24093	-2.40652	2.48159e-22	7.47544e-21
NM_001085376	chr1	160641862	160887569	-	8562	1	Pappa2|PAPP-A2|PLAC3|Pappe|-|1 H1|1|protein-coding	172.063	147.062	34.4693	47.1258	-1.76585	2.69871e-22	8.10861e-21
NM_178440	chr11	6406551	6420961	-	3283	1	Myo1g|E430002D17Rik|RP23-69P8.1|11 A1|11|protein-coding	5.6336	3.50068	0.0243916	0.187693	-5.16394	2.69866e-22	8.10861e-21
NM_010516	chr3	145309935	145312949	-	2021	1	Cyr61|AI325051|CCN1|Igfbp10|-|3 H2|3 70.18 cM|protein-coding	14.3008	23.7366	3.13614	2.91405	-2.43786	3.03021e-22	9.09296e-21
NM_001171024	chr7	52071740	52096173	+	2289	1	Nup62-il4i1|-|-|-|protein-coding	9.17882	9.45904	24.3775	22.3932	1.53262	3.04049e-22	9.11212e-21
NM_026505	chr18	3507955	3516402	+	5035	1	Bambi|2610003H06Rik|-|18 A1|18|protein-coding	13.6451	16.6714	3.42592	4.54954	-1.71488	3.07964e-22	9.21765e-21
NM_008032	chrX	66613506	67121212	+	4464	1	Aff2|FMR2P|Fmr2|Ox19|Oxh|RP23-324H24.1|X|X A5|protein-coding	2.47489	2.21433	7.31487	7.86217	1.90047	3.1376e-22	9.37913e-21
NM_026716	chr7	29325904	29327229	+	553	1	Sycn|0910001K16Rik|1810038B08Rik|SYL|-|7 A3|7|protein-coding	5.44035	12.7675	56.0738	74.2396	3.04809	3.18707e-22	9.51485e-21
NM_001080812	chr8	74728234	74736736	-	639	1	Cib3|C730014M21Rik|Gm1107|KIP3|-|8 B3.3|8|protein-coding	0.463046	0.122811	9.10302	16.0218	5.66181	3.3305e-22	9.93042e-21
NM_177003	chr6	127035134	127059570	-	3645	1	9630033F20Rik|AA793651|AI595337|C79710|C85509|Tigar|-|6 F3|6|protein-coding	5.76415	6.71497	16.3762	14.8517	1.52939	3.53371e-22	1.05229e-20
NM_172858	chr2	135906824	136213703	-	4761	1	Pak7|2900083L08Rik|6430627N20|Pak5|RP23-88O15.5|2 F3|2|protein-coding	1.54352	2.19973	0.0926753	0.0935162	-4.10462	3.56832e-22	1.06125e-20
NM_153509	chr9	89484872	89517824	-	4239	1	AF529169|DD1|Kiaa1024|-|9 E3.1|9|protein-coding	2.04775	1.36022	0	0.040426	-6.03625	3.7358e-22	1.10965e-20
NM_015784	chr3	54165029	54194963	+	3190	1	Postn|A630052E07Rik|AI747096|OSF-2|Osf2|PLF|PN|peri|-|3 C|3|protein-coding	3.52504	2.63139	0.0628822	0.161034	-4.53098	3.99698e-22	1.18572e-20
NM_007918	chr8	28370799	28386128	+	976	1	Eif4ebp1|4e-bp1|AA959816|PHAS-I|-|8 A4-B1|8 15.95 cM|protein-coding	37.7484	44.2079	96.6296	91.6358	1.40683	4.21745e-22	1.24954e-20
NM_001177871	chr16	57549355	57572917	+	3249	1	Filip1l|4631422O05Rik|Doc1|-|16 C1.1|16|protein-coding	4.18971	6.80905	0.407412	0.558497	-3.28463	4.28669e-22	1.26845e-20
NM_001037987	chr13	88961077	89462830	+	5345	1	Edil3|Del-1|Del1|-|13 C3|13|protein-coding	2.67597	2.37768	0.195137	0.26263	-3.2481	4.35745e-22	1.28776e-20
NM_172133	chr11	79967664	79992329	+	1584	1	Adap2|Centa2|RP23-7J19.2|11 B5|11 47.56 cM|protein-coding	3.92324	8.02317	0.151915	0.0649618	-5.56274	5.17795e-22	1.52831e-20
NM_001033334	chr12	86018228	86039757	-	2493	1	Syndig1l|DSPC1|Gm261|Tmem90a|-|12 D1|12|protein-coding	18.0822	26.1811	63.2863	55.9002	1.64006	5.56129e-22	1.63939e-20
NR_038157	chr5	148040174	148083097	-	1436	1	2210019I11Rik|-|-|5|5|miscRNA	2.09506	2.70429	11.5095	12.3752	2.51762	5.60677e-22	1.65072e-20
NM_146200	chr7	133690425	133709880	-	2859	1	Eif3c|110kDa|3230401O13Rik|Eif3s8|NIPIL(A3)|NipilA3|Xs|Xsl|-|7 F4|7 69.14 cM|protein-coding	73.0577	80.1913	168.809	157.753	1.29803	5.66106e-22	1.66461e-20
NM_007649	chr1	173612186	173635388	+	1136	1	Cd48|AI449234|AW610730|BCM1|BLAST|BLAST-1|BLAST1|Bcm-1|MEM-102|SLAMF2|Sgp-60|-|1 H3|1 79.54 cM|protein-coding	3.95101	9.18459	0	0.030311	-8.11889	5.75212e-22	1.68926e-20
NM_178005	chr18	35368663	35374678	-	5663	1	Lrrtm2|AI851755|BB129880|C630011A14Rik|mKIAA0416|-|18 B1|18|protein-coding	0.54865	0.630311	2.76976	3.18641	2.54112	6.2277e-22	1.82664e-20
NM_009160	chr14	41985501	41998487	-	1316	1	Sftpd|AI573415|SP-D|Sftp4|-|14 B|14 22.36 cM|protein-coding	5.09703	6.79563	0.244005	0.26013	-4.32937	6.33226e-22	1.85498e-20
NM_011577	chr7	26472021	26490015	+	2085	1	Tgfb1|TGF-beta1|TGFbeta1|Tgfb|Tgfb-1|-|7 A3|7 13.98 cM|protein-coding	10.1716	15.7651	1.90477	1.87212	-2.5658	6.62522e-22	1.93837e-20
NM_009515	chrX	7658592	7667617	-	2080	1	Was|U42471|Wasp|RP23-27I6.3|X A1.1|X 3.65 cM|protein-coding	2.32379	2.92302	0.0579407	0.0165545	-5.90413	7.03142e-22	2.05465e-20
NM_153534	chr13	68758920	69138419	-	4184	1	Adcy2|mKIAA1060|-|13 C1|13 35.55 cM|protein-coding	0.931207	1.88433	0	0	-10.0868	7.93682e-22	2.31633e-20
NM_011819	chr8	73153293	73155534	-	1080	1	Gdf15|MIC-1|NAG-1|SBF|-|8 C1|8|protein-coding	43.475	51.8998	13.2232	13.8864	-1.60582	8.04852e-22	2.346e-20
NM_007739	chr16	57624369	57754850	-	5104	1	Col8a1|Col8a-1|RP23-76K9.1|16 C1.1|16|protein-coding	1.07259	1.12201	0.0156892	0.0268285	-5.39878	8.14886e-22	2.37229e-20
NM_008013	chr5	20878491	20884204	+	3765	1	Fgl2|AI385601|musfiblp|-|5 A3|5 9.83 cM|protein-coding	61.8176	50.1323	16.8238	15.5151	-1.59174	8.42093e-22	2.44845e-20
NM_010188	chr1	172981300	172989534	-	1346	1	Fcgr3|CD16|-|1 H3|1 78.8 cM|protein-coding	7.47499	7.34381	0.476836	0.127315	-4.43812	8.51362e-22	2.47233e-20
NM_175606	chr5	77516011	77544148	-	1260	1	Hopx|1110018K11Rik|1200015P04Rik|2300002F06Rik|AI848177|AW490897|Cameo|Hdop|Hod|Hop|Ob1|Obl|Toto|-|5 C3.3|5|protein-coding	11.0774	11.1136	38.5869	29.6751	1.8252	8.52816e-22	2.47348e-20
NM_146257	chr5	143178055	143198443	+	2776	1	Slc29a4|ENT4|mPMAT|-|5 G2|5|protein-coding	26.4724	31.6651	9.34954	9.9292	-1.38347	9.64747e-22	2.79466e-20
NM_025522	chr12	73751340	73765815	-	1295	1	Dhrs7|2310016E22Rik|5730564L20Rik|AW061210|Retdsr4|Retsdr4|-|12 C3|12|protein-coding	24.108	26.8059	54.9529	55.0494	1.31783	9.95604e-22	2.88048e-20
NM_172604	chr14	66538232	66572581	-	3397	1	Scara3|APC7|C130058N24Rik|CSR|CSR1|MSLR1|MSRL1|-|14 D1|14|protein-coding	4.09428	6.33925	0.389662	0.574592	-3.21073	1.11477e-21	3.22128e-20
NM_001177841	chr12	104626892	104644560	+	3230	1	Otub2|2010015L18Rik|4930586I02Rik|AI413508|AW557219|OTB2|OTU2|-|12 E|12|protein-coding	4.65714	4.84543	13.587	12.1273	1.64127	1.1177e-21	3.22576e-20
NM_001252578	chr2	165899399	165980785	-	3925	1	Sulf2|2010004N24Rik|AU020235|MSulf-2|mKIAA1247|RP23-120P1.2|2 H3|2|protein-coding	5.81791	9.28399	1.19576	1.05559	-2.53305	1.12034e-21	3.22939e-20
NM_080595	chr11	5006269	5052225	-	1895	1	Emid1|AW122071|CO-5|Emu1|RP23-338J18.3|11 A1|11|protein-coding	0.156141	0.351791	4.17037	3.6861	4.11029	1.17779e-21	3.39082e-20
NM_010481	chr18	35097069	35114005	-	3023	1	Hspa9|74kDa|Csa|Grp75|Hsc74|Hsp74|Hsp74a|Hspa9a|Mortalin|Mot-2|Mot2|Mthsp70|Pbp74|-|18 C|18 18.8 cM|protein-coding	80.8902	98.4051	197.112	192.961	1.33038	1.22313e-21	3.51702e-20
NM_013820	chr6	82675021	82724448	-	5491	1	Hk2|AI642394|HKII|-|6 C3|6 35.94 cM|protein-coding	1.60782	2.42165	0.138834	0.0935525	-3.90732	1.24879e-21	3.58641e-20
NM_007547	chr2	129418931	129457964	+	3982	1	Sirpa|AI835480|Bit|CD172a|P84|Ptpns1|SHP-1|SHPS-1|SIRP|RP23-37B4.2|2 F3|2 63.19 cM|protein-coding	25.069	33.0384	66.0055	69.4184	1.43119	1.27562e-21	3.65895e-20
NM_207203	chr8	4209543	4217312	-	4607	1	BC068157|-|-|8 A1.1|8|protein-coding	5.01019	4.87009	0.818504	0.490511	-2.71886	1.34846e-21	3.86318e-20
NM_001252508	chr12	106692066	106731305	+	5782	1	D430019H16Rik|AI852661|-|12 E|12|protein-coding	3.52288	3.17485	0.527248	0.420469	-2.62011	1.3962e-21	3.99503e-20
NM_001035240	chr19	22213607	23064372	+	6714	1	Trpm3|6330504P12Rik|9330180E14|AU018608|B930001P07Rik|LTRPC3|MLSN2|-|19 B|19|protein-coding	1.16067	1.23271	3.98521	4.1207	1.96567	1.47837e-21	4.225e-20
NM_030203	chr10	34017227	34021126	+	3897	1	Tspyl4|2610102M01Rik|B230210I21Rik|D10Bwg0791e|-|10 B1|10 18.85 cM|protein-coding	32.9309	39.2949	76.1949	80.7382	1.32813	1.52907e-21	4.36457e-20
NM_022312	chr1	161453900	161855053	+	5370	1	Tnr|J1-tenascin|TN-R|janusin|restrictin|-|1 E2|1|protein-coding	17.0555	13.9587	2.8013	4.10632	-1.96286	1.60154e-21	4.56585e-20
NM_013822	chr2	136907187	136942256	-	5465	1	Jag1|ABE2|Gsfabe2|Htu|Ozz|Ser-1|RP23-173O12.3|2 F3|2 67.73 cM|protein-coding	3.80848	4.57203	0.778063	0.708022	-2.28796	1.60573e-21	4.57222e-20
NM_001040426	chr9	59814738	60358842	-	8776	1	Thsd4|ADAMTSL-6|ADAMTSL6|AI585901|Adamtsl4|B230114P05Rik|-|9 B|9|protein-coding	0.393407	0.607835	2.29465	2.57505	2.48518	1.64031e-21	4.66503e-20
NM_001081130	chr14	33135205	33161006	+	3423	1	Ogdhl|-|-|14 B|14|protein-coding	29.9266	29.3009	70.6204	61.269	1.35899	1.72452e-21	4.89855e-20
NM_007419	chr19	56796862	56799352	+	2488	1	Adrb1|Adrb-1|beta-AR|-|19 D2|19 51.96 cM|protein-coding	2.16077	2.22289	0.0484391	0.0413583	-5.35521	1.77759e-21	5.04318e-20
NM_175481	chr9	42328495	42752454	-	3465	1	Grik4|6330551K01Rik|GluK4|GluRgamma1|KA-1|KA1|-|9 A5.1|9 23.8 cM|protein-coding	1.50876	2.63759	0.0463363	0.0296968	-5.52726	2.14197e-21	6.06959e-20
NM_008937	chr1	191945658	191994559	-	4128	1	Prox1|A230003G05Rik|-|1 H6|1 95.85 cM|protein-coding	25.8311	27.8505	8.95983	9.2735	-1.35108	2.30739e-21	6.53044e-20
NM_009994	chr17	80106293	80114381	-	5123	1	Cyp1b1|CP1B|P4501b1|-|17 E3|17|protein-coding	1.88697	5.19112	0.0235246	0.100273	-5.55326	2.42069e-21	6.84284e-20
NM_001163288	chr4	59327555	59451505	-	3276	1	Susd1|A530080P10|Gm12528|OTTMUSG00000007332|-|4 B3|4|protein-coding	1.70128	1.92775	7.23692	6.62656	2.13795	2.44384e-21	6.89995e-20
NM_026950	chr5	73713438	73729878	-	2192	1	Ociad2|1810027I20Rik|-|5|5 D|protein-coding	25.4927	22.547	55.9817	65.6694	1.54391	2.50753e-21	7.07123e-20
NM_207680	chr2	127951774	127988283	+	5031	1	Bcl2l11|1500006F24Rik|Bim|Bod|RP23-134I15.1|2|2 F3-G1|protein-coding	10.7739	11.0555	2.99809	3.437	-1.55481	2.90549e-21	8.18361e-20
NM_029999	chr17	73267645	73291286	+	3063	1	Lbh|1810009F10Rik|6720416L16Rik|-|17 E2|17|protein-coding	30.0947	22.5512	80.4266	68.347	1.69729	3.01624e-21	8.47515e-20
NM_001081211	chr4	132119982	132136781	+	1816	1	Ptafr|PAFR|RP23-470B20.1|4 D2.2|4 65.56 cM|protein-coding	3.23198	4.47107	0.0220478	0.150807	-5.16294	3.01467e-21	8.47515e-20
NM_175155	chr10	8442017	8605868	-	7161	1	Sash1|1100001C18Rik|2500002E12Rik|A330076K04Rik|mKIAA0790|-|10 A1|10|protein-coding	5.85429	6.77566	1.80378	1.53009	-1.71568	3.4881e-21	9.78927e-20
NM_198029	chr2	132729915	132771772	-	5238	1	Fermt1|5830467P10Rik|Kindlin-1|RP23-308A23.1|2 F2|2|protein-coding	3.81346	3.11519	0.0995236	0.300711	-3.88318	3.72964e-21	1.04546e-19
NM_153579	chr7	82259781	82454148	-	5508	1	Sv2b|A830038F04Rik|AI850768|mKIAA0735|-|7 D1|7|protein-coding	11.372	10.0981	3.14625	2.7415	-1.66483	4.00574e-21	1.12151e-19
NM_001077189	chr1	172890689	172906202	-	1537	1	Fcgr2b|AI528646|CD32|F630109E10Rik|Fc[g]RII|FcgRII|Fcgr2|Fcgr2a|Fcr-2|Fcr-3|Ly-17|Ly-m20|LyM-1|Lym-1|-|1 H3|1 78.02 cM|protein-coding	4.26776	6.99258	0.20892	0.24513	-4.39591	4.04005e-21	1.12976e-19
NM_008855	chr7	129432639	129777915	+	8810	1	Prkcb|A130082F03Rik|PKC-Beta|Pkcb|Prkcb1|Prkcb2|-|7 F3|7 65.75 cM|protein-coding	10.0152	10.8903	23.0673	20.9874	1.28154	4.09393e-21	1.14347e-19
NM_080288	chr13	20182376	20700222	+	5552	1	Elmo1|6330578D22Rik|C230095H21Rik|CED-12|-|13|13 A3.1|protein-coding	1.95434	2.21836	5.96088	6.2104	1.75047	4.35697e-21	1.21548e-19
NM_029332	chr7	82600420	82899495	+	12504	1	Akap13|1700026G02Rik|5730522G15Rik|5830460E08Rik|AKAP-Lbc|BRX|Ht31|LBC|PROTO-LB|PROTO-LBC|-|7 D2|7|protein-coding	9.78993	11.0923	21.2959	23.1064	1.29594	4.58286e-21	1.27698e-19
NM_011408	chr11	82878614	82884180	+	1660	1	Slfn2|Shlf2|RP23-392I13.11-001|11 C|11 50.3 cM|protein-coding	4.27836	9.94794	0.169079	0.206224	-4.99588	4.62154e-21	1.28623e-19
NM_175391	chr15	77355297	77363745	-	2037	1	Apol7c|2210421G13Rik|-|15 E1|15|protein-coding	2.25176	2.07958	0	0.0169039	-7.37498	4.63204e-21	1.28762e-19
NM_146025	chr11	94871193	94887401	+	3306	1	Samd14|AI839049|AI854782|BC034054|RP23-112C19.4|11 D|11|protein-coding	13.2775	13.0748	3.67664	3.47995	-1.67598	4.7664e-21	1.3234e-19
NM_019734	chr8	42425997	42460051	-	2235	1	Asah1|2310081N20Rik|AC|Asah|-|8 A4|8|protein-coding	52.8954	60.6005	117.384	120.662	1.27621	4.99524e-21	1.38529e-19
NM_177184	chr9	67688203	67843441	+	11436	1	Vps13c|AI552542|AV026040|C230055H22Rik|W51662|chorein|-|9 C|9|protein-coding	8.32358	7.83048	17.1671	17.5155	1.30617	5.02955e-21	1.39316e-19
NM_026240	chr18	56591786	56663446	+	2589	1	Gramd3|9030613F08Rik|9130427A09Rik|AW061306|NS3TP2|-|18|18 D2|protein-coding	35.6615	33.4371	72.7154	77.0644	1.32005	5.20332e-21	1.43958e-19
NR_045897	chr14	68741809	68749428	+	1848	1	A230070E04Rik|Gm4210|-|14 D1|14|miscRNA	24.767	19.5061	4.90583	4.76175	-1.99422	5.40487e-21	1.49358e-19
NM_008741	chr11	31900459	31959202	+	2236	1	Nsg2|8.5|AA989750|R75287|RP23-71G18.1|11 A4|11|protein-coding	3.30857	2.6489	0.107618	0.0612399	-4.92775	5.4382e-21	1.50102e-19
NM_009174	chr3	58478871	58496310	-	2484	1	Siah2|AA415433|Sinh2|-|3 D|3 28.68 cM|protein-coding	11.0197	12.2221	25.4838	26.7005	1.37351	5.51375e-21	1.52008e-19
NM_145133	chr3	127492831	127501307	+	2132	1	Tifa|T2bp|-|3 G2|3|protein-coding	4.6499	4.06603	15.3347	13.7636	1.94412	5.54556e-21	1.52705e-19
NM_024207	chr15	57701057	57723973	-	3135	1	Derl1|1110021N07Rik|AI195141|AW551338|Derlin-1|-|15|15 D2|protein-coding	34.2333	37.0974	79.8463	71.583	1.29211	6.23997e-21	1.71625e-19
NM_133348	chr4	151552209	151645964	+	1483	1	Acot7|2410041A17Rik|Ach1|Act|Bach|CTE-IIa|Cte-II|Lach1|RP23-421E12.1|4 E2|4|protein-coding	5.65375	7.32657	0.486783	0.484892	-3.5223	6.28499e-21	1.7266e-19
NM_173014	chr8	95379249	95443178	+	2784	1	Lpcat2|A330042H22|Aytl1|Aytl1a|lpafat1|-|8 C5|8|protein-coding	1.80706	3.53647	0.043289	0.036961	-5.79236	6.46373e-21	1.77362e-19
NM_027209	chr19	11593049	11604893	+	1678	1	Ms4a6b|1810027D10Rik|-|-|protein-coding	4.37945	9.98153	0.239087	0.163209	-4.9317	6.59623e-21	1.80786e-19
NM_013855	chr17	24488991	24547146	+	6418	1	Abca3|1810036E22Rik|ABC-C|Abc3|-|17 A3.3|17|protein-coding	18.1359	16.6175	38.9962	37.2763	1.33699	6.66334e-21	1.82412e-19
NM_010696	chr11	33947201	33992280	+	3325	1	Lcp2|AI323664|BB161688|SLP-76|SLP76|twm|RP23-216O18.1|11 A4|11|protein-coding	1.18671	2.28853	0.0120417	0	-7.74508	6.68516e-21	1.82795e-19
NM_001037938	chr14	56097595	56109177	+	1382	1	Dhrs4|AI043103|AI790593|CR|D14Ucla2|NDRD|PHCR|PSCD|RRD|mouNRDR|-|14 C3|14 28.19 cM|protein-coding	6.49514	8.28761	23.3665	22.918	1.85225	6.8277e-21	1.86475e-19
NM_033612	chr15	100504853	100518351	-	1096	1	Cela1|1810009A17Rik|1810062B19Rik|Ela-1|Ela1|PC-TsF|-|15 F1-F3|15 56.38 cM|protein-coding	59.4904	79.4509	163.132	222.189	1.683	6.94493e-21	1.89456e-19
NM_007950	chr5	91503643	91522675	+	4129	1	Ereg|EPR|-|5 E1|5|protein-coding	1.4334	1.29193	0.0291878	0.0331636	-5.19022	7.3026e-21	1.98981e-19
NM_029023	chr11	88785334	88816756	-	2059	1	Scpep1|2410018F01Rik|4833411K15Rik|AI957256|Risc|RP23-176J13.1|11 C|11|protein-coding	39.5473	48.9591	98.8362	92.8438	1.3235	7.98568e-21	2.17341e-19
NM_030082	chr11	58762413	58763032	+	617	1	Hist3h2ba|1500011O09Rik|AI413321|RP23-441I8.1|11|11 B2|protein-coding	30.2159	26.5735	4.22581	3.27448	-2.72038	8.32293e-21	2.26256e-19
NM_001205219	chr8	46593142	46913260	+	6068	1	Sorbs2|2010203O03Rik|9430041O17Rik|A530071H08|Argbp2|mKIAA0777|-|8 B1.1|8|protein-coding	12.9316	14.1435	28.1625	29.6755	1.30179	9.08573e-21	2.46706e-19
NM_001038609	chr11	104092750	104193407	+	5370	1	Mapt|AI413597|AW045860|Mtapt|Tau|RP23-136D4.1|11 E1|11 67.79 cM|protein-coding	2.14919	3.43304	8.84476	8.86302	1.87444	9.21336e-21	2.49882e-19
NM_133853	chr3	103817188	104024329	-	6642	1	Magi3|4732496O19Rik|6530407C02Rik|AA407180|AI120132|mKIAA1634|AC162922.3|3 F2.2|3 45.52 cM|protein-coding	3.63851	4.05119	0.809335	0.690762	-2.15264	1.05482e-20	2.85755e-19
NM_177591	chrX	47135714	47150922	-	4394	1	Igsf1|5330413N23|5530402E03|AI747649|InhBP/p120|mKIAA0364|RP23-52F6.4|X A5|X|protein-coding	1.53776	2.93693	10.9007	8.89909	2.35496	1.05623e-20	2.85804e-19
NM_001128151	chr6	120616439	120721209	+	9192	1	Cecr2|2610101O16Rik|2810409N01Rik|Gtl4|mKIAA1740|-|6 F1|6 56.97 cM|protein-coding	0.912153	0.704075	0.0218227	0.0372423	-4.52801	1.06724e-20	2.88451e-19
NM_020626	chrX	160528119	160556791	+	1254	1	Tmem27|0610008J07Rik|NX-17|NX17|RP23-59N7.2|X F5|X|protein-coding	996.399	855.275	312.123	265.569	-1.47988	1.08375e-20	2.92574e-19
NM_015774	chr14	45902762	45938247	-	4400	1	Ero1l|ERO1-L|-|14|14 C-D|protein-coding	12.7673	10.8224	28.0167	29.727	1.49398	1.12823e-20	3.04233e-19
NM_023422	chr13	23776068	23784349	+	724	1	Hist1h2bc|2610022J01Rik|H2bfs|R74621|-|13 A3.1|13|protein-coding	41.9633	42.367	99.2347	88.0609	1.35608	1.13929e-20	3.0686e-19
NM_175026	chr1	175560990	175578059	+	3488	1	Pyhin1|4930422C14|AI447904|Ifi209|Ifix|-|1 H3|1|protein-coding	1.35739	2.24908	0	0.0392582	-6.12467	1.17132e-20	3.15125e-19
NM_001009930	chr7	149135656	149190148	+	4484	1	Brsk2|4833424K13Rik|SAD-A|SADA|-|7 F5|7|protein-coding	3.13479	3.28909	8.2216	9.27034	1.65169	1.2516e-20	3.36338e-19
NM_027547	chr6	65728956	65886371	+	2165	1	Prdm5|4432417F03Rik|6530401I24Rik|AI197291|E130112L17Rik|PFM2|-|6 C1|6|protein-coding	1.59471	2.77201	0	0	-9.77299	1.44229e-20	3.87137e-19
NM_001025382	chr11	34214822	34322640	+	5365	1	Fam196b|EG574403|Gm6041|-|11 A4|11|protein-coding	1.32378	1.20631	0.0448523	0.0638082	-4.30074	1.54216e-20	4.13468e-19
NM_172632	chr18	74088141	74224603	-	4605	1	Mapk4|A330097D03Rik|Erk3|Prkm4|p63Mapk|-|18 E2|18|protein-coding	10.4103	9.20778	1.57677	0.684093	-2.92261	1.57344e-20	4.21373e-19
NM_175184	chr2	33585476	33743466	-	4983	1	Mvb12b|2610200O14Rik|2610528K11Rik|AI414895|Fam125b|RP23-421L7.1|2 B|2|protein-coding	3.97888	4.69939	0.732557	0.824558	-2.2671	1.62379e-20	4.33909e-19
NM_001029867	chr5	87494952	87521580	-	1880	1	Ugt2b36|-|-|5 E1|5|protein-coding	3.30554	4.79868	0.192101	0.0547338	-4.8454	1.62396e-20	4.33909e-19
NM_146023	chr11	79326887	79344091	-	3938	1	Evi2b|Evi-2|Evi2|RP23-271B20.2|11 B5|11|protein-coding	1.89111	3.50608	0.0407708	0.121702	-4.78294	1.6372e-20	4.36947e-19
NM_008427	chr15	79314144	79335671	-	2148	1	Kcnj4|IRK3|Kcnf2|MB-IRK3|-|15 E1|15 37.74 cM|protein-coding	2.87019	3.6704	0.112026	0.175402	-4.26174	1.85554e-20	4.94654e-19
NM_173866	chr8	88016516	88051457	+	3582	1	Gpt2|4631422C05Rik|ALT2|AU014768|AU041193|C87201|-|8 C3|8|protein-coding	5.76918	6.85498	16.1379	14.5106	1.48585	1.95661e-20	5.21006e-19
NM_007514	chr8	41947721	42007424	+	7703	1	Slc7a2|AI158848|Atrc2|Cat2|Tea|-|8 A4|8 23.89 cM|protein-coding	172.516	133.311	40.0422	46.3801	-1.6243	1.9861e-20	5.28257e-19
NM_134246	chr12	85393101	85400514	+	2587	1	Acot3|AW108394|PTE-Ia|Pte2a|-|12 D1|12|protein-coding	1.58236	2.88087	0.0309538	0	-6.89415	2.02161e-20	5.37091e-19
NM_008533	chr13	103483638	103496711	+	2321	1	Cd180|F630107B15|Ly78|RP105|-|13 D1|13|protein-coding	3.42115	8.11194	0.207353	0.191827	-4.62033	2.32653e-20	6.17401e-19
NM_023047	chr5	31014268	31101742	+	5006	1	Dpysl5|CRAM|CRMP-5|Crmp5|-|5|5 B1|protein-coding	2.32514	2.4995	0.280495	0.184677	-3.17457	2.43026e-20	6.44197e-19
NM_019686	chr9	54393159	54407886	-	728	1	Cib2|2810434I23Rik|AI449053|RP23-259G10.1|9 A5.3|9|protein-coding	8.94272	8.56708	32.5106	30.8073	2.05994	2.46233e-20	6.51959e-19
NM_145980	chr6	116600702	116602865	+	1313	1	8430408G22Rik|Depp|Fseg|-|6 E3|6|protein-coding	48.156	107.397	11.0294	11.6829	-2.55311	2.46679e-20	6.52402e-19
NM_001039347	chr3	105255248	105476920	+	7160	1	Kcnd3|AW045978|Kncd3|Kv4.3|-|3|3 F3|protein-coding	0.757716	0.640955	0	0.0143714	-6.18831	2.5123e-20	6.63689e-19
NM_146214	chr8	112514336	112523704	+	2363	1	Tat|-|-|8 D3|8 57.38 cM|protein-coding	13.5042	11.7524	35.0562	28.227	1.52774	2.62393e-20	6.92399e-19
NM_001252552	chr7	109006845	109019302	-	1385	1	Folr1|FBP1|Folbp-1|Folbp1|-|7 E3|7|protein-coding	34.5779	44.0675	11.3829	8.40553	-1.784	2.84625e-20	7.5017e-19
NM_001033380	chr7	125628626	125635489	-	6861	1	Itpripl2|C130081G24|E030018N11Rik|-|7 F1|7|protein-coding	2.48006	3.87041	0.339113	0.459153	-2.77146	2.85248e-20	7.5017e-19
NM_029803	chr12	104680377	104681890	-	457	1	Ifi27l2a|2310061N23Rik|Ifi27|Isg12|Isg12(b1)|-|12 E|12|protein-coding	17.2675	28.5817	0.790261	1.4237	-4.1279	2.85148e-20	7.5017e-19
NM_010588	chr12	114146801	114167706	-	4026	1	Jag2|D12Ggc2e|Serh|mJagged2-1|sm|-|12 F1|12 61.37 cM|protein-coding	2.31531	1.83168	6.9848	8.17313	2.07583	2.87431e-20	7.55062e-19
NM_001145858	chr5	34886014	34906288	+	3030	1	Sh3bp2|3BP2|-|5 B2|5|protein-coding	6.60864	8.42743	1.3637	0.903977	-2.52546	3.11446e-20	8.17233e-19
NM_007508	chr16	44085517	44139132	-	3929	1	Atp6v1a|AI647066|Atp6a1|Atp6a2|Atp6v1a1|VA68|VPP2|-|16 B4|16|protein-coding	26.8005	26.2162	56.9513	53.4219	1.26213	3.28483e-20	8.60971e-19
NM_001029872	chr7	135317460	135349017	+	3931	1	Itgad|Cd11d|-|7 F3|7|protein-coding	0.062742	0.05989	1.7144	1.21074	4.75553	3.56551e-20	9.33494e-19
NM_026925	chr19	58744855	58756278	+	1472	1	Pnlip|1810007A24Rik|PL|PTL|-|19 D2|19 54.46 cM|protein-coding	8.3094	20.7048	79.4399	120.493	3.0068	3.99801e-20	1.04556e-18
NM_172961	chr16	8513522	8621660	+	4617	1	Abat|9630038C02Rik|AI255750|ENSMUSG00000051226|Gabaat|Gabat|Gm9851|I54|Laibat|X61497|-|16|16 A3|protein-coding	15.1369	16.0738	31.6958	35.8573	1.32045	4.12717e-20	1.07813e-18
NM_021360	chr19	47253310	47333931	+	4150	1	Neurl1a|2410129E16Rik|AI450910|AI481072|Neu1|Neur1|Neurl|Nlz|Rnf67|-|19 C3|19 39.39 cM|protein-coding	16.3768	15.0093	4.99751	4.78545	-1.47852	4.29636e-20	1.12108e-18
NM_001081304	chr1	172634588	172797902	-	7445	1	Atf6|9130025P16Rik|9630036G24|AA789574|Atf6alpha|ESTM49|-|1 H3|1 76.96 cM|protein-coding	18.7212	18.8088	39.2637	37.7773	1.24238	4.39083e-20	1.14445e-18
NR_026944	chr10	76720518	76721968	-	709	1	Gm10941|ENSMUSG00000078444|-|-|miscRNA	1.8088	1.383	12.7305	14.1982	3.28748	4.53706e-20	1.18125e-18
NM_023049	chr12	104559352	104594211	-	2678	1	Asb2|1110008E15Rik|-|12 E|12 52.9 cM|protein-coding	1.63908	1.64042	0	0.0255662	-6.52394	4.70013e-20	1.22235e-18
NM_010427	chr5	16059368	16125257	+	2734	1	Hgf|C230052L06Rik|HGF/SF|NK1|NK2|SF/HGF|-|5 A2-A3|5 7.07 cM|protein-coding	1.89415	2.63986	0.0880149	0.037637	-4.96192	5.03452e-20	1.30786e-18
NM_001001488	chr18	64688633	64820654	-	6410	1	Atp8b1|AI451886|FIC1|Ic|-|18 E1|18|protein-coding	20.9362	22.0477	42.6496	45.3247	1.23934	5.17566e-20	1.34303e-18
NM_028673	chr1	63319843	63361149	+	12612	1	Zdbf2|4930431J08Rik|9330107J05Rik|RP23-434D24.2|1 C2|1|protein-coding	16.4402	15.4012	5.65212	5.37555	-1.32662	5.20634e-20	1.3495e-18
NM_133816	chr1	90967037	91050368	+	3665	1	Sh3bp4|AI594717|AW227605|BOG25|-|1 D|1|protein-coding	18.9881	20.1313	5.94343	6.8481	-1.40505	5.44557e-20	1.40995e-18
NM_001004468	chr7	137720998	137908296	+	9079	1	Tacc2|mKIAA4180|MNCb-3527|7 F4|7|protein-coding	6.82304	5.89296	14.7178	19.5924	1.63504	5.58998e-20	1.44574e-18
NM_153574	chr6	58883530	58974496	-	4273	1	Fam13a|AI462012|D430015B01Rik|FAM13A1|Precm1|-|6 B3|6|protein-coding	1.31585	0.982181	0.0187403	0	-6.67377	5.77575e-20	1.49213e-18
NM_197990	chr1	153731654	153937450	-	9746	1	1700025G04Rik|2610510E02Rik|2900042O04Rik|ENSMUSG00000073540|-|1 G2|1|protein-coding	1.90276	1.96406	0.349856	0.277551	-2.42075	5.92176e-20	1.52817e-18
NM_173371	chr4	149353590	149383132	-	4732	1	H6pd|AI785303|G6pd1|Gpd-1|Gpd1|RP23-169H13.3|4 E2|4 80.65 cM|protein-coding	6.34748	7.35251	14.0216	15.8757	1.33337	6.00405e-20	1.54769e-18
NM_013851	chr11	109794720	109857130	-	6137	1	Abca8b|Abca8|RP23-102B2.1|11 E1|11 72.88 cM|protein-coding	9.16168	10.9422	3.04606	3.2639	-1.46265	6.75312e-20	1.73887e-18
NM_145562	chr5	91946726	92053022	+	2079	1	Parm1|2210012L08Rik|9130213B05Rik|W91666|-|5 E2|5|protein-coding	6.2866	8.16933	0.675401	0.971791	-2.91259	6.9968e-20	1.79964e-18
NM_001081330	chr11	69234311	69362610	-	13616	1	Dnahc2|2900022L05Rik|4930564A01|D130094J20|D330014H01Rik|Dnah2|Dnhd3|RP23-56I20.8|11 B3|11 42.63 cM|protein-coding	2.40518	3.09394	0.692356	0.550738	-1.93822	7.02209e-20	1.80416e-18
NM_175013	chr19	24752751	24936332	-	7968	1	Pgm5|4833423B07|9530034F03Rik|D830025G17|aciculin|-|19 B|19|protein-coding	1.86933	0.964839	0.0352248	0.0558773	-4.73326	7.0509e-20	1.80958e-18
NM_008401	chr7	135206154	135262005	+	4647	1	Itgam|CD11b/CD18|CR3|CR3A|Cd11b|F730045J24Rik|Ly-40|MAC1|Mac-1|Mac-1a|-|7|7 F4|protein-coding	3.19466	2.27903	0.146731	0.0221432	-4.85229	7.2688e-20	1.86346e-18
NM_007843	chr8	22887027	22905657	+	912	1	Defb1|AW260221|BD-1|AL590630.1|8 A4|8 10.35 cM|protein-coding	17.9002	16.5586	43.0623	52.4121	1.67631	7.50287e-20	1.92136e-18
NM_020486	chr7	20341487	20355881	-	2390	1	Bcam|1200005K12Rik|B-CAM|Gplu|Lu|-|7 A3|7|protein-coding	17.9328	18.4141	5.37105	4.35534	-1.6985	7.78442e-20	1.99128e-18
NM_029116	chr8	15011025	15033332	+	6968	1	Kbtbd11|2900016B01Rik|4930465M17Rik|mKIAA0711|-|8 A1.1-2|8|protein-coding	1.0759	0.951322	0.0402801	0.0589548	-4.11535	7.8809e-20	2.01376e-18
NM_175006	chr13	18216794	18473873	-	2104	1	Pou6f2|D130006K24Rik|RPF-1|-|13 A2|13|protein-coding	4.2897	2.29309	0.0572798	0	-6.64041	8.86411e-20	2.26252e-18
NM_146162	chr5	114243738	114250361	-	2074	1	Tmem119|AW208946|BC025600|obif|-|5 F|5|protein-coding	3.37684	5.2199	0.212742	0.0330117	-4.94744	9.06769e-20	2.31197e-18
NM_134160	chr3	145784755	145803610	+	1698	1	Mcoln3|6720490O21Rik|TRPML3|Va|-|3 H2|3 71.03 cM|protein-coding	0	0	2.24434	1.71403	9.49154	9.21157e-20	2.34609e-18
NM_021883	chr4	46052094	46128904	+	2859	1	Tmod1|E-Tmod|Tmod|RP23-190O8.2|4 B1|4 24.49 cM|protein-coding	10.0745	10.619	21.3835	25.1265	1.37511	9.30931e-20	2.36841e-18
NM_001081286	chr8	46035562	46137611	+	14599	1	Fat1|2310038E12Rik|AU023433|Fath|mFat1|-|8 B1.1|8 24.81 cM|protein-coding	15.1586	16.024	5.49833	5.9972	-1.23322	1.01071e-19	2.5686e-18
NM_030725	chr2	92755258	92796208	+	3743	1	Syt13|5730409J20Rik|AI549909|mKIAA1427|RP23-125F10.3|2 E1|2|protein-coding	212.593	205.942	420.26	452.098	1.26363	1.03022e-19	2.61533e-18
NM_008613	chr9	72286336	72306383	+	1795	1	Mns1|AW546487|-|9 D|9|protein-coding	5.22065	3.12481	17.8787	19.7432	2.37557	1.04756e-19	2.65647e-18
NR_045540	chr2	181449721	181455690	+	3133	1	Oprl1|KOR-3|KOR3|LC132|MOR-C|ORGC|ORL1|Oprl|XOR1|morc|RP23-322G1.2|2 H2-4|2 103.74 cM|protein-coding	2.58175	2.74188	0.166391	0.0328438	-4.56432	1.05938e-19	2.68354e-18
NM_020044	chr5	135076135	135090893	-	1493	1	Lat2|AW125574|LAB|NTAL|WSCR5|Wbscr15|Wbscr5|-|5 G2|5|protein-coding	5.91329	12.7159	0.403069	0.527503	-4.0881	1.07649e-19	2.72393e-18
NM_001270996	chr8	26060083	26127394	-	4015	1	Adam9|AU020942|MDC9|Mltng|mKIAA0021|-|8 A2|8 13.7 cM|protein-coding	15.8341	17.3701	36.0986	33.1404	1.26644	1.16357e-19	2.94109e-18
NM_011803	chr13	5860735	5869639	+	4211	1	Klf6|AI448727|BCD1|C86813|CPBP|Copeb|FM2|FM6|Ierepo1|Ierepo3|R75280|Zf9|-|13 A1|13|protein-coding	19.9695	25.5691	5.78246	7.72469	-1.54122	1.18238e-19	2.98219e-18
NM_026376	chr6	115904829	115945023	-	6869	1	Plxnd1|6230425C21Rik|-|6 E3|6|protein-coding	4.09988	5.25924	0.975292	1.10166	-1.9602	1.18145e-19	2.98219e-18
NM_001033316	chr7	31639349	31641197	-	1621	1	Ffar3|Gm478|Gpr41|-|7 B1|7|protein-coding	1.70381	0.943788	10.4185	8.74504	3.06588	1.30205e-19	3.2805e-18
NM_013602	chr8	96702989	96704227	+	537	1	Mt1|MT-I|Mt-1|-|8 C5|8 46.34 cM|protein-coding	413.116	562.437	1452.96	1096.34	1.59676	1.30377e-19	3.28129e-18
NR_040265	chr6	129182641	129188063	-	719	1	2310001H17Rik|AI646108|-|6 F3|6|miscRNA	5.48792	6.49195	0.111373	0	-6.47985	1.36618e-19	3.43467e-18
NM_145823	chr11	107069206	107332034	-	6338	1	Pitpnc1|1110020B03Rik|5830436L09Rik|AI662802|AI851387|C330017I21Rik|Dnr411|RDGBB|RDGBB1|rdgB-beta|RP23-317F9.8|11 E1|11|protein-coding	14.8786	16.5859	5.05077	5.71578	-1.33905	1.4889e-19	3.73918e-18
NM_080558	chr2	79475582	79513121	+	5073	1	Ssfa2|5730488C15Rik|CS-1|CS1|KRAP|SPAG13|mKIAA1927|RP23-20E18.1|2|2 D|protein-coding	7.73885	9.70369	18.9782	19.8505	1.36308	1.4918e-19	3.74246e-18
NM_001111062	chr16	18406975	18426809	-	2164	1	Comt|Comt1|D16Wsu103e|D330014B15Rik|-|16 A3|16 11.4 cM|protein-coding	23.7487	26.2281	51.2931	55.8546	1.30724	1.53412e-19	3.84449e-18
NM_001110337	chr11	114712846	114733931	+	3970	1	Gprc5c|1110028I06Rik|3200002M13Rik|Raig3|RP23-254J18.2|11 E2|11|protein-coding	16.3615	18.7329	5.48682	6.10636	-1.38928	1.59161e-19	3.98429e-18
NM_001033167	chr13	34271027	34437051	-	6238	1	Slc22a23|3110004L20Rik|-|13 A3.3|13|protein-coding	10.1519	11.7271	22.3212	23.1911	1.26428	1.59832e-19	3.99682e-18
NM_021460	chr19	34566806	34601964	-	2959	1	Lipa|AA960673|Lal|Lip-1|Lip1|-|19 C1|19|protein-coding	17.7514	32.7025	4.46028	5.1957	-2.16639	1.66112e-19	4.14944e-18
NM_019456	chr2	22629847	22731173	+	2524	1	Apbb1ip|9930118P07Rik|Prp48|RP23-114M13.3|2 A3|2|protein-coding	2.03224	2.67295	0.0953379	0.0136424	-5.2452	1.67338e-19	4.17561e-18
NM_017469	chr3	81835926	81878633	-	3235	1	Gucy1b3|GC-S-beta-1|GCbeta1|-|3 E3|3|protein-coding	6.69297	8.43908	1.56244	1.25958	-2.21631	2.14504e-19	5.34683e-18
NM_028595	chr19	11543858	11556686	+	1834	1	Ms4a6c|2200009H22Rik|2210417N07Rik|-|19 A|19|protein-coding	4.75989	11.8057	0.109375	0.335985	-4.94859	2.27383e-19	5.66184e-18
NM_001077495	chr13	102450718	102538172	-	6895	1	Pik3r1|AA414921|C530050K14|PI3K|p50alpha|p55alpha|p85alpha|-|13 D1|13 53.92 cM|protein-coding	7.43919	9.01682	18.9434	17.2072	1.34319	2.52205e-19	6.27322e-18
NM_009643	chr19	9063774	9093685	+	18092	1	Ahnak|1110004P15Rik|2310047C17Rik|AA589382|AV091586|DY6|-|19 A|19|protein-coding	0.907799	1.22712	0.177377	0.164652	-2.43171	2.54121e-19	6.31417e-18
NM_001177753	chr2	11393058	11423717	-	5161	1	Pfkfb3|E330010H22Rik|iPFK-2|uPFK-2|RP23-428M4.3|2 A1|2|protein-coding	9.26965	10.0247	3.14018	2.62723	-1.53753	2.58965e-19	6.42771e-18
NM_172449	chr11	87574043	87599430	+	7582	1	Bzrap1|D230016K05|PRAX-1|mKIAA0612|RP23-449P23.4|11 C|11|protein-coding	5.17145	6.08386	1.66133	1.39095	-1.67662	2.6294e-19	6.51947e-18
NM_008491	chr2	32240157	32243259	-	845	1	Lcn2|24p3|AW212229|Sip24|RP23-161B9.11-003|2 A3|2 22.09 cM|protein-coding	9.1639	9.74813	81.7018	36.3073	2.84433	2.72271e-19	6.74368e-18
NM_175503	chr15	51871653	51877269	+	1344	1	Aard|A5D3|AV328152|-|15 C|15|protein-coding	7.92642	9.71863	0.895509	1.07008	-2.94897	2.80217e-19	6.93315e-18
NM_001081052	chrX	158274200	158597722	-	5820	1	Nhs|Gm389|Gm48|Nhs1|Xcat|RP23-364H13.4|X F4|X 74.17 cM|protein-coding	1.70337	2.19037	0.110279	0.011764	-4.82315	2.83391e-19	7.00427e-18
NM_001008700	chr7	132695796	132722988	+	5081	1	Il4ra|CD124|Il4r|-|7 F3|7 68.94 cM|protein-coding	8.01783	12.7531	2.03692	2.48664	-1.98268	2.87595e-19	7.10069e-18
NM_027400	chr18	66140393	66162289	-	3560	1	Lman1|2610020P13Rik|AI326273|AU043785|C730041J05|ERGIC53|F5F8D|MCFD1|MR60|P58|gp58|-|18 E1|18|protein-coding	54.5989	56.7873	126.532	107.406	1.27568	3.04598e-19	7.51257e-18
NM_026609	chr8	35198626	35209793	-	2579	1	Leprotl1|1110067H13Rik|1520402O14Rik|AI854296|-|8 A4|8|protein-coding	22.6235	25.7187	48.2812	54.0361	1.28927	3.13954e-19	7.72102e-18
NM_001033550	chr5	105844794	105915208	+	2834	1	Lrrc8b|R75581|Ta-lrrp|mKIAA0231|-|5 E5|5|protein-coding	8.61455	7.26631	1.14649	1.51028	-2.371	3.1404e-19	7.72102e-18
NM_025806	chr6	136560592	136610414	-	1961	1	Plbd1|1100001H23Rik|-|6 G1|6|protein-coding	2.86723	5.64074	0.0614567	0.157215	-5.00273	3.14002e-19	7.72102e-18
NM_009630	chr10	74779688	74797533	+	2529	1	Adora2a|A2AAR|A2aR|AA2AR|-|10 B5.3|10|protein-coding	12.6373	13.0439	3.37867	2.8567	-1.83826	3.26795e-19	8.02618e-18
NM_020596	chr6	85461116	85463536	-	2096	1	Egr4|NGF1-C|NGFI-C|NGFIC|pAT133|-|6 C3|6 37.48 cM|protein-coding	3.29422	2.6199	0.0574984	0.130661	-4.70745	3.39349e-19	8.32579e-18
NM_134133	chr18	60633845	60661637	-	1982	1	Smim3|2010002N04Rik|AI195350|AW561905|Nid67|cI-41|-|18 D3|18|protein-coding	4.30487	5.83814	0.425033	0.17272	-3.8908	3.52711e-19	8.64455e-18
NM_009250	chr3	75361455	75446445	+	3122	1	Serpini1|AI837402|Ns|PI-12|PI12|Spi17|-|3 E3|3|protein-coding	9.32061	11.0059	21.0212	21.7266	1.27966	3.56704e-19	8.73328e-18
NM_194055	chr4	11259185	11313930	-	3846	1	Esrp1|2210008M09Rik|A630065D16|BC031468|Rbm35a|RP23-322G9.1|4 A1|4|protein-coding	35.7015	36.5014	71.1557	73.0127	1.20298	3.84539e-19	9.40492e-18
NM_001042606	chr11	113485571	113486680	+	1108	1	Sstr2|SSTR-2|Smstr-2|Smstr2|sst2|RP23-428E17.1|11 E2|11 79.05 cM|protein-coding	7.1665	4.6377	0.181042	0.0617926	-5.39977	3.91619e-19	9.5681e-18
NM_027399	chr5	5736322	5749317	-	1209	1	Steap1|2410007B19Rik|Prss24|Steap|-|5 A1|5 3.2 cM|protein-coding	1.30548	2.69276	14.5663	12.2067	2.93951	4.30649e-19	1.05107e-17
NM_026037	chr12	25516464	25645164	+	2785	1	Mboat2|2810049G06Rik|AU022889|AW547221|LPCAT4|Moact2|Oact2|-|12 A1.3|12|protein-coding	9.49213	10.6477	21.2458	22.6958	1.33238	4.62383e-19	1.12735e-17
NM_033374	chr11	34126821	34597407	-	6362	1	Dock2|AI662014|AW122239|CED-5|Hch|MBC|RP23-32J15.2|11|11 A5|protein-coding	1.53497	2.00993	0.18918	0.11303	-3.35069	4.63593e-19	1.12912e-17
NR_015519	chr11	83037078	83040086	+	1404	1	AI662270|AW496474|-|11 C|11|miscRNA	2.88056	4.10682	0.085838	0.0245251	-5.7481	5.04835e-19	1.22829e-17
NM_177704	chrX	9462748	9571669	+	2283	1	Sytl5|ENSMUSG00000054453|slp5|RP23-433D6.3|X A1.1|X|protein-coding	40.6575	34.156	10.6833	12.6433	-1.4783	5.15836e-19	1.25376e-17
NM_057173	chr7	116282086	116313822	-	1065	1	Lmo1|Rbtn-1|Rbtn1|Ttg1|-|7 E3|7 57.21 cM|protein-coding	0.416929	0.994389	7.98519	7.4269	3.62079	5.51049e-19	1.33795e-17
NM_024188	chr15	3976428	4105344	+	3463	1	Oxct1|2610008O03Rik|Oxct|Oxct2a|Scot-s|-|15 A1|15|protein-coding	19.1414	17.6583	41.6557	37.7408	1.31264	5.71178e-19	1.38539e-17
NM_010800	chr5	144951155	144955310	+	3490	1	Bhlha15|1810009C13Rik|Bhlhb8|MIST-1|Mist1|-|5|5 G2-G3|protein-coding	7.20732	7.24919	22.4943	16.0607	1.619	5.73368e-19	1.38926e-17
NM_007882	chr18	20119431	20160598	-	5287	1	Dsc3|5430426I24Rik|-|18 A2|18 11.11 cM|protein-coding	0.774269	2.07736	0.0151461	0	-7.26796	5.79701e-19	1.40315e-17
NR_102378	chr5	46030514	46036708	+	2807	1	9630001P10Rik|-|-|5 B3|5|miscRNA	1.37047	1.34152	0	0.0122669	-7.16186	6.04959e-19	1.46278e-17
NM_010233	chr1	71632047	71699808	-	8377	1	Fn1|E330027I09|Fn|Fn-1|-|1 C1-C5|1 36.05 cM|protein-coding	2.10776	2.56129	0.201126	0.0490387	-4.03344	6.17486e-19	1.49152e-17
NM_145922	chr3	107241221	107261816	-	3007	1	Kcnc4|AI850292|KSHIIIC|Kcr2-4|Kv3.4|-|3 F2.3|3 46.83 cM|protein-coding	4.55978	2.0741	0.066709	0.0797579	-5.27461	6.39928e-19	1.54414e-17
NM_013492	chr14	66587320	66600382	+	1797	1	Clu|AI893575|ApoJ|Cli|D14Ucla3|SP-40|Sgp-2|Sgp2|Sugp-2|-|14 D1|14 34.36 cM|protein-coding	343.157	401.652	139.744	139.573	-1.20666	6.45795e-19	1.55669e-17
NM_170758	chr11	114751355	114765965	+	4633	1	Cd300a|B230315M08Rik|Clm8|LMIR1|MAIR-I|MAIR-Ia|MMAC8|Pigr4|mcpir1|RP23-254J18.3|11 E2|11 80.54 cM|protein-coding	1.07516	2.2351	0.0172842	0.0443338	-5.44761	6.6229e-19	1.59481e-17
NM_001039000	chr10	126662751	126700419	-	6280	1	Kif5a|D10Bwg0738e|Khc|Kif5|Kns|mKIAA4086|-|10 D3|10 74.5 cM|protein-coding	6.36138	6.15226	1.78855	1.69023	-1.64251	6.7188e-19	1.61624e-17
NM_033524	chr2	116946807	117008013	+	6308	1	Spred1|5730461F13Rik|AL024345|AW047647|RP23-224B9.2|2 E5|2|protein-coding	3.94846	5.5031	0.496041	0.873895	-2.56621	6.85984e-19	1.64847e-17
NM_011807	chr7	98239296	99597756	+	7384	1	Dlg2|A330103J02Rik|B230218P12Rik|B330007M19Rik|Dlgh2|Gm1197|PSD93|mCG_22690|7 E1|7 51.07 cM|protein-coding	1.62975	1.33336	0.146675	0.134475	-3.19178	7.23115e-19	1.73592e-17
NM_001001177	chr17	34535765	34597679	+	1878	1	BC051142|NG8|TSBP|Tesb|Tesbp|RP23-24A13.2|17 B1|17 18.0 cM|protein-coding	16.6764	17.3983	4.50702	4.02946	-1.79215	7.76822e-19	1.86294e-17
NM_007443	chr4	62804313	62815176	-	1221	1	Ambp|AI194774|ASPI|HI-30|Intin4|Itil|UTI|RP23-6H1.3|4 C1-C3|4 33.96 cM|protein-coding	56.5104	73.1161	22.6365	21.0884	-1.35858	7.81592e-19	1.87246e-17
NM_008748	chr7	149265392	149281189	-	4810	1	Dusp8|5530400B01Rik|AI593498|Nttp1|RP23-56A14.1|7 F5|7 87.59 cM|protein-coding	21.4918	22.0179	7.84784	7.89454	-1.26112	8.13671e-19	1.94732e-17
NM_024290	chr7	150851712	150871777	-	3275	1	Tnfrsf23|Dctrailr1|Tnfrh1|Tnfrsf1al1|mDcTrailr1|mSOB|-|7 F5|7 88.28 cM|protein-coding	2.87643	3.86854	13.6208	9.58741	1.98829	8.19925e-19	1.96028e-17
NM_172496	chr11	12136679	12364963	-	5601	1	Cobl|4732460E13|C530045F18Rik|mKIAA0633|RP24-293E17.1|11 A1|11 7.3 cM|protein-coding	4.70221	3.79571	0.802133	0.544072	-2.46159	8.30091e-19	1.98256e-17
NM_183355	chr1	170084000	170362389	-	6899	1	Pbx1|2310056B04Rik|AI848790|AU015730|D230003C07Rik|Pbx-1|Pbx1a|Pbx1b|-|1 H2.3|1 75.95 cM|protein-coding	18.8946	20.2234	6.86126	7.28584	-1.26061	9.56739e-19	2.28272e-17
NM_172451	chr15	100520346	100559807	-	5680	1	Galnt6|4632410F13|AW047994|GalNAc-T6|-|15|15 F3|protein-coding	1.01591	2.03718	0.049414	0.0602696	-4.55418	1.02458e-18	2.4421e-17
NM_019516	chr19	7671151	7681666	-	2744	1	Lgals12|AW987437|Grip1|-|19 A|19|protein-coding	1.54581	1.34372	7.06106	5.72755	2.35098	1.08931e-18	2.59373e-17
NM_025975	chrX	9231396	9240109	-	2146	1	Dynlt3|2310075M16Rik|AU042796|Tcte1l|RP23-256J17.2|X A1.1|X|protein-coding	24.821	23.1947	54.9199	49.5579	1.32521	1.13084e-18	2.68444e-17
NM_009158	chr5	103336967	103640353	-	7187	1	Mapk10|C230008H04Rik|JNK3|JNK3B1|JNK3B2|SAPK(beta)|Serk2|p493F12|p54bSAPK|-|5 E5|5|protein-coding	5.03016	5.74698	11.66	10.9434	1.27515	1.12862e-18	2.68444e-17
NM_175168	chr17	46701400	46766453	-	4233	1	Ptk7|8430404F20Rik|chz|mPTK7/CCK4|-|17 C|17|protein-coding	4.2062	4.26257	0.625505	0.7846	-2.37451	1.13023e-18	2.68444e-17
NM_011056	chr13	109444371	110746177	+	7030	1	Pde4d|9630011N22Rik|Dpde3|RP24-383A20.1|13 D2.1-D2.2|13 59.69 cM|protein-coding	6.82629	6.05382	1.75185	1.88979	-1.61815	1.16236e-18	2.75645e-17
NM_207202	chrX	7308840	7318450	-	3629	1	Ccdc120|AA030924|DXImx50e|Jm11|Sfc25|RP23-109E24.5|X A1.1|X 3.48 cM|protein-coding	12.9655	11.7814	3.54832	3.62312	-1.58275	1.16985e-18	2.7714e-17
NM_172743	chr7	123267632	123333355	-	4285	1	Plekha7|A430081P20Rik|AI414265|-|7 F1|7|protein-coding	6.14634	6.9844	1.4043	1.63014	-1.9032	1.19871e-18	2.83692e-17
NM_015802	chr8	37630793	37676997	-	6155	1	Dlc1|A730069N07Rik|Arhgap7|HP|STARD12|dlc-1|mCG_13847|8 A4-B2|8 23.05 cM|protein-coding	2.98089	4.14868	0.632163	0.650898	-2.26191	1.2056e-18	2.85034e-17
NM_025276	chr11	116081873	116099405	-	6374	1	Evpl|-|RP23-174D24.4|11|11 E1|protein-coding	7.27349	6.57228	1.86286	2.04132	-1.62145	1.30895e-18	3.09155e-17
NM_029777	chr1	82313154	82441941	+	3500	1	Rhbdd1|4930418P06Rik|RRP4|mRHBDD1|MSD50|1 C5|1|protein-coding	10.8364	13.0113	24.7338	25.9544	1.29565	1.34259e-18	3.1678e-17
NM_008901	chrX	108009804	108010889	+	1084	1	Pou3f4|Brn-4|Brn4|OTF-9|Otf9|Slf|oct-9|RP23-57B14.1|X E1|X 48.2 cM|protein-coding	3.59425	3.76305	0.0738722	0	-6.3701	1.3552e-18	3.19434e-17
NM_023380	chr16	75859039	75909511	-	1835	1	Samsn1|4930571B16Rik|930571B16Rik|Hacs1|SLy2|-|16 C3.1|16|protein-coding	2.82213	2.47956	0.043639	0.0746226	-5.19806	1.38061e-18	3.25096e-17
NM_001080815	chr7	19742474	19751476	-	1776	1	Gipr|GIP-R|Gm1081|Gm160|-|7 A3|7|protein-coding	25.9932	27.0552	60.4662	52.7682	1.29907	1.51533e-18	3.5646e-17
NM_030708	chr3	5218554	5415855	+	13861	1	Zfhx4|A930021B15|C130041O22Rik|Zfh-4|Zfh4|-|3 A1|3|protein-coding	0.900229	1.08666	0.0983854	0.0321211	-3.73866	1.69749e-18	3.98513e-17
NM_198111	chr12	53800370	54252002	+	10247	1	Akap6|AI482140|Akapalpha|Akapbeta|PRKA|-|12 C1|12|protein-coding	0.168446	0.348341	1.47589	2.03163	2.96395	1.6975e-18	3.98513e-17
NM_009778	chr17	57343396	57367559	-	5090	1	C3|AI255234|ASP|HSE-MSF|Plp|-|17 E1-E3|17 29.72 cM|protein-coding	6.86031	10.7193	1.77327	1.00907	-2.45037	1.75131e-18	4.10733e-17
NM_029735	chr1	187186974	187252234	+	4816	1	Eprs|2410081F06Rik|3010002K18Rik|C79379|Qprs|-|1|1 H4-H6|protein-coding	56.3253	61.4674	115.564	113.365	1.16523	1.77581e-18	4.16062e-17
NM_053014	chr10	77734308	77814445	-	3427	1	Agpat3|AW061257|AW493985|D10Jhu12e|lpaat3|-|10 C1|10 39.72 cM|protein-coding	20.9688	23.5668	43.5683	47.769	1.24361	1.78294e-18	4.17314e-17
NM_013813	chr17	69506150	69639327	+	4021	1	Epb4.1l3|4.1B|DAL1P|Dal1|Epb41l3|NBL3|-|17 E1.3|17 40.15 cM|protein-coding	36.3311	42.3461	75.3616	83.2469	1.21971	1.83955e-18	4.30134e-17
NM_007484	chr3	104591952	104597377	+	1049	1	Rhoc|AI324259|Arh9|Arhc|-|3 F2.2|3|protein-coding	28.821	38.1028	6.46269	8.38867	-1.95795	1.85087e-18	4.32349e-17
NM_001162365	chr14	66772094	66899889	-	3989	1	Ptk2b|CADTK|CAKB|CAKbeta|E430023O05Rik|FADK2|FAK2|PYK2|Raftk|-|14 D1|14 34.36 cM|protein-coding	25.94	24.7992	7.62272	9.22758	-1.38482	1.91204e-18	4.46194e-17
NR_102313	chr17	56136499	56145029	-	1624	1	Stap2|AW049765|STAP-2|-|17 D|17|protein-coding	13.1805	11.9073	2.39591	2.3826	-2.1873	2.18364e-18	5.09066e-17
NM_027667	chr19	41841078	41876574	-	5126	1	Arhgap19|4933411B03Rik|AI120128|AW546831|mFLJ00368|-|19|19 D1|protein-coding	1.87618	3.0379	0.219096	0.247137	-3.17681	2.26107e-18	5.26069e-17
NR_045643	chr4	154004800	154010476	-	5676	1	5930403L14Rik|-|-|4 E2|4|miscRNA	1.3208	1.07116	0.0423948	0.0723744	-4.13925	2.25884e-18	5.26069e-17
NM_001166399	chr8	73278578	73282585	+	1444	1	Rab3a|-|-|8 B3.3|8 34.15 cM|protein-coding	26.6072	30.2062	61.8116	56.8622	1.26918	2.32601e-18	5.40641e-17
NM_009887	chr4	82527655	82531055	-	1738	1	Cer1|Cerl|Cerl1|Cerr1|cer-1|RP23-410K19.2|4 C3|4 39.4 cM|protein-coding	2.01484	3.4079	0.0460745	0	-6.60308	2.34712e-18	5.45008e-17
NM_010345	chr11	11830502	11937423	-	5070	1	Grb10|5730571D09Rik|AI325020|Meg1|mKIAA0207|RP23-119N24.1|11 A1|11 7.15 cM|protein-coding	52.2389	45.9708	17.8896	17.2351	-1.2816	2.39701e-18	5.5604e-17
NM_153408	chr1	36321447	36330270	-	2577	1	Neurl3|2010300P06Rik|Lincr|-|1 B|1|protein-coding	9.66508	11.9485	2.61518	2.21899	-1.95374	2.42472e-18	5.6191e-17
NM_010206	chr8	26629244	26686186	+	4988	1	Fgfr1|AW208770|Eask|FLG|Fgfr-1|Flt-2|Hspy|-|8 A2|8 14.12 cM|protein-coding	18.8462	14.2491	5.02643	3.89222	-1.69428	2.45805e-18	5.69071e-17
NM_026056	chr13	46597272	46745650	+	3643	1	Cap2|2810452G09Rik|AV045235|-|13 A5|13|protein-coding	3.37104	2.39034	0.242233	0.150351	-3.68045	2.50304e-18	5.78915e-17
NM_001162532	chr7	80885193	80921805	+	2673	1	Fam174b|-|-|7|7|protein-coding	53.1399	59.387	116.938	106.206	1.19449	2.5772e-18	5.95101e-17
NM_007510	chr6	120745262	120772703	-	1193	1	Atp6v1e1|2410029D23Rik|Atp6e|Atp6e2|Atp6v1e|D6Ertd385e|E2|P31|Vma4|-|6 F1|6 57.01 cM|protein-coding	92.3569	101.53	195.531	183.86	1.17497	2.57811e-18	5.95101e-17
NM_027215	chr7	31512720	31514553	-	859	1	Tmem147|2010004E11Rik|5033425B17Rik|Nifie14|-|7 B1|7|protein-coding	36.5742	40.0005	84.293	74.1015	1.25418	2.59655e-18	5.98766e-17
NM_024250	chr17	15082000	15098237	-	1622	1	Phf10|1810055P05Rik|AV024533|-|17|17 A2|protein-coding	27.2145	30.5669	65.2427	57.2082	1.28978	2.64645e-18	6.09672e-17
NM_001206335	chr17	26349637	26381187	-	2848	1	Itfg3|-|-|17 A3.3|17|protein-coding	25.8378	28.1099	53.3131	66.4133	1.3573	2.77809e-18	6.3937e-17
NM_138315	chr10	41196120	41206836	+	3537	1	Mical1|MICAL|MICAL-1|Nical|-|10 B1-B2|10|protein-coding	3.08164	4.66881	0.465024	0.367899	-3.00778	2.80397e-18	6.44694e-17
NM_198862	chr11	69636625	69648351	-	4993	1	Nlgn2|NL2|RP23-422L16.24|RP23-422L16.24-001|11 B3|11|protein-coding	54.7632	49.6257	19.7241	17.8712	-1.2712	2.96767e-18	6.81662e-17
NM_177059	chr11	52578208	53000849	+	3099	1	Fstl4|B230374F23Rik|SPIG1|mKIAA1061|-|11 B1.3|11|protein-coding	0.939018	1.30375	0	0	-9.33356	3.04311e-18	6.98303e-17
NM_146040	chr12	119082334	119117179	+	2599	1	Cdca7l|BC006933|JPO2|-|12 F2|12|protein-coding	3.98508	3.33543	0.0771813	0.276682	-4.11937	3.24088e-18	7.42959e-17
NM_010043	chr1	75356919	75364290	+	2138	1	Des|-|-|1 C3|1 38.85 cM|protein-coding	3.2988	4.12785	0.318924	0.208246	-3.61135	3.41144e-18	7.81292e-17
NM_153153	chr18	5046587	5119291	+	7387	1	Svil|AU024053|B430302E16Rik|-|18 A1|18|protein-coding	2.67068	4.04615	9.36219	8.26	1.60128	3.68404e-18	8.429e-17
NM_172532	chr13	24999448	25029530	-	5635	1	Aldh5a1|6330403E24Rik|Ahd-1|Ahd1|D630032B01Rik|OTTMUSG00000000613|SSADH|Ssdh1|RP23-92G13.10-001|13 A3.1|13 10.77 cM|protein-coding	14.5029	11.7569	32.2131	29.3248	1.42919	3.91281e-18	8.94369e-17
NM_011407	chr11	82930347	82936161	+	1853	1	Slfn1|AV316259|RP23-308N3.1|11 C|11 50.3 cM|protein-coding	1.80985	2.92112	0.0216075	0.0185825	-6.50848	3.93156e-18	8.97776e-17
NM_016919	chr9	20574494	20619478	-	6017	1	Col5a3|-|-|9 A3|9|protein-coding	2.22951	2.24249	0.113322	0.267435	-3.32409	4.08926e-18	9.32878e-17
NM_009367	chr1	188447065	188529871	-	4716	1	Tgfb2|BB105277|Tgf-beta2|Tgfb-2|-|1 H5|1 89.95 cM|protein-coding	1.757	1.4056	0.11054	0.0653728	-3.96903	4.36883e-18	9.95684e-17
NM_013563	chrX	98459726	98463545	-	1602	1	Il2rg|CD132|[g]c|gamma(c)|gc|RP23-440J15.2|X D|X 43.9 cM|protein-coding	5.57243	10.7977	0.651067	0.384642	-3.77122	4.40739e-18	1.0035e-16
NM_008216	chr15	56497182	56526101	-	4239	1	Has2|-|-|15 D1|15 23.31 cM|protein-coding	1.05882	0.730974	0	0	-9.46779	4.6131e-18	1.04896e-16
NM_001033339	chr17	23766425	23782236	-	3361	1	Mmp25|F730048C11Rik|Leukolysin|MMP20|MT6-MMP|-|17 A3.3|17|protein-coding	0.939201	1.29539	0	0.010245	-7.13918	4.61604e-18	1.04896e-16
NM_172706	chr5	9266193	9480717	+	4603	1	9330182L06Rik|Eig121l|-|5 A1|5|protein-coding	10.9184	10.3025	21.5521	24.0569	1.30849	4.66723e-18	1.05957e-16
NM_009262	chr13	57527452	58009693	-	4661	1	Spock1|Spock|Ticn1|testican|-|13 B2|13|protein-coding	5.50243	8.74367	18.0307	19.989	1.62868	4.86487e-18	1.10336e-16
NM_183168	chr7	108086148	108112880	-	1912	1	P2ry6|2010204J23Rik|P2Y6|-|7 E3|7|protein-coding	3.55972	6.40054	20.603	17.2278	2.1337	5.07233e-18	1.1493e-16
NM_010110	chrX	96331469	96344330	+	3251	1	Efnb1|Cek5-L|EFL-3|Elk-L|Epl2|Eplg2|LERK-2|Lerk2|Stra1|RP23-110A15.1|X D|X 43.22 cM|protein-coding	15.8535	15.4195	4.72595	5.26612	-1.43988	5.64996e-18	1.27895e-16
NM_023598	chr10	67558341	67741474	-	4482	1	Arid5b|4930580B11|5430435G07Rik|AI467247|Desrt|Mrf2|Mrf2alpha|Mrf2beta|-|10|10 B5.1|protein-coding	6.66848	6.53743	1.57529	1.00838	-2.15412	5.70083e-18	1.28921e-16
NM_181074	chr9	56466282	56533060	-	3289	1	Lingo1|4930471K13Rik|AV148400|LERN1|LINGO-1|Lrrn6a|UNQ201|-|9|9 A3|protein-coding	5.5633	7.16753	1.23184	1.24925	-2.14865	5.79045e-18	1.30822e-16
NM_173038	chr9	42220400	42280309	-	4957	1	Tbcel|D330014K23|E130107N23Rik|Lrrc35|-|9 A5.1|9|protein-coding	13.7902	14.1879	5.02548	5.02176	-1.27176	5.99306e-18	1.35269e-16
NM_130893	chr15	76346633	76352559	-	4006	1	Scrt1|-|-|15|15 E1|protein-coding	6.73442	5.65949	14.9305	14.2997	1.44118	6.44989e-18	1.45439e-16
NM_001166375	chr8	68910200	68995536	+	3936	1	March1|2900024D24Rik|BB085186|-|8 B3.1-B3.2|8|protein-coding	1.5162	2.46153	0.122273	0.0783278	-4.09666	6.61637e-18	1.4905e-16
NM_145554	chr4	134301327	134323919	-	2660	1	Ldlrap1|AA691260|ARH2|Arh|Arh1|FHCB1|FHCB2|RP23-132E8.1|4 D3|4|protein-coding	13.7208	14.5249	4.20753	3.90031	-1.59511	7.00428e-18	1.57637e-16
NM_025350	chr6	30589221	30595361	+	1566	1	Cpa1|0910001L12Rik|Cpa|-|6 B1|6 12.52 cM|protein-coding	6.20447	17.1826	64.886	95.5062	3.0013	7.11744e-18	1.6003e-16
NM_001081314	chr9	67607244	67608740	+	1326	1	C2cd4b|3300001A09Rik|Fam148b|-|9|9 D|protein-coding	25.2552	20.9137	87.3394	55.983	1.83454	7.75087e-18	1.74105e-16
NM_145401	chr5	24368553	24606460	-	3322	1	Prkag2|2410051C13Rik|AAKG|AAKG2|AI854673|H91620p|WPWS|-|5 A3|5|protein-coding	7.52721	8.84384	16.9058	20.1918	1.3881	7.93613e-18	1.78095e-16
NM_172805	chr12	75998204	76278319	-	4048	1	Kcnh5|Eag2|-|12 C3|12|protein-coding	0	0.106625	1.40719	1.63251	4.91439	8.1372e-18	1.82432e-16
NM_138750	chr2	127352689	127367153	-	4240	1	Prom2|AI507243|Prom-rp|RP23-105O13.4|2 F1|2|protein-coding	3.83862	1.83168	0.132487	0.113034	-4.33022	8.98545e-18	2.01257e-16
NM_130451	chr2	165329478	165345411	+	3340	1	Slc2a10|AA450473|Glut10|RP23-395E18.1|2 H3|2 85.66 cM|protein-coding	2.42174	2.54845	0.25222	0.18449	-3.30389	9.1021e-18	2.03675e-16
NM_019437	chr19	17468533	17475839	+	2476	1	Rfk|0610038L10Rik|AF031381|KOI-4|-|19 B|19|protein-coding	31.6519	33.8382	63.4777	65.4387	1.18335	9.56315e-18	2.13787e-16
NM_009181	chr7	81084006	81158568	-	5367	1	St8sia2|AI323367|ST8SiaII|STX|Siat8b|-|7 D2|7|protein-coding	0.533029	0.679696	0	0	-9.24001	9.77668e-18	2.18352e-16
NM_198649	chr18	61959047	62071478	-	4509	1	Ablim3|AW990719|D930036B08Rik|-|18 E1|18|protein-coding	1.68449	1.0265	0.0177595	0.0380053	-5.32334	9.87436e-18	2.20323e-16
NM_010818	chr16	45382248	45409166	-	2339	1	Cd200|Mox2|OX2|-|16 A1|16 29.53 cM|protein-coding	37.7443	41.5555	15.264	13.6875	-1.24767	9.96819e-18	2.22205e-16
NM_133733	chr9	40494047	40592129	+	2920	1	Clmp|9030425E11Rik|ACAM|ASP5|AW557819|-|9 A5.1|9|protein-coding	2.19582	3.86867	0.137393	0.0117922	-5.1663	1.03726e-17	2.31e-16
NM_010299	chr11	54911487	54926530	+	4250	1	Gm2a|AA408702|AW215435|GM2-AP|SAP-3|RP23-173F16.1|11 B1.3|11 32.13 cM|protein-coding	14.0302	17.0465	4.41736	5.43019	-1.44731	1.03831e-17	2.31013e-16
NM_024437	chr8	116657479	116676205	+	1081	1	Nudt7|1300007B24Rik|2210404C19Rik|-|8 E1|8|protein-coding	14.6454	16.9089	40.1891	35.5393	1.46856	1.06574e-17	2.36892e-16
NM_013703	chr19	27291510	27328721	+	8287	1	Vldlr|AA408956|AI451093|AW047288|-|19 C1|19 21.77 cM|protein-coding	11.1532	15.26	31.0968	27.328	1.35608	1.17992e-17	2.62022e-16
NM_207222	chr6	138313002	138530489	-	2094	1	Lmo3|AI854781|BB106490|Rbtn-3|Rbtn3|-|6 G1|6 69.02 cM|protein-coding	1.76656	3.07193	0.0575533	0.0164438	-5.79035	1.18965e-17	2.63932e-16
NM_008630	chr8	96696518	96697467	+	551	1	Mt2|AA409533|MT-II|Mt-2|-|8 C5|8 46.32 cM|protein-coding	273.993	325.257	914.201	617.139	1.56105	1.19177e-17	2.64153e-16
NM_177337	chr14	61928590	61930773	+	1478	1	Arl11|ARLTS1|C730007L20Rik|-|14 D1|14|protein-coding	2.23572	4.61773	0.0270898	0.0232972	-6.71202	1.29209e-17	2.86118e-16
NM_019680	chrX	45764226	45816309	-	5836	1	Elf4|AV314029|BC042423|ENSMUSG00000053512|Gm9907|Mef|RP23-260P5.2|X A3.2|X|protein-coding	6.04252	8.3409	1.95899	1.88922	-1.69149	1.36448e-17	3.01862e-16
NM_001025597	chr11	11586216	11672929	+	5153	1	Ikzf1|5832432G11Rik|Ikaros|LyF-1|Zfpn1a1|Znfn1a1|hlk-1|mKIAA4227|RP23-373H2.2|11 A1|11 7.02 cM|protein-coding	1.15812	1.60613	0.0856252	0.0199689	-4.52483	1.38778e-17	3.06727e-16
NM_178045	chr6	116583026	116623854	-	6331	1	Rassf4|3830411C14Rik|AD037|AI586137|-|6 E3|6|protein-coding	3.27975	3.24648	7.11565	8.17211	1.43421	1.39358e-17	3.07718e-16
NM_012017	chr13	55206670	55236432	+	3588	1	Zfp346|Jaz|Znf346|-|13 B2|13|protein-coding	8.98986	8.5599	17.6314	18.4182	1.24372	1.45887e-17	3.21831e-16
NM_007439	chr17	72218328	72953647	-	5887	1	Alk|CD246|Tcrz|-|17 E1.3|17 43.77 cM|protein-coding	0.0251645	0.153231	1.50592	1.42499	4.18672	1.46934e-17	3.23835e-16
NM_011978	chr2	126378760	126413979	+	2289	1	Slc27a2|ACSVL1|FATP2|VLCS|Vlac|Vlacs|RP23-251E2.1|2 F1|2|protein-coding	5.42981	1.98777	0	0.0449539	-6.97242	1.49359e-17	3.28871e-16
NM_145713	chr13	23646901	23649877	+	2974	1	Hist1h1d|H1.3|H1D|H1f3|H1s-4|mCG_50184|13|13 A2-A3|protein-coding	0.961926	0.830932	4.42432	4.21389	2.47514	1.51058e-17	3.323e-16
NM_010283	chr2	35255699	35316945	-	3575	1	Ggta1|AW108479|GALT|Gal|Ggta|Ggta-1|alpha3GalT|RP23-458A10.1|2 B|2 23.6 cM|protein-coding	3.26963	5.03614	0.403971	0.555502	-2.89138	1.54278e-17	3.39064e-16
NM_008981	chr14	12386067	13074553	+	9158	1	Ptprg|5430405N12Rik|AW046354|AW549872|RPTPgamma|-|14 A2|14 6.33 cM|protein-coding	7.83051	7.62817	2.73333	2.01899	-1.49963	1.60037e-17	3.5139e-16
NM_010743	chr1	40496494	40505207	+	2992	1	Il1rl1|DER4|Fit-1|Ly84|ST2L|St2|St2-rs1|T1|T1/ST2|-|1 B|1 19.19 cM|protein-coding	1.12087	1.0094	0	0	-9.21315	1.61855e-17	3.55049e-16
NM_011487	chr1	52065088	52164028	+	2955	1	Stat4|-|-|1 C1.1|1 26.67 cM|protein-coding	2.13635	1.7655	0.0678829	0.104331	-4.25737	1.73241e-17	3.79671e-16
NM_001081178	chr17	43526415	43596506	+	8512	1	Gpr116|8430401C09Rik|9330185D23|AI528491|mKIAA0758|-|17 B3|17|protein-coding	5.56248	6.9214	1.93223	1.31137	-1.7386	1.76315e-17	3.86046e-16
NM_022030	chr3	95985150	95999103	+	3902	1	Sv2a|AI746429|mKIAA0736|-|3|3 F2|protein-coding	21.3107	21.4116	43.2918	41.1291	1.18746	1.766e-17	3.86308e-16
NM_019580	chr7	125832072	125849252	-	1521	1	Gde1|1200003M13Rik|Mir16|RGS16|-|7|7 F3|protein-coding	68.4197	76.8501	144.583	134.531	1.14898	1.83415e-17	4.00842e-16
NM_008875	chr3	27883093	28032284	+	4904	1	Pld1|AA536939|C85393|Pld1a|Pld1b|-|3 A3|3 11.15 cM|protein-coding	5.88342	6.51879	0.850742	1.44528	-2.21879	1.93888e-17	4.23334e-16
NM_176848	chr4	147534777	147540526	+	1226	1	Fbxo2|FBG1|FBX2|Fbs1|Fbs2|NFB42|Prpl4|RP23-139J21.11-001|4 E2|4 78.68 cM|protein-coding	8.72949	8.41434	23.1007	24.4935	1.67904	1.98434e-17	4.32857e-16
NM_007984	chr5	143722034	143734868	+	2660	1	Fscn1|AI663989|Fan1|fascin-1|-|5 G2|5 81.84 cM|protein-coding	12.9235	8.96567	1.61359	2.1368	-2.34212	2.01005e-17	4.38056e-16
NM_011019	chr15	6763577	6824313	-	4815	1	Osmr|OSMRB|-|15 A1|15 3.3 cM|protein-coding	1.38285	1.93882	0.124981	0.135126	-3.45274	2.17657e-17	4.73906e-16
NM_008538	chr10	36853049	36858732	-	4182	1	Marcks|Macs|PKCSL|-|10 B1|10 19.49 cM|protein-coding	32.1019	38.174	10.8106	13.1574	-1.34226	2.19318e-17	4.77078e-16
NM_026917	chr9	122981428	123022323	-	6978	1	Zdhhc3|1110020O22Rik|1810006O10Rik|2210017C02Rik|DHHC-3|GODZ|Gramp1|Zfp373|-|9 F4|9|protein-coding	6.7853	6.55429	14.211	13.18	1.24232	2.2565e-17	4.90396e-16
NM_025994	chr4	141414057	141430835	-	2375	1	Efhd2|2600015J22Rik|AA408606|D4Wsu27e|RP23-423G13.3|4 E1|4 74.75 cM|protein-coding	38.5011	40.2485	13.9685	15.21	-1.22576	2.27166e-17	4.93233e-16
NM_023121	chr11	95703609	95707045	+	549	1	Gngt2|AV096488|RP23-151M22.5|11 D|11 59.01 cM|protein-coding	9.70265	18.6475	0.657831	0.436852	-4.47327	2.30141e-17	4.99229e-16
NM_175242	chr17	36003560	36012541	+	3180	1	Ppp1r18|2310014H01Rik|AA407849|AI450394|RP24-180B11.3|17 B1|17|protein-coding	4.5133	5.56299	0.618082	0.882992	-2.52896	2.32843e-17	5.04622e-16
NM_015744	chr15	54670453	54751701	-	3215	1	Enpp2|ATX|Npps2|PD-Ialpha|Pdnp2|-|15|15 D2|protein-coding	28.5031	39.5661	127.732	79.2485	1.81506	2.3651e-17	5.12095e-16
NM_021488	chr6	113666113	113669874	-	520	1	Ghrl|2210006E23Rik|Ghr|MTLRP|MTLRPAP|m46|-|6 E3|6 52.84 cM|protein-coding	99.5894	15.8407	0.385758	0.461215	-6.8842	2.38029e-17	5.14909e-16
NM_008557	chr7	31855554	31861716	-	514	1	Fxyd3|Mat8|-|7 B1|7|protein-coding	37.4222	44.0325	7.33628	9.06013	-2.10004	2.53413e-17	5.47681e-16
NM_011706	chr11	62387988	62413807	+	2733	1	Trpv2|GRC|OTRPC2|VRL-1|Vrl1|RP23-234K24.7|11 B2|11|protein-coding	2.30988	3.65974	0.220191	0.125258	-3.90402	2.56302e-17	5.53413e-16
NM_007577	chr7	16832092	16844889	-	2476	1	C5ar1|C5aR|C5r1|Cd88|D7Msu1|-|7 A2|7 8.77 cM|protein-coding	2.11141	5.44954	0.0971861	0.0968627	-5.03581	2.75522e-17	5.94366e-16
NM_011018	chr11	50013654	50024292	-	1990	1	Sqstm1|A170|OSF-6|Osi|STAP|p62|RP23-319B15.3|11|11 B1.2|protein-coding	400.413	502.31	917.022	883.493	1.2059	2.78258e-17	5.99716e-16
NM_009961	chr18	37164974	37347311	+	5236	1	Pcdha10|Cnr3|Cnr8|Crnr3|Crnr8|Pcdha14|-|18 B3|18|protein-coding	3.96564	4.6446	10.5344	9.05712	1.39205	2.9173e-17	6.28173e-16
NM_001166033	chr2	28677820	28695880	-	7118	1	Gtf3c4|5330400C03|AI426938|AU014771|AU017413|KAT12|TFIIIC90|RP23-338O4.3|2 A3|2|protein-coding	7.06061	7.91325	14.4556	16.8172	1.26994	2.97545e-17	6.40104e-16
NM_026604	chr1	24017597	24107180	-	6444	1	Fam135a|4921533L14Rik|AI256732|AI835491|-|1 A5|1|protein-coding	38.2762	35.7549	72.3304	72.8276	1.17467	3.01429e-17	6.47865e-16
NM_010591	chr4	94715727	94718913	-	3184	1	Jun|AP-1|Junc|c-jun|RP23-135A21.5|4 C5-C7|4 43.34 cM|protein-coding	162.088	216.03	59.9207	37.4668	-1.74698	3.04833e-17	6.5458e-16
NM_001114663	chr1	55462790	55811129	+	6547	1	Plcl1|C230017K02Rik|PLC-L|PLC-L1|PLCE|PLCL|PLDL1|PRIP|PRIP-1|-|1 C1.2-C1.3|1|protein-coding	1.14508	0.844746	0.0367547	0.0575476	-4.16118	3.29701e-17	7.07332e-16
NM_001110013	chr10	99906536	99949981	-	5974	1	Tmtc3|9130014E20Rik|B130008E12Rik|mSmile|-|10 D1|10|protein-coding	5.18466	6.37543	11.4624	11.6925	1.20982	3.30256e-17	7.07873e-16
NM_177606	chr17	84911235	85021482	+	6854	1	Plekhh2|AI256725|E030001K05|mKIAA2028|-|17 E4|17|protein-coding	5.47603	6.01475	1.80852	1.64361	-1.5291	3.49137e-17	7.47658e-16
NM_007695	chr1	136078981	136086608	+	1677	1	Chi3l1|AW208766|Brp39|Gp39|-|1 E4|1 58.15 cM|protein-coding	0	0	4.68838	1.61301	10.1412	3.63967e-17	7.78703e-16
NM_001079844	chr14	117324537	118378751	+	6750	1	Gpc6|6720429C22Rik|AI480529|RP24-567H4.1|14 E4|14|protein-coding	0.621045	0.755457	0.0297176	0.0101431	-4.89903	3.87662e-17	8.2864e-16
NM_010271	chr15	99548024	99555438	+	2775	1	Gpd1|AI747587|Gdc-1|Gdc1|mKIAA4010|-|15 F1-F3|15 56.13 cM|protein-coding	10.1662	9.68245	20.7297	21.2847	1.28697	3.89023e-17	8.30791e-16
NM_010324	chr19	43574243	43599095	-	2046	1	Got1|AI789014|Got-1|cAspAT|-|19 C3|19 36.67 cM|protein-coding	19.0196	17.6184	38.0564	35.4789	1.20917	4.02931e-17	8.59709e-16
NM_172853	chr1	111880314	112035578	+	3339	1	Cdh7|9330156F07Rik|CDH7L1|-|1 E2.1|1|protein-coding	0.206849	0.281914	2.05446	2.00997	3.24509	4.11543e-17	8.77284e-16
NM_019806	chr2	173563072	173609837	+	6961	1	Vapb|AI225786|AI840687|AI848259|D2Abb2e|R75548|VAP33b|Vamp33b|RP23-383L13.1|2 H4|2 97.37 cM|protein-coding	17.954	19.9757	35.9313	35.7163	1.12453	4.18264e-17	8.90794e-16
NM_011204	chr5	103854211	104027380	+	8232	1	Ptpn13|AI324989|PTP-BL|Ptpri|RIP|-|5 E-F|5 50.43 cM|protein-coding	12.7016	9.86805	3.59634	3.7851	-1.41206	4.18642e-17	8.90794e-16
NM_021352	chr5	113504859	113510604	-	820	1	Crybb3|AI852419|-|5 F|5 55.38 cM|protein-coding	17.8036	13.2504	94.7107	49.315	2.41204	4.22252e-17	8.97659e-16
NM_134086	chr15	96401849	96472393	-	7734	1	Slc38a1|AA408026|AA409865|AL022800|AU015942|NAT2|-|15 F1|15|protein-coding	0.98844	1.39473	0.0570503	0.115084	-3.55142	4.28778e-17	9.10705e-16
NM_033269	chr13	9875859	10360049	-	3161	1	Chrm3|Chrm-3|M3|M3R|-|13 A1|13 3.72 cM|protein-coding	1.95038	4.42997	14.4927	13.6485	2.35436	4.40101e-17	9.33909e-16
NM_010807	chr4	129190825	129193225	+	1597	1	Marcksl1|AL022768|AW215397|AW536807|D4Bc1|F52|MacMARCKS|Macs2|Macs3|Mlp|Mrp|RP23-209C6.6|4 D2.2|4 63.26 cM|protein-coding	8.21484	7.12273	0.628034	1.05048	-2.97242	4.48869e-17	9.51651e-16
NM_021344	chr5	118477833	118511879	+	932	1	Tesc|1010001A17Rik|2410011K10Rik|TE-1|-|5 F|5 57.84 cM|protein-coding	26.142	17.3816	3.01279	1.61659	-3.04316	4.64024e-17	9.82892e-16
NM_025869	chr8	32200134	32207519	+	1740	1	Dusp26|2310043K02Rik|Skrp3|-|8 A3|8|protein-coding	24.4901	25.541	8.06919	8.00913	-1.43163	4.69464e-17	9.93514e-16
NM_021492	chr7	88605285	88638811	-	3778	1	Ap3b2|AI549966|AU042881|Naptb|[b]-NAP|beta-NAP|beta3B|-|7 D3|7 45.71 cM|protein-coding	41.4877	42.1626	80.2195	78.0881	1.12533	5.0455e-17	1.0668e-15
NM_001242934	chr11	23978056	24068435	+	6106	1	Bcl11a|2810047E18Rik|BCL-11A|Ctip1|D930021L15Rik|Evi9|Evi9a|Evi9b|Evi9c|mKIAA1809|RP23-365O24.1|11 A3.2|11|protein-coding	3.94984	3.02566	0.597827	0.661695	-2.26554	5.06598e-17	1.07017e-15
NM_027742	chr9	111020615	111128172	+	3199	1	Lrrfip2|5133400F20Rik|AI850587|-|9|9 F2|protein-coding	14.4307	16.0626	31.914	29.1885	1.20904	5.24291e-17	1.10654e-15
NM_008840	chr4	149023277	149072817	-	5060	1	Pik3cd|2410099E07Rik|2610208K16Rik|AW545373|p110delta|RP23-422H14.3|4 E2|4|protein-coding	2.32953	3.21703	0.420169	0.372218	-2.59714	5.52436e-17	1.16489e-15
NM_011212	chr7	142729507	142877977	+	5388	1	Ptpre|PTPe|PTPepsilon|RPTPepsilon|-|7 F3|7 81.27 cM|protein-coding	1.84908	2.42425	0.282902	0.177975	-3.01027	5.8073e-17	1.22345e-15
NM_198647	chr17	29686747	29743753	+	3476	1	Tbc1d22b|BC045600|-|17 A3.3|17|protein-coding	14.4301	14.3085	28.9323	28.2514	1.19753	5.91732e-17	1.24551e-15
NM_001276445	chr5	65315919	65324797	-	3015	1	Tlr1|-|-|5 C3.1|5 33.53 cM|protein-coding	1.3414	3.09633	0.0532522	0.0227085	-5.62798	6.1287e-17	1.28884e-15
NM_010117	chr11	32109585	32122293	-	2919	1	Rhbdf1|C16ORF8|Dist|Dist1|Egfr-rs|mKIAA4242|RP23-177M10.4|11 A4|11 18.83 cM|protein-coding	6.36999	7.65948	1.49799	1.48976	-2.0223	6.18925e-17	1.30041e-15
NM_001145920	chr17	44740938	44873597	-	6466	1	Runx2|AML3|Cbf|Cbfa-1|Cbfa1|LS3|Osf2|PEBP2aA|Pebp2a1|Pebpa2a|-|17 B3|17 21.33 cM|protein-coding	0.640707	0.903875	0.0123844	0.031766	-4.83548	6.27954e-17	1.3182e-15
NM_007408	chr4	86302469	86315963	-	1877	1	Plin2|AA407157|ADPH|Adfp|Adrp|RP23-95O1.5|4 C4|4 40.69 cM|protein-coding	21.9669	32.5165	7.50156	7.66175	-1.63251	6.38132e-17	1.33836e-15
NM_008223	chr16	17331464	17343665	+	2181	1	Serpind1|AA985900|AI303446|HCII|Hcf2|-|16 A3|16 10.74 cM|protein-coding	2.21617	2.62574	0.128689	0.0157879	-4.88717	6.39248e-17	1.3395e-15
NR_001461	chr7	150399016	150482452	-	83436	1	Kcnq1ot1|Kvlqt1-as|Lit1|-|7 F5|7 88.15 cM|miscRNA	0.606488	0.673675	0.225973	0.223247	-1.3039	6.41772e-17	1.34359e-15
NM_008638	chr6	83255698	83267598	-	2060	1	Mthfd2|AW558851|NMDMC|-|6 C3|6 35.94 cM|protein-coding	55.1623	54.1145	113.315	100.395	1.17175	6.594e-17	1.37786e-15
NM_213733	chr2	173935852	173948203	+	2083	1	Npepl1|BC023239|C85514|mKIAA1974|RP23-477F4.4|2 H4|2|protein-coding	48.7048	50.9184	99.6811	90.1137	1.13527	6.59906e-17	1.37786e-15
NM_177620	chr12	103521284	103629064	+	3853	1	Rin3|6430500K07|C86933|-|12 E|12|protein-coding	2.08652	2.49419	0.260309	0.231005	-3.01034	6.59762e-17	1.37786e-15
NM_026419	chr4	136976923	136986435	-	887	1	Cela3b|0910001F22Rik|2310074F01Rik|AI504000|Ela3|Ela3b|RP23-246F18.4|4 D3|4 69.9 cM|protein-coding	4.17044	11.7629	44.6376	75.5066	3.13309	7.25832e-17	1.51416e-15
NM_011937	chr18	38487191	38498647	-	2291	1	Gnpda1|GNPDA|Gnp1|Gnpi|oscillin|-|18 B3|18|protein-coding	7.40568	6.60875	18.3504	16.2907	1.50973	7.37735e-17	1.53762e-15
NM_031393	chr4	132809005	132819002	-	1908	1	Sytl1|9030417L18|PSGL-1|Slp1|RP23-32C12.2|4 D2.3|4|protein-coding	7.8065	8.53152	19.3426	19.1302	1.44152	7.49163e-17	1.56005e-15
NM_001033308	chr4	132338272	132352279	-	2534	1	Themis2|ICB-1|RP23-442A20.5|4 D2.3|4|protein-coding	1.98535	4.78316	0.079161	0.121665	-4.81479	8.34083e-17	1.73534e-15
NM_007426	chr8	18690263	18741562	-	3549	1	Angpt2|Agpt2|Ang-2|Ang2|-|8 A1.3|8 10.3 cM|protein-coding	1.38968	1.35944	5.00727	4.70819	2.02654	8.41769e-17	1.74977e-15
NM_009953	chr6	55040042	55082966	-	2639	1	Crhr2|CRF-R2|CRFR2alpha|CRFR2beta|Crfr2|-|6 B3|6 27.33 cM|protein-coding	1.51386	2.19978	0.0760114	0.0130479	-5.18259	8.48369e-17	1.76193e-15
NM_001110273	chr18	78342883	78375911	-	2892	1	Slc14a2|UT-A1|UT-A3|-|18 E3|18|protein-coding	0.0512252	0	1.12349	1.53911	5.95139	8.76931e-17	1.81963e-15
NM_026794	chr9	121619507	121622039	+	512	1	Deb1|1110020I04Rik|AI463209|Ss18l2|-|9 F4|9|protein-coding	31.7886	39.6845	84.7742	79.9171	1.41082	8.94649e-17	1.85475e-15
NM_008417	chr3	106904485	106917923	+	11577	1	Kcna2|Akr6a4|ENSMUSG00000074335|Gm10672|Kca1-2|Kv1.2|Mk-2|-|3 F2.3|3 46.61 cM|protein-coding	0.328036	0.149095	1.52463	1.67404	2.95223	8.97159e-17	1.85831e-15
NM_032003	chr17	44215795	44223510	+	2529	1	Enpp5|AW061004|D17Abb1e|E-NPP 5|mKIAA4152|RP23-392N1.1|17 C|17 20.3 cM|protein-coding	39.1794	42.5126	75.4874	76.5775	1.10291	9.03221e-17	1.86921e-15
NM_001123382	chr1	40323431	40373022	+	4795	1	Il1r1|CD121a|CD121b|IL-iR|Il1r-1|-|1 B|1 18.81 cM|protein-coding	98.4763	78.9479	188.645	226.024	1.42472	9.16963e-17	1.89598e-15
NM_009377	chr7	150078681	150085871	-	1742	1	Th|-|-|7 F5|7 88.06 cM|protein-coding	4.04869	7.97097	21.0939	25.1989	2.15756	9.54087e-17	1.97099e-15
NM_001177397	chr10	90038472	90435729	+	7224	1	Anks1b|AIDA-1b|C030032C09Rik|E530015N03Rik|ENSMUSG00000078431|Gm10937|Gm1555|-|10 C2|10|protein-coding	0.921711	0.450657	0.00554246	0	-7.54399	9.64059e-17	1.98984e-15
NM_181588	chr15	31498667	31519874	+	1033	1	Cmbl|2310016A09Rik|-|15 B2|15|protein-coding	8.30775	8.42984	22.8341	25.2911	1.73004	9.70121e-17	2.00059e-15
NM_011128	chr19	58834213	58852024	+	1554	1	Pnliprp2|PLRP2|-|19 D2|19|protein-coding	1.17437	1.03498	6.01457	9.95918	3.06184	1.00763e-16	2.07611e-15
NM_023500	chrX	8849910	8890371	+	5038	1	Xk|1810038K19Rik|XRG1|Xkh|RP23-423L11.2|X A1.1|X 4.22 cM|protein-coding	2.59425	3.03644	6.60886	7.42171	1.52415	1.01587e-16	2.09125e-15
NM_026435	chr3	53657298	53667729	-	4859	1	Ufm1|1810045K17Rik|AI132708|AI463323|ENSMUSG00000074598|Gm10726|-|3 C|3|protein-coding	15.6416	17.9695	35.8633	31.2598	1.20485	1.07712e-16	2.21538e-15
NM_011356	chr2	80252127	80287553	-	2912	1	Frzb|Frp|Sfrp3|frezzled|fritz|frzb-1|RP23-33L19.1|2 C3|2 48.13 cM|protein-coding	19.7147	30.3478	57.4863	68.975	1.55077	1.0848e-16	2.22921e-15
NM_009037	chr2	105226105	105239476	-	3055	1	Rcn1|Rcn|RP23-232D1.3|2 E3|2 55.18 cM|protein-coding	16.8223	20.3249	5.47554	6.48942	-1.4241	1.09866e-16	2.25572e-15
NM_008618	chr11	21456695	21471937	-	1947	1	Mdh1|B230377B03Rik|D17921|MDH-s|MDHA|Mor-2|Mor2|RP23-198N8.1|11 A3.1|11 13.89 cM|protein-coding	81.137	88.1998	167.507	151.787	1.12121	1.22849e-16	2.52008e-15
NM_001113331	chr3	89225543	89233951	+	3540	1	Shc1|Shc|ShcA|p66|p66shc|-|3 F1|3 39.11 cM|protein-coding	35.0398	31.579	69.0908	64.0124	1.20105	1.23964e-16	2.54071e-15
NM_177420	chr19	15979613	15999549	-	2161	1	Psat1|D8Ertd814e|EPIP|PSA|Psat|-|19 A|19 10.86 cM|protein-coding	26.6344	32.0367	73.0832	56.3282	1.34861	1.24747e-16	2.5523e-15
NR_039567	chr18	60971730	60971817	+	87	1	Mir5107|mmu-mir-5107|mu-mir-5107|-|18|18 34.41 cM|miscRNA	54.4205	110.912	1.84546	3.54366	-4.67262	1.24747e-16	2.5523e-15
NM_153388	chr19	4611784	4615667	-	2914	1	Lrfn4|BC023156|Salm3|-|19 A|19|protein-coding	13.2525	11.334	25.7706	25.228	1.25583	1.25974e-16	2.57515e-15
NM_008925	chr9	21807479	21818666	+	1975	1	Prkcsh|80K-H|-|9 A3|9 8.04 cM|protein-coding	55.1641	61.8853	122.295	105.53	1.16745	1.28354e-16	2.62151e-15
NM_019764	chr9	102620134	102635747	+	4179	1	Amotl2|AW549739|C79691|Lccp|MASCOT|mKIAA0989|RP24-221A14.1|9 F1|9|protein-coding	10.0317	11.1037	2.68774	3.48219	-1.56625	1.31993e-16	2.69349e-15
NM_001003672	chr18	37303623	37347311	+	5416	1	Pcdhac2|CNRc2|-|18 B3|18|protein-coding	3.62433	4.33093	9.44363	8.40207	1.37182	1.3403e-16	2.73028e-15
NM_138582	chr17	35153524	35163686	+	4294	1	Vwa7|C6orf27|D17H6S56E-3|G7c|NG37|-|17 B1|17 18.55 cM|protein-coding	1.53908	2.53948	0.149469	0.159446	-3.49875	1.33964e-16	2.73028e-15
NM_207176	chr6	17015149	17055825	+	2433	1	Tes|D6Ertd352e|TESS|Tes1|Tes2|testin2|-|6 A2|6 7.67 cM|protein-coding	13.1967	16.928	29.5793	30.8489	1.21273	1.55181e-16	3.15841e-15
NM_013589	chr12	86124162	86217445	-	6566	1	Ltbp2|AW208642|-|12|12 D|protein-coding	3.88344	5.99776	0.47655	0.933465	-2.58666	1.92763e-16	3.91991e-15
NM_026992	chr2	105806865	105843706	-	1191	1	Dnajc24|1700030A21Rik|2610027M02Rik|AV066965|AW240712|Dph4|MmDjC7|Zcsl3|RP23-232D1.6|2 E3|2|protein-coding	5.79738	10.9342	29.8085	29.7843	2.04265	2.09828e-16	4.26323e-15
NM_172126	chr5	121968613	121971704	-	3089	1	Adam1a|Adam1|Ftna|-|5 F|5 61.84 cM|protein-coding	5.23705	5.07931	1.01296	0.875693	-2.24565	2.10329e-16	4.2697e-15
NM_001127330	chr6	115311239	115440419	+	1847	1	Pparg|Nr1c3|PPAR-gamma|PPAR-gamma2|PPARgamma|PPARgamma2|-|6 E3-F1|6 53.41 cM|protein-coding	2.3232	4.62971	14.0305	14.9234	2.26622	2.25451e-16	4.57272e-15
NM_198117	chr18	37098859	37347314	+	5358	1	Pcdha2|-|-|18 B2-B3|18|protein-coding	3.7096	4.38513	9.29881	8.28857	1.32553	2.27228e-16	4.60475e-15
NM_009911	chr1	130484776	130488876	-	1810	1	Cxcr4|CD184|Cmkar4|LESTR|PB-CKR|PBSF/SDF-1|Sdf1r|-|1 E4|1 56.43 cM|protein-coding	10.9812	16.6433	2.3937	2.87549	-2.17431	2.37119e-16	4.80105e-15
NM_028773	chrX	45499704	45514740	+	2574	1	Sash3|1200013B08Rik|AW413946|SLY1|RP23-351G20.2|X A4|X|protein-coding	1.66704	2.36204	0.0934859	0	-5.25542	2.48517e-16	5.02749e-15
NM_053202	chr6	98875336	99385339	-	7156	1	Foxp1|3110052D19Rik|4932443N09Rik|AI461938|AW494214|-|6|6 E1|protein-coding	16.8445	19.2833	6.57562	7.14861	-1.18818	2.54784e-16	5.14981e-15
NM_009908	chr6	142705206	142724234	+	1750	1	Cmas|AW208911|CMPNeu5Ac|D6Bwg0250e|-|6 G3|6 74.66 cM|protein-coding	37.0889	39.4935	78.4192	69.8509	1.15876	2.61022e-16	5.27133e-15
NR_045457	chr17	29042210	29043716	+	885	1	1700030A11Rik|-|-|17|17|miscRNA	6.24152	9.08585	0.498561	0.116271	-4.45255	2.64131e-16	5.32953e-15
NM_031178	chr9	106124929	106129207	+	3467	1	Tlr9|-|-|9 F1|9|protein-coding	1.22345	2.57948	0.0463096	0.0592439	-4.90947	2.65842e-16	5.35943e-15
NM_029495	chr14	78304046	78402463	+	1855	1	Epsti1|2310046K10Rik|5033415K03Rik|BRESI1|-|14 D3|14|protein-coding	6.88623	6.53398	1.03799	0.609107	-2.83007	2.69602e-16	5.43055e-15
NM_001042660	chr18	75527019	75555588	+	4435	1	Smad7|Madh7|-|18 E2|18|protein-coding	10.6536	12.3378	3.817	4.13044	-1.32387	2.76436e-16	5.56342e-15
NM_011202	chr5	121580542	121641406	-	5593	1	Ptpn11|2700084A17Rik|AW536184|PTP1D|PTP2C|SAP-2|SH-PTP2|SH-PTP3|SHP-2|Shp2|Syp|-|5|5 F|protein-coding	33.7386	32.5059	61.5174	63.4059	1.11923	2.79747e-16	5.62523e-15
NM_026009	chr11	106060670	106077681	-	3253	1	Ccdc47|2610204L23Rik|C88307|RP23-81G14.10|asp4|calumin|RP23-81G14.10-001|11 E1|11|protein-coding	22.53	27.2751	50.0545	47.1557	1.17299	2.94769e-16	5.92221e-15
NM_030152	chr8	107800347	107805839	+	2863	1	Nol3|ARC|B430311C09Rik|MYC|NOP|Nop30|-|8 D1|8 53.04 cM|protein-coding	6.40844	6.20635	14.0675	14.1484	1.36687	2.96705e-16	5.95599e-15
NM_001014761	chr9	44925959	44938153	+	4556	1	Scn2b|2810451E09Rik|AI840361|Gm183|-|9 A5.2|9 24.84 cM|protein-coding	1.6563	0.990071	0.0352404	0.0450831	-4.79959	3.02164e-16	6.06037e-15
NM_181328	chr12	110064088	110074086	-	1958	1	Slc25a29|C030003J19Rik|CACL|mCACL|-|12 F1|12|protein-coding	5.26454	5.10831	16.6566	13.1856	1.72852	3.03038e-16	6.0727e-15
NM_026432	chr8	35217617	35233901	+	1891	1	Tmem66|1810045K07Rik|SARAF|-|8 A4|8|protein-coding	106.726	130.513	221.598	231.174	1.14165	3.22181e-16	6.45079e-15
NM_007405	chr15	98420421	98438064	-	5997	1	Adcy6|mKIAA0422|-|15|15 F|protein-coding	61.4182	58.7811	23.6195	24.4143	-1.11945	3.2761e-16	6.55388e-15
NM_001085501	chr2	178145911	178149168	-	3255	1	Ppp1r3d|2610024M03Rik|Gm359|RP23-160K5.3|2 H4|2|protein-coding	0.151544	0.253025	2.08275	1.73575	3.41707	3.37094e-16	6.73785e-15
NM_172804	chr12	75098748	75368903	+	2696	1	Syt16|6430703N11|Strep14|Syt14l|syt14r|-|12 C3|12|protein-coding	5.68948	5.68874	0.788597	1.0923	-2.38293	3.47457e-16	6.93906e-15
NM_008686	chr11	96678728	96691282	-	4647	1	Nfe2l1|AA408798|AW212678|LCR-F1|Lcrf1|NRF1|TCF-11|TCF11|RP23-353J21.3|11 D-E|11 60.12 cM|protein-coding	65.0496	74.1188	127.7	129.469	1.09353	3.634e-16	7.25127e-15
NM_033620	chr8	129587956	130136186	+	5785	1	Pard3|AA960621|AI256638|ASIP|D8Ertd580e|PAR-3|Par3|Pard3a|-|8 E2|8 74.66 cM|protein-coding	5.26878	5.37682	10.6997	10.3935	1.19197	3.70547e-16	7.38759e-15
NM_008304	chr15	32850478	32964476	+	3306	1	Sdc2|4833414L08Rik|AA960457|Hspg1|Synd2|syndecan-2|-|15 B3.1|15 13.74 cM|protein-coding	25.5106	26.8497	9.58592	10.8957	-1.14701	3.74107e-16	7.45222e-15
NM_008668	chr10	127097974	127103759	-	2566	1	Nab2|AI451907|-|10 D3|10 74.6 cM|protein-coding	12.7626	11.1436	3.18921	2.38859	-1.8999	3.80897e-16	7.58101e-15
NM_009008	chr15	78389599	78403213	-	3027	1	Rac2|AI323801|AI452260|-|15 E1|15|protein-coding	1.75975	2.44915	0.158991	0.101849	-3.80259	3.92624e-16	7.80777e-15
NM_001003671	chr18	37249790	37347311	+	5290	1	Pcdhac1|CNRc1|-|18 B3|18|protein-coding	3.50555	4.24131	8.93303	8.04559	1.33825	3.98073e-16	7.90942e-15
NM_009061	chr1	145846468	145851279	-	3002	1	Rgs2|GOS8|AL592303.1|1 F|1 62.56 cM|protein-coding	15.6899	21.0888	5.99994	4.33424	-1.6235	4.31754e-16	8.57135e-15
NM_001253874	chr7	134439774	134478651	+	5189	1	Itgal|(p180)|Cd11a|LFA-1|LFA-1A|Ly-15|Ly-21|-|7 F3|7 69.44 cM|protein-coding	2.68983	2.35842	0.239661	0.389353	-2.78774	4.85302e-16	9.62626e-15
NM_011309	chr3	90314956	90318252	-	610	1	S100a1|AI266795|S100|S100a|-|3 F1-F2|3 39.24 cM|protein-coding	27.6517	42.0538	89.1079	84.3662	1.52498	5.04484e-16	9.99827e-15
NM_001163270	chr17	25379604	25393309	-	4609	1	Baiap3|Bap3|Gm937|-|17 A3.3|17|protein-coding	72.5093	76.9001	26.0065	31.2021	-1.17823	5.13014e-16	1.01587e-14
NM_001033175	chr9	62686594	62699809	+	2127	1	Cln6|1810065L06Rik|AW743417|D9Bwg1455e|nclf|-|9 B|9 33.89 cM|protein-coding	45.8655	47.523	82.9271	95.7513	1.1421	5.1441e-16	1.01778e-14
NM_001042558	chr10	90452056	90545488	-	6528	1	Apaf1|6230400I06Rik|Apaf-1|Apaf1l|fog|mKIAA0413|-|10 C3-D1|10 45.47 cM|protein-coding	5.266	5.82236	1.67147	1.72041	-1.50135	5.20001e-16	1.02797e-14
NM_023612	chr13	113999867	114008312	+	2098	1	Esm1|0610042H23Rik|AV004503|ESM-1|-|13 D2.2|13|protein-coding	6.06516	7.47854	16.6922	16.1084	1.48235	5.23383e-16	1.03378e-14
NM_181073	chr12	80130150	80182642	+	6408	1	Plekhh1|AV308913|C77772|D630024D12Rik|mKIAA1200|-|12 C3|12|protein-coding	3.04789	3.63598	6.93624	7.31513	1.29942	5.26616e-16	1.03929e-14
NM_011390	chr13	73901145	73954190	+	5104	1	Slc12a7|AA408796|D13Ertd261e|Kcc4|-|13 C1|13 40.15 cM|protein-coding	11.2092	13.0185	22.6984	29.0347	1.3029	5.47245e-16	1.07909e-14
NM_133941	chr7	140912618	140968486	-	2948	1	Dhx32|3110079L04Rik|4732469F02Rik|AA408140|Ddx32|-|7 F3|7|protein-coding	22.7865	24.3356	46.4562	42.731	1.12622	5.49952e-16	1.08261e-14
NM_001161712	chr15	78861304	78872961	+	1752	1	Gcat|AI526977|Kbl|-|15 E1|15 37.7 cM|protein-coding	10.7819	12.0226	27.957	23.1594	1.36967	5.49943e-16	1.08261e-14
NM_172912	chr8	89028740	89090489	-	4480	1	Abcc12|4930467B22Rik|MRP9|-|8 D3|8 42.06 cM|protein-coding	2.82934	1.72479	0.143264	0.0305653	-4.53929	5.57375e-16	1.0963e-14
NM_011780	chr1	63492478	63643089	+	6628	1	Adam23|AW046396|MDC3|DN-74E14.1|1 C2|1 32.31 cM|protein-coding	2.7086	2.87025	0.635497	0.537273	-2.0456	5.70912e-16	1.12198e-14
NM_001039185	chr7	26246721	26262644	-	3725	1	Ceacam1|Bgp|Bgp1|C-CAM|CD66a|Cc1|Cea-1|Cea-7|Cea1|Cea7|Hv-2|Hv2|MHVR|MHVR1|Mhv-1|bb-1|mCEA1|mmCGM1|mmCGM1a|mmCGM2|-|7 A3|7 13.84 cM|protein-coding	0.767991	1.00038	4.79229	3.39184	2.41132	5.73748e-16	1.12661e-14
NM_001122758	chr5	58109260	58523479	+	7736	1	Pcdh7|-|-|5 C3-D|5|protein-coding	0.357016	0.872095	0.00517564	0	-7.45862	5.92854e-16	1.16315e-14
NM_021495	chr16	46447274	46497080	-	3062	1	Pvrl3|2610301B19Rik|3000002N23Rik|4921513D19Rik|AA407785|AU016832|AW538082|CD113|-|16 B5|16|protein-coding	11.8871	17.3832	32.2022	33.7262	1.38283	6.0083e-16	1.17781e-14
NM_011711	chr15	99147654	99200897	-	4380	1	Fmnl3|2700073B04Rik|FBP11|Wbp3|mKIAA2014|-|15|15 F3|protein-coding	5.93423	8.08673	1.74013	1.15701	-2.06836	6.08222e-16	1.1913e-14
NM_026058	chr8	4493405	4526079	+	3655	1	Cers4|2900019C14Rik|Lass4|Trh1|-|8|8 A1.2|protein-coding	8.21786	10.6674	2.19506	2.71672	-1.73023	6.23104e-16	1.21841e-14
NM_178406	chr4	151648471	151659446	+	3769	1	Gpr153|1110065N12Rik|AI449320|PGR1|RP23-421E12.2|4 E2|4|protein-coding	2.08065	5.02667	0.244758	0.190792	-3.80543	6.22843e-16	1.21841e-14
NM_010606	chr16	94982687	95219303	-	3080	1	Kcnj6|BIR1|GIRK2|KATP2|KCNJ7|Kir3.2|weaver|wv|-|16 C4|16 55.44 cM|protein-coding	8.00658	11.2197	2.00571	2.45692	-1.89288	6.27376e-16	1.22574e-14
NM_023738	chr9	107877898	107886387	+	3136	1	Uba7|1300004C08Rik|Ube1l|-|9 F2|9 59.07 cM|protein-coding	19.9263	24.0525	8.41694	7.31537	-1.27576	6.29514e-16	1.22889e-14
NM_009866	chr8	105156895	105309011	-	4201	1	Cdh11|Cad11|-|8 D2|8 50.44 cM|protein-coding	2.25412	4.06153	0.343775	0.179274	-3.38682	6.50345e-16	1.2685e-14
NM_026102	chr12	72932065	73093354	+	5976	1	Daam1|1700066F09Rik|2310028E21Rik|AI503486|E130308H01|mKIAA0666|-|12|12 C3|protein-coding	19.3947	17.8007	36.4499	34.825	1.1413	6.53053e-16	1.27272e-14
NM_181547	chr2	68973857	69027386	+	1789	1	Nostrin|Daip2|mDaIP2|RP23-431D4.2|2 C2|2|protein-coding	20.7868	17.036	4.97787	4.93804	-1.72925	6.86666e-16	1.33711e-14
NM_019789	chr2	127282234	127347106	-	2721	1	Kcnip3|4933407H12Rik|AI413860|Csen|DREAM|KChIP3|R74849|RP23-105O13.3|2 F1|2|protein-coding	13.1775	10.1052	2.91911	2.44132	-1.92004	7.26793e-16	1.41407e-14
NM_001145972	chr8	97447594	97467190	+	2806	1	Gpr114|Gm1109|PGR27|-|8 D1|8|protein-coding	0.843724	1.48169	0	0	-9.23961	7.27876e-16	1.41501e-14
NM_011925	chr8	86247150	86265210	-	3231	1	Cd97|AA409984|TM7LN1|-|8 C2|8 40.22 cM|protein-coding	4.73203	5.45089	0.893963	1.05977	-2.16963	7.31014e-16	1.41993e-14
NM_054072	chr18	37089939	37347311	+	5242	1	Pcdha1|CNR|-|18 B3|18|protein-coding	3.66001	4.2502	8.95357	8.04082	1.30917	7.59993e-16	1.47499e-14
NM_015749	chr11	3817083	3832047	-	2049	1	Tcn2|AW208754|Tcn-2|RP23-453E10.1|11 A1|11 2.76 cM|protein-coding	30.1363	34.6492	63.1582	59.3738	1.1265	7.78774e-16	1.51019e-14
NM_007553	chr2	133377895	133388632	+	3561	1	Bmp2|AI467020|Bmp2a|RP23-384M14.3|2 F2|2 65.21 cM|protein-coding	1.21881	1.26671	0.0450872	0.0576801	-4.34507	8.3076e-16	1.60967e-14
NM_001081224	chr18	51277552	51464295	+	2220	1	Prr16|5430406M13Rik|AI607429|-|18 D1|18|protein-coding	1.5552	3.56904	0.0542868	0.0308406	-5.65016	8.73893e-16	1.69184e-14
NM_020293	chr17	23819551	23820993	-	1440	1	Cldn9|nmf329|-|17 A3.3|17|protein-coding	3.73333	6.70093	0.0836921	0.309188	-4.45495	8.74875e-16	1.69234e-14
NM_007515	chrX	98274560	98280691	-	2356	1	Slc7a3|Atrc3|CAT3|SLC7A1|SLC7A2|RP23-459H14.2|X C3|X|protein-coding	1.19317	2.11444	9.22845	6.61268	2.46188	8.79747e-16	1.70036e-14
NM_009130	chr9	75491173	75531863	-	2193	1	Scg3|1B1075|AI385542|Chgd|SgIII|-|9 D|9 42.32 cM|protein-coding	396.903	379.617	813.075	699.207	1.16485	8.84095e-16	1.70735e-14
NM_153790	chr16	17797375	17808380	+	3289	1	Scarf2|AI194363|NSR1|SREC-II|SRECRP-1|Scarf1|Scatf1|Srec2|SrecII|W53987|W65560|-|16 A3|16|protein-coding	1.03475	1.56235	5.15926	4.84092	2.14764	9.78099e-16	1.88734e-14
NM_026130	chr9	35018788	35024588	+	2918	1	Srpr|1300011P19Rik|D11Mgi27|-|9|9 A5.3|protein-coding	77.716	83.9603	150.48	143.252	1.06766	9.90503e-16	1.9097e-14
NM_173397	chr2	163294439	163298365	-	1639	1	Fitm2|AI414861|D930001I22Rik|Fit2|RP23-36P22.6|2 H3|2|protein-coding	12.3978	13.7849	26.1642	31.7755	1.35335	9.91368e-16	1.90979e-14
NM_001134300	chr2	153233197	153355707	-	6387	1	8430427H17Rik|4931410H15|AI429157|Gm1636|RP23-204D17.2|2 H1|2|protein-coding	8.61776	9.13826	3.33506	3.05039	-1.27006	9.94359e-16	1.91398e-14
NM_153098	chr9	78463353	78564067	+	5832	1	Cd109|9930012E15Rik|AI480638|GARP|-|9 E1|9|protein-coding	0.490529	0.881099	0	0.0117398	-6.38433	1.00594e-15	1.93467e-14
NM_011812	chr12	102984775	103057329	-	5880	1	Fbln5|A55|DANCE|EVEC|-|12|12 F1|protein-coding	0.276798	0.380232	2.06717	1.56063	2.66199	1.00743e-15	1.93596e-14
NM_013760	chr12	45306884	45311055	-	1860	1	Dnajb9|AA408011|AA673251|AA673481|AW556981|ERdj4|Mdg1|mDj7|-|12 B1|12|protein-coding	89.3867	105.463	192.38	173.486	1.11691	1.01118e-15	1.94157e-14
NM_134052	chr12	29360072	29367039	+	1669	1	Adi1|AL024210|Fe-ARD|MTCBP-1|Ni-ARD|-|12 A2|12|protein-coding	63.889	69.7533	129.166	117.062	1.08785	1.10366e-15	2.11741e-14
NM_053247	chr7	117994121	118006467	-	2599	1	Lyve1|1200012G08Rik|Crsbp-1|Lyve-1|Xlkd1|-|7|7 F2|protein-coding	0.360487	0.709266	3.8432	3.4254	2.95343	1.11355e-15	2.13463e-14
NM_009504	chr15	97684858	97738727	-	4342	1	Vdr|Nr1i1|-|15 F1|15|protein-coding	34.2813	27.3903	68.3675	63.7339	1.29879	1.14596e-15	2.19496e-14
NM_028872	chr1	138110099	138130857	-	3001	1	5730559C18Rik|1700034M08Rik|4933426C09Rik|AI586180|D1Mgi54|-|1 F|1|protein-coding	1.44625	1.39849	5.13299	5.05454	2.04597	1.18505e-15	2.26797e-14
NM_146217	chr8	113557742	113579469	+	3692	1	Aars|AI316495|C76919|sti|-|8 E1|8|protein-coding	76.0513	83.0386	145.379	142.323	1.06132	1.20494e-15	2.30416e-14
NM_018869	chr19	60965652	61168458	+	3149	1	Grk5|Gprk5|-|19 D3|19 56.52 cM|protein-coding	3.5553	2.31688	9.69436	10.1232	1.95746	1.24985e-15	2.38808e-14
NM_023733	chr5	8966048	8997146	-	2783	1	Crot|1200003H03Rik|-|5 A1|5|protein-coding	8.16989	7.18812	16.4035	18.812	1.40209	1.28474e-15	2.45275e-14
NM_009129	chr1	79431244	79436665	-	2481	1	Scg2|Chgc|SgII|-|1 C4|1 40.89 cM|protein-coding	1014.34	1222.11	2103.58	2051.25	1.10256	1.30612e-15	2.49153e-14
NM_030724	chr1	169156217	169215258	-	1326	1	Uck2|AA407809|AI481316|AU018180|AU020720|TSA903|UK|UMK|Umpk|-|1 H2.3|1|protein-coding	17.37	21.6828	41.0832	40.4379	1.26915	1.34001e-15	2.5541e-14
NM_016769	chr9	63494574	63605801	-	5079	1	Smad3|AU022421|Madh3|RP23-63E8.1|9 D|9|protein-coding	3.44732	3.7688	0.766089	0.808973	-1.9869	1.34187e-15	2.55556e-14
NM_001014981	chr18	63868349	64149413	+	7078	1	Wdr7|AI462727|TRAG|mKIAA0541|-|18|18 D1-E3|protein-coding	9.38608	9.04967	17.3485	17.5315	1.12437	1.3705e-15	2.60795e-14
NM_010284	chr15	3267760	3533230	-	4162	1	Ghr|AA986417|GHBP|GHR/BP|-|15 A1|15 1.84 cM|protein-coding	33.1212	37.8957	62.9581	73.0553	1.14554	1.37842e-15	2.6209e-14
NM_018874	chr19	58803377	58818659	+	1604	1	Pnliprp1|Plrp1|-|19 D2|19 54.49 cM|protein-coding	4.1202	9.09683	26.1348	49.4184	2.73308	1.39505e-15	2.65037e-14
NM_013603	chr8	96676507	96678048	+	533	1	Mt3|Mt-3|-|8 C5|8 46.29 cM|protein-coding	1.38821	2.20776	13.0205	12.9123	3.03794	1.39743e-15	2.65273e-14
NM_023456	chr6	49772728	49779504	+	539	1	Npy|0710005A05Rik|-|6 B3|6 24.04 cM|protein-coding	5.12407	1.96479	105.758	31.5727	4.4705	1.40931e-15	2.67312e-14
NM_146013	chr11	3931785	3948012	+	2928	1	Sec14l4|AI256582|AW536553|SPF|TAP|RP23-81P12.7|11 A1|11|protein-coding	5.91241	5.66668	1.21935	0.830311	-2.29861	1.497e-15	2.83715e-14
NM_010107	chr3	89075652	89083567	-	1476	1	Efna1|AI325262|B61|Efl1|Epl1|Eplg1|Lerk1|-|3 F1|3 39.04 cM|protein-coding	12.5306	15.1211	3.3428	2.85344	-1.9514	1.50106e-15	2.84254e-14
NM_009902	chr5	135462084	135463346	+	1260	1	Cldn3|AI182374|Cpetr2|mRVP1|-|5 G2|5 74.93 cM|protein-coding	55.9748	57.1245	21.0763	22.5281	-1.16886	1.58655e-15	3.00201e-14
NM_007782	chr4	125701903	125722219	+	3888	1	Csf3r|Cd114|Csfgr|G-CSF-R|G-CSFR|RP23-140F18.1|4 D2.2|4 59.77 cM|protein-coding	0.913332	1.40228	0.0205961	0.0440756	-4.86947	1.60635e-15	3.03701e-14
NM_013777	chr13	4267418	4278645	-	1220	1	Akr1c12|AI266976|Akra|-|13 A1|13|protein-coding	16.3322	17.5868	35.1829	35.1947	1.25907	1.65492e-15	3.1238e-14
NM_018784	chr16	58470655	58523425	-	1579	1	St3gal6|1700023B24Rik|AI930218|AW552396|Siat10|St3galVI|RP24-293N14.3|16 C1.2|16|protein-coding	11.4946	14.1348	2.92164	2.92747	-1.92211	1.65481e-15	3.1238e-14
NM_172723	chr5	139747830	139801418	-	2386	1	Adap1|4930431P11Rik|Centa1|GC1L|p42IP4|-|5 G2|5|protein-coding	2.27378	3.64963	0.134581	0.22956	-3.78035	1.69721e-15	3.20104e-14
NM_001135192	chr12	21117617	21276032	+	5639	1	Asap2|6530401G17Rik|Ddef2|Gm1523|Gm592|PAG3|PAP|-|12 A1.2|12|protein-coding	6.71719	6.87248	2.26223	2.07663	-1.44226	1.84153e-15	3.47044e-14
NM_011705	chr12	107248473	107315620	+	3779	1	Vrk1|51PK|-|12|12 F1|protein-coding	7.26948	9.03028	17.5789	15.657	1.23501	1.85593e-15	3.49475e-14
NM_007377	chr11	119868632	119908459	-	5673	1	Aatk|AATYK|aatyk1|mKIAA0641|RP23-390H16.2|11 E2|11|protein-coding	23.9169	23.377	7.33994	9.37342	-1.29488	1.89076e-15	3.55749e-14
NM_207204	chr2	150760255	150835134	-	5067	1	Ninl|4930519N13Rik|Gm1004|Gm1634|mKIAA0980|RP23-193L22.3|2 G3|2|protein-coding	0.924676	1.15343	0.0712748	0.0540487	-3.83464	1.98397e-15	3.72987e-14
NM_145394	chr3	121162446	121235262	-	2543	1	Slc44a3|BC010552|-|3 G1|3|protein-coding	11.404	14.7921	25.7917	26.1214	1.19506	2.03965e-15	3.83146e-14
NM_008073	chr11	41723692	41814216	-	3923	1	Gabrg2|GABAA-R|Gabrg-2|gamma2|RP23-227J8.1|11 A5|11 24.8 cM|protein-coding	0.641151	0.689936	0	0	-8.92441	2.17029e-15	4.0736e-14
NM_178936	chr3	120904928	120966234	-	6212	1	Tmem56|4930577M16Rik|AU018104|AW109744|C730036B01Rik|-|3|3 G3|protein-coding	5.97848	8.58744	16.2927	15.3565	1.33021	2.33788e-15	4.38465e-14
NM_177909	chr9	94570311	95130871	+	3474	1	Slc9a9|5730527A11Rik|9930105B05|AI854429|Nhe9|-|9 E3.3|9|protein-coding	3.30786	4.92278	10.9699	10.4377	1.58701	2.35744e-15	4.41779e-14
NM_001081142	chr4	120370078	120419781	-	2497	1	Kcnq4|-|RP23-18M2.3|4 D2.2|4|protein-coding	0.651812	0.691257	3.37371	3.8121	2.62319	2.48672e-15	4.65633e-14
NM_001177850	chr4	9502409	9596309	-	2873	1	Asph|2310005F16Rik|3110001L23Rik|AI848629|AW261690|AW561901|BAH|C79816|cI-37|RP23-152A20.3|4 A1|4|protein-coding	22.8834	34.9648	8.14028	9.7251	-1.48027	2.576e-15	4.81965e-14
NM_008115	chr14	71289937	71379645	+	3451	1	Gfra2|-|-|14|14 D3-E1|protein-coding	0.757499	1.8981	0.0116021	0	-7.40486	2.60155e-15	4.86356e-14
NM_146169	chr6	83756053	83781735	-	3317	1	Paip2b|-|-|6 C3|6|protein-coding	17.3224	20.3986	38.0107	34.8083	1.15635	2.64059e-15	4.93262e-14
NM_201243	chr18	37152121	37347311	+	5236	1	Pcdha8|-|-|18 B2-B3|18|protein-coding	3.78663	4.38239	9.02516	8.10891	1.27453	2.67457e-15	4.9921e-14
NM_025730	chr15	91503655	91646555	+	8177	1	Lrrk2|4921513O20Rik|9330188B09Rik|AW561911|D630001M17Rik|Gm927|cI-46|-|15|15 F1|protein-coding	1.23044	1.35276	0.206045	0.159136	-2.61836	2.73173e-15	5.09473e-14
NM_001100395	chr5	30669351	30764305	-	6858	1	Otof|-|-|5 B1|5|protein-coding	0.481831	0.400387	0.00583825	0	-6.82379	2.83309e-15	5.27957e-14
NM_175696	chr6	124946738	124953117	+	2219	1	Pianp|AI255183|AU067746|C530028O21Rik|Panp|-|6 F2|6|protein-coding	1.75582	1.34335	0.0360872	0	-6.15827	2.95771e-15	5.50742e-14
NM_008138	chr9	107516469	107537673	-	2166	1	Gnai2|C76432|Galphai2|Gia|Gnai-2|-|9 F1|9 58.43 cM|protein-coding	178.223	189.368	319.661	356.317	1.0852	3.03458e-15	5.64606e-14
NM_027236	chr19	5366813	5371511	+	2461	1	Eif1ad|2010003J03Rik|AI131644|-|19 A|19|protein-coding	10.2409	10.2802	22.0869	19.9933	1.24094	3.05439e-15	5.6784e-14
NM_178395	chr8	41509169	41570196	+	2483	1	Zdhhc2|5730415P04Rik|6430583A19Rik|-|8 A4|8|protein-coding	33.688	47.439	80.7794	105.838	1.41446	3.10791e-15	5.77332e-14
NM_019467	chr17	35307937	35312946	-	865	1	Aif1|AI607846|AIF-1|D17H6S50E|G1|Iba1|-|17 B1|17 18.59 cM|protein-coding	8.72382	22.2194	0.185613	0.831324	-4.65726	3.15908e-15	5.86371e-14
NM_026701	chr10	62524365	62540284	+	1932	1	Pbld1|0610038K03Rik|Mawbp|Pbld|-|10 B4|10|protein-coding	2.91027	2.37538	0.166206	0.106314	-4.0681	3.2644e-15	6.05441e-14
NM_029838	chr3	129883763	130302801	+	7381	1	Col25a1|2700062B08Rik|CLAC-P|-|3|3 H1|protein-coding	0.861964	0.977833	0.097805	0.0556561	-3.38346	3.36035e-15	6.22742e-14
NM_026770	chr5	31235516	31247853	-	1323	1	Cgref1|1110004G24Rik|AW045201|Cgr11|-|5 B1|5|protein-coding	2.46043	2.25312	10.0363	9.0585	2.22351	3.45718e-15	6.40179e-14
NR_029475	chr9	34924313	34938507	+	2396	1	4930581F22Rik|-|mCG_147898|9 A4|9|miscRNA	4.61097	3.97814	0.468734	0.614451	-2.77271	3.464e-15	6.40936e-14
NM_199307	chr4	137418152	137521144	+	4794	1	Ece1|AW322500|ECE-1|ECE-1a|ECE-1b|ECE-1d|RP23-400F8.1|4 D3|4|protein-coding	84.2584	86.8927	148.955	172.746	1.11619	3.59103e-15	6.63916e-14
NM_134116	chr17	34726751	34728699	+	1337	1	Gpsm3|AA960287|AGS4|RP23-24A13.12-002|17 B1|17|protein-coding	3.68883	4.81124	0.270119	0.333007	-3.58611	3.59799e-15	6.64676e-14
NM_145981	chr14	70857324	70868631	+	2782	1	Phyhip|AW049870|C630010D02Rik|Lnap1ip|PAHX-AP#1|PAHX-AP1|-|14 D2|14|protein-coding	3.70524	4.41304	9.87742	10.7817	1.55413	3.67692e-15	6.78723e-14
NM_009099	chr7	111557540	111613707	-	3760	1	Trim30a|Rpt-1|Rpt1|Trim30|-|7 E3|7 55.69 cM|protein-coding	2.15123	3.93285	0.309448	0.154831	-3.50554	3.80098e-15	7.0107e-14
NM_009372	chr17	71193545	71200550	-	1629	1	Tgif1|AA959811|AI462167|Tgif|-|17 E1.3|17|protein-coding	11.0508	13.7009	2.93052	2.77445	-1.90867	3.93245e-15	7.24747e-14
NM_172507	chr9	83441945	83493898	+	3494	1	Sh3bgrl2|A930014C21Rik|AA408038|B930089I21|-|9 E2|9|protein-coding	2.83732	4.14253	0.539618	0.401762	-2.68229	4.01527e-15	7.39429e-14
NM_001162904	chr10	117578843	117606055	+	3134	1	Mdm1|Arrd2|Mdm-1|-|10 C1-C3|10 66.65 cM|protein-coding	15.2022	16.4833	29.3247	29.8922	1.1086	4.34086e-15	7.98758e-14
NM_001171147	chr9	7932001	8004596	-	4158	1	Yap1|AI325207|Yap|Yap65|Yki|Yorkie|-|9 A1|9|protein-coding	2.4316	2.87724	0.241215	0.41175	-2.79919	4.47535e-15	8.22859e-14
NM_144849	chr15	78883524	78893289	-	1868	1	Ankrd54|C730048E16Rik|EST1068184|EST475269|Liar|RP23-414K1.2|15 E1|15 37.7 cM|protein-coding	21.7296	23.4968	44.1738	41.1143	1.12108	4.56505e-15	8.37379e-14
NM_182841	chr5	100506892	100588827	-	3073	1	Tmem150c|-|-|5 E4|5|protein-coding	8.08905	7.02026	15.7823	17.371	1.33818	4.56405e-15	8.37379e-14
NM_001164108	chr14	56403832	56407694	-	1953	1	Ripk3|2610528K09Rik|AW107945|Rip3|-|14|14 C1|protein-coding	2.75269	4.53895	0.246424	0.280456	-3.56203	4.56472e-15	8.37379e-14
NM_030685	chr3	58325893	58329806	-	2444	1	Serp1|D3Ucla1|Ramp4|-|3 D|3 28.58 cM|protein-coding	96.9054	102.314	212.541	172.113	1.15454	4.63344e-15	8.49258e-14
NM_001025379	chr14	32031059	32042697	+	3668	1	Sema3g|AK129018|-|14 B|14|protein-coding	0.121055	0.0641842	1.26862	1.17616	3.9399	4.65783e-15	8.53061e-14
NM_134050	chr12	77898950	77923511	-	3117	1	Rab15|2310012G06Rik|AI840042|-|12 C3|12|protein-coding	2.72153	3.38512	0.43751	0.340528	-2.76576	4.6837e-15	8.57129e-14
NM_145940	chr11	109434835	109472703	-	1802	1	Wipi1|4930533H01Rik|AW411817|D11Ertd498e|RP23-465A12.6|11 E1|11 72.18 cM|protein-coding	16.3672	20.853	52.4479	36.1217	1.45807	4.71035e-15	8.61332e-14
NM_178119	chr1	91351386	91791857	+	9561	1	Agap1|Centg2|Ggap1|R75364|mKIAA1099|-|1 D|1|protein-coding	9.30594	9.63689	16.8415	18.5868	1.10916	4.77333e-15	8.72167e-14
NM_007413	chr11	62062486	62079954	+	1840	1	Adora2b|A2BAR|A2BR|A2b|AA2BR|AI480866|AI605384|RP23-330N10.1|11 B2|11|protein-coding	1.1794	0.532907	6.36616	6.12244	3.07913	5.10002e-15	9.31131e-14
NM_145628	chrX	20281035	20297665	+	3441	1	Usp11|6230415D12Rik|mKIAA4085|RP23-394F6.4|X A1.3|X|protein-coding	19.9805	24.7704	8.86007	8.72684	-1.13858	5.11853e-15	9.33783e-14
NM_144899	chr3	95480127	95491781	-	3836	1	Adamtsl4|Tsrc1|-|3 F2.1|3|protein-coding	2.35285	2.94487	0.282338	0.392768	-2.75125	5.3892e-15	9.82397e-14
NM_181397	chr17	50132632	50329822	-	2790	1	Rftn1|2310015N21Rik|AI853526|-|17 C|17|protein-coding	2.81075	3.6131	0.186847	0.392781	-3.23464	5.44245e-15	9.91331e-14
NM_028820	chr9	57100129	57110406	-	4929	1	1700017B05Rik|AA682102|D9Ertd278e|-|9 C|9 30.89 cM|protein-coding	6.57402	9.00835	2.28698	2.27162	-1.56252	5.57112e-15	1.01398e-13
NM_025583	chr8	114210410	114214910	-	878	1	Ctrb1|2200008D09Rik|AI504462|Ctrb|Prt-2|-|8 E1|8 57.98 cM|protein-coding	45.3322	131.612	428.838	648.504	2.83417	6.22104e-15	1.13139e-13
NM_172492	chr6	119265151	119280784	-	3571	1	Lrtm2|A230084J22|AI841794|-|6 F1|6|protein-coding	6.58806	5.78863	1.44918	0.891705	-2.20539	6.24468e-15	1.13481e-13
NM_172778	chrX	16286407	16394492	-	2395	1	Maob|6330414K01Rik|MAO-B|RP23-68J21.2|X A1.2|X 11.88 cM|protein-coding	56.8164	43.4008	111.501	106.324	1.31901	6.27122e-15	1.13874e-13
NM_145381	chr1	13615980	13650590	-	1879	1	Lactb2|Cgi-83|E430032H21Rik|-|1 A3|1|protein-coding	12.1267	13.4436	28.5652	24.6555	1.26303	6.33351e-15	1.14916e-13
NM_007467	chr7	31219999	31230601	-	2373	1	Aplp1|-|-|7 B1|7 18.32 cM|protein-coding	573.161	485.455	199.578	205.256	-1.186	6.45708e-15	1.17068e-13
NM_001081056	chr10	121024436	121063372	-	5962	1	Xpot|1110004L07Rik|3110065H13Rik|AI452076|C79645|EXPORTIN-T|-|10|10 D3|protein-coding	15.2462	16.2898	28.6498	28.7329	1.06978	6.84934e-15	1.23987e-13
NM_010212	chr1	43179919	43220806	-	1555	1	Fhl2|C76204|SLIM3|-|1 B|1|protein-coding	8.78561	6.60884	1.08349	0.59453	-3.00551	6.84504e-15	1.23987e-13
NM_138663	chr18	37179884	37347311	+	5248	1	Pcdha12|Cnr5|Crnr5|Pcdha13|-|18 B3|18|protein-coding	3.78735	4.69379	9.59305	8.57316	1.3056	7.13986e-15	1.29146e-13
NM_019932	chr5	91201461	91202409	+	583	1	Pf4|Cxcl4|Scyb4|-|5 E1|5|protein-coding	7.4446	5.38222	0	0.1765	-5.77212	7.18696e-15	1.29898e-13
NM_001039939	chr2	153171875	153229743	+	6660	1	Asxl1|mKIAA0978|RP23-204D17.1|2 H1|2|protein-coding	13.4187	14.7239	5.61973	5.72734	-1.10349	7.48216e-15	1.35129e-13
NR_073181	chr19	10055090	10059601	+	1506	1	Fth1|FHC|Fth|HFt|MFH|-|19 A-C|19 6.23 cM|protein-coding	619.159	832.257	274.146	279.904	-1.17773	7.84956e-15	1.41655e-13
NM_007767	chr18	37127410	37347311	+	5236	1	Pcdha6|CNR|Cnr2|Crnr2|-|18 B2-B3|18|protein-coding	3.6548	4.28505	8.80294	7.83424	1.27318	8.09215e-15	1.45766e-13
NM_009957	chr18	37133578	37347311	+	5209	1	Pcdha7|Cnr4|Crnr4|-|18 B2-B3|18|protein-coding	3.59795	4.29972	8.86394	7.84203	1.28693	8.09604e-15	1.45766e-13
NM_144882	chr1	57831705	58005241	+	3916	1	Spats2l|2810022L02Rik|A230104H11Rik|AA987173|AI480531|AI842453|AW413586|-|1|1 C2|protein-coding	1.2847	1.02172	0.0614486	0.0174837	-4.67229	8.08808e-15	1.45766e-13
NM_013825	chr2	60131817	60221288	-	5136	1	Ly75|CD205|DEC-205|DEC205|RP23-10L17.4|2 C1.1|2|protein-coding	4.0236	2.34464	0.398361	0.399998	-2.79747	8.25931e-15	1.48591e-13
NM_172616	chr16	48994301	49019818	+	3951	1	C330027C09Rik|AA408511|AU018569|Cip2a|Kiaa1524|-|16 B5|16|protein-coding	1.14847	1.57855	4.33535	4.62781	1.92142	8.32542e-15	1.49666e-13
NM_026520	chr19	24550269	24551964	-	1693	1	Fam122a|2410124L17Rik|2900009I07Rik|ENSMUSG00000051082|Gm9849|-|19|19 C1|protein-coding	21.3828	21.9407	39.0724	39.6407	1.06722	8.35355e-15	1.50056e-13
NM_030004	chr14	57893871	58017320	-	1400	1	Cryl1|1110025H08Rik|A230106J09Rik|C85932|gul3dh|-|14 C3|14 30.1 cM|protein-coding	5.77759	7.64883	18.0804	18.6123	1.65671	8.37094e-15	1.50253e-13
NM_010496	chr12	25778664	25780957	-	1267	1	Id2|AI255428|C78922|Idb2|bHLHb26|-|12 B|12 8.57 cM|protein-coding	140.565	189.714	65.8241	57.1577	-1.21452	8.92919e-15	1.60151e-13
NM_001081403	chr18	21708878	21810869	-	4009	1	Klhl14|6330403N15Rik|AI785250|printor|-|18 A2|18|protein-coding	0.738155	0.988235	0.0300615	0	-5.62753	8.96934e-15	1.60748e-13
NM_007766	chr18	37112343	37347311	+	5316	1	Pcdha4|Cnr1|Crnr1|R75250|-|18 B2-B3|18|protein-coding	3.96162	4.39025	9.09307	8.05128	1.2431	8.99205e-15	1.61031e-13
NM_009384	chr16	89787356	89961072	-	7260	1	Tiam1|AI847750|D16Ium10|D16Ium10e|-|16 C3-4|16 51.5 cM|protein-coding	2.73096	2.23136	0.502801	0.50462	-2.09663	9.13649e-15	1.63493e-13
NM_170597	chr1	39675251	39708027	-	5793	1	Creg2|A830098L22Rik|-|1 B|1|protein-coding	1.63466	1.70633	0.138508	0.24232	-2.90811	9.24746e-15	1.65352e-13
NM_170671	chr11	94362661	94382816	-	2907	1	Mycbpap|4932408B01Rik|AMAP-1|AW125474|RP23-402D13.2|11 D|11|protein-coding	4.54695	4.60122	0.883139	0.812757	-2.22543	9.32249e-15	1.66567e-13
NM_030689	chr15	79616781	79635139	-	4942	1	Nptxr|1200009K17Rik|1700036C17Rik|5730406O18Rik|AI452369|AI785356|D15Bwg0580e|NPR|Npcd|-|15 E2|15 37.85 cM|protein-coding	14.8201	14.1278	28.0936	26.0164	1.1063	9.43107e-15	1.68378e-13
NM_009960	chr18	37170512	37347311	+	5248	1	Pcdha11|A830022B16Rik|Cnr7|Crnr7|-|18 B3|18|protein-coding	3.66521	4.3948	8.92037	7.95335	1.27209	9.78155e-15	1.74502e-13
NM_009959	chr18	37120094	37347311	+	5200	1	Pcdha5|Cnr6|Crnr6|-|18 B2-B3|18|protein-coding	3.76541	4.375	8.97191	7.96093	1.26251	1.01421e-14	1.80796e-13
NM_001164567	chr9	118961896	118980643	+	2893	1	Vill|Villp|-|9|9 F4|protein-coding	2.45492	2.30489	0.263511	0.201232	-3.15135	1.0436e-14	1.85895e-13
NM_011271	chr14	51764677	51766442	-	966	1	Rnase1|AI574248|Rib-1|Rib1|-|14 B-C1|14 26.4 cM|protein-coding	6.43314	6.25325	18.3963	27.9314	2.07579	1.05223e-14	1.87289e-13
NM_153122	chr15	76127033	76137675	-	3941	1	Oplah|1700010G02Rik|-|15 D3|15|protein-coding	4.28001	4.38922	0.977144	0.938335	-1.97187	1.05731e-14	1.8805e-13
NM_026011	chr6	108733053	108773717	+	2919	1	Arl8b|2610313E07Rik|3100002J04Rik|Arl10c|gie1|-|6 E2|6|protein-coding	38.1858	49.3699	84.9714	80.7509	1.13036	1.0607e-14	1.8851e-13
NM_146057	chr15	31154140	31204093	+	1475	1	Dap|4921531N22Rik|AI789753|AU040360|-|15 B2|15|protein-coding	142.377	145.649	287.36	245.487	1.0923	1.06412e-14	1.88975e-13
NM_033314	chr9	102910819	102990179	+	4017	1	Slco2a1|2310021C19Rik|Pgt|Slc21a2|mPgt|-|9 F1|9 54.72 cM|protein-coding	8.9997	9.62793	2.38678	3.11977	-1.54851	1.08432e-14	1.92415e-13
NM_018731	chr7	31497251	31510553	+	3423	1	Atp4a|-|-|7 B1|7 19.2 cM|protein-coding	0.374654	0.561455	3.09385	2.36068	2.73706	1.11159e-14	1.97105e-13
NM_007437	chr11	61058257	61080629	-	3119	1	Aldh3a2|AI194803|Ahd-3|Ahd-3r|Ahd3|Ahd3-r|Aldh4|Aldh4-r|FALDH|RP23-55I2.7|11 B2|11 37.96 cM|protein-coding	24.1146	29.0002	49.1438	49.0719	1.09511	1.12015e-14	1.98473e-13
NM_009776	chr2	84605517	84615586	-	1810	1	Serping1|C1INH|C1nh|RP23-399J8.3|2 D|2|protein-coding	195.102	145.976	61.4137	52.3446	-1.38661	1.12503e-14	1.99186e-13
NM_153548	chr15	59163552	59205707	-	3987	1	E430025E21Rik|AL022848|C76463|Kiaa0196|mKIAA0196|strumpellin|-|15 D1|15|protein-coding	18.5183	20.1779	37.9719	33.6652	1.09454	1.154e-14	2.04161e-13
NM_001205369	chr2	121692706	121761943	+	4190	1	Casc4|D130060C09Rik|VGFG2573|RP23-328F20.1|2 E5|2|protein-coding	18.2097	19.3969	33.2793	35.0251	1.06727	1.1625e-14	2.0551e-13
NM_145509	chr1	133585272	133610041	+	2515	1	5430435G22Rik|Rab7b|-|1 E4|1|protein-coding	2.88279	7.61102	0.111599	0.326678	-4.32271	1.2452e-14	2.19963e-13
NM_153119	chr9	65400384	65427894	-	5119	1	Plekho2|AI840980|Plekhq1|-|9 C|9|protein-coding	3.97916	6.0457	1.18333	0.989979	-1.99481	1.25853e-14	2.22151e-13
NM_172426	chr4	86629030	86876444	-	10579	1	Slc24a2|2810021B17Rik|6330417K15Rik|AI847460|Nckx2|RP23-28B24.1|4 C4|4|protein-coding	9.03985	9.94054	16.1613	18.5687	1.07885	1.29128e-14	2.2776e-13
NM_001276466	chrX	99442717	99447520	-	899	1	Cited1|AI316840|AU019144|Msg1|RP23-331B22.4|X D|X 45.25 cM|protein-coding	3.78564	5.80317	0.22313	0.0761582	-4.78633	1.3029e-14	2.29636e-13
NM_177271	chr10	9347057	9395006	-	2491	1	Samd5|E130306M17Rik|-|10 A1|10|protein-coding	6.21701	2.85013	0.289803	0.274854	-3.80629	1.34209e-14	2.36365e-13
NM_001122683	chr16	31428839	31458987	+	3108	1	Bdh1|2310032J20Rik|AI327223|Bdh|-|16 B2|16|protein-coding	2.14236	1.81733	7.12465	5.8279	1.91398	1.38445e-14	2.43643e-13
NM_007769	chr7	138175590	138265142	+	6194	1	Dmbt1|CRP|CRP-[a]|CRP-[b]|Crpd|DBMT1|gp300|p80|-|7|7 F4|protein-coding	0.637039	0.816935	2.31855	3.36102	2.17251	1.38729e-14	2.43958e-13
NM_013930	chr6	23022173	23082986	-	3675	1	Aass|LKR|LKR/SDH|LOR|LOR/SDH|Lorsdh|SDH|-|6 A3.1|6 10.27 cM|protein-coding	0	0	0.523935	1.13666	9.35992	1.40327e-14	2.46584e-13
NM_001141932	chr2	60590010	60719495	-	2526	1	Rbms1|2600014B10Rik|AI255215|MSSP-1|MSSP-2|MSSP-3|YC1|RP23-318H20.1|2|2 C3|protein-coding	10.0945	12.9506	3.1286	3.19898	-1.65472	1.41726e-14	2.48856e-13
NM_021539	chr5	117807314	117828598	+	2397	1	Wsb2|AA673511|Swip2|WSB-2|-|5 F|5|protein-coding	40.0202	40.55	74.607	68.9097	1.03778	1.4705e-14	2.58009e-13
NM_001033304	chr3	108260987	108339440	-	3303	1	5330417C22Rik|BB183350|Kiaa1324|mKIAA1324|RP23-37G19.2|3 F3|3|protein-coding	182.887	182.929	62.632	78.3915	-1.16984	1.54376e-14	2.70661e-13
NM_146028	chr11	97897938	97914776	-	3036	1	Stac2|24b2|24b2/STAC2|AW240854|RP23-309H19.7|11 D|11|protein-coding	3.76886	2.39019	0.251099	0.304511	-3.26048	1.55381e-14	2.7222e-13
NM_172777	chr5	105507413	105539311	-	3620	1	Gbp9|-|-|5 E5|5|protein-coding	7.58878	7.9207	2.39359	2.09042	-1.58574	1.55761e-14	2.72681e-13
NM_139145	chr16	94350912	94509463	-	4821	1	Hlcs|410I21.SP6|D16Jhu34|-|16 C4|16 55.12 cM|protein-coding	4.2865	4.91427	9.01989	9.46744	1.21352	1.63513e-14	2.86038e-13
NM_029977	chr16	37011872	37095503	+	8520	1	Polq|A430110D14Rik|-|16 B3|16 26.32 cM|protein-coding	1.42983	2.35716	0.240138	0.321485	-2.53239	1.65005e-14	2.88432e-13
NM_001081205	chr5	73039035	73062317	+	4197	1	Nipal1|3830408G10Rik|Npal1|-|5 C3.2|5|protein-coding	14.3014	11.7944	25.8258	31.3444	1.33356	1.69271e-14	2.95668e-13
NM_138662	chr18	37105861	37347311	+	5224	1	Pcdha3|mKIAA0345|-|18 C|18|protein-coding	3.80475	4.39997	9.06122	7.91784	1.255	1.74896e-14	3.05265e-13
NM_010266	chr19	21465797	21547151	-	5401	1	Gda|AU015411|AW047581|-|19 B|19 14.32 cM|protein-coding	0.940588	1.17655	0.0445534	0.0951114	-3.67231	1.77397e-14	3.09401e-13
NM_026162	chr2	16277949	16673742	+	3189	1	Plxdc2|1200007L24Rik|5430431D22Rik|AI646728|AU022916|AV231634|Tem7r|RP23-281I20.1|2 A2-A3|2|protein-coding	1.74769	2.34934	0.0629019	0.182554	-3.80367	1.78011e-14	3.10239e-13
NM_019650	chr11	103538163	103559024	-	3070	1	Gosr2|2310032N09Rik|C76855|Gs27|SNARE|membrin|RP23-272P17.5|11 E1|11 67.43 cM|protein-coding	42.6213	45.1912	80.413	75.162	1.0309	1.8212e-14	3.17164e-13
NM_176846	chr9	53109775	53189263	+	9593	1	Exph5|AC079869.22gm5|B130009M24Rik|E030050P12|Kiaa0624|Slac2b|slac2-b|-|9 A5.3|9|protein-coding	6.43178	6.84477	12.035	12.2892	1.07966	1.82858e-14	3.18214e-13
NR_003623	chr1	182257100	182260680	-	3580	1	Gm5069|EG277333|-|1 H4|1|pseudo	0.261706	0.646435	3.17111	2.86937	2.92534	1.85329e-14	3.22274e-13
NM_025285	chr3	8509527	8561604	+	1897	1	Stmn2|AI159727|SCG10|Scgn10|Stmb2|-|3 A1|3 2.15 cM|protein-coding	1.63785	2.66742	0.0846364	0.0181515	-5.17185	1.94176e-14	3.37408e-13
NM_008498	chr11	84332881	84339036	-	2743	1	Lhx1|Lim1|RP23-381C21.1|11 C|11 51.31 cM|protein-coding	1.00688	0.800775	4.34354	3.83222	2.38373	1.99628e-14	3.46623e-13
NM_178705	chr7	62090615	62524258	+	5260	1	Luzp2|9330154K17Rik|D130073E01|-|7 B5|7 33.23 cM|protein-coding	1.10639	2.68457	0.114407	0.110677	-3.84405	2.04137e-14	3.54191e-13
NM_016898	chr10	41239306	41250848	+	2822	1	Cd164|A115|A24|AA589639|AW540279|MGC-24|MSSP|-|10 B2|10 22.46 cM|protein-coding	364.311	392.245	643.049	707.804	1.04294	2.12967e-14	3.69058e-13
NM_027878	chr10	87785549	87819820	-	2798	1	Dram1|1200002N14Rik|Dram|-|10 C1|10|protein-coding	1.97418	2.66362	0.215076	0.220227	-3.19367	2.13021e-14	3.69058e-13
NM_029499	chr19	11482151	11501736	+	1714	1	Ms4a4c|5830413L19Rik|AI449185|Ms4a9|-|19 A|19|protein-coding	2.38831	6.77388	0	0.139925	-5.6819	2.13635e-14	3.69848e-13
NM_178149	chr11	3230734	3242974	+	2235	1	Pik3ip1|1500004A08Rik|5830455E04Rik|Crkd|Hgfl|RP23-191E3.6|11 A1|11|protein-coding	11.6075	12.2499	2.47685	3.46232	-1.79488	2.16191e-14	3.73996e-13
NM_001145806	chr1	184495138	184536657	+	2471	1	Capn8|nCL-2|nCL-2'|-|1|1 H4|protein-coding	5.20941	2.58753	0.275945	0.152474	-3.99698	2.21664e-14	3.8318e-13
NM_001008792	chr4	63075944	63157025	-	4054	1	Whrn|1110035G07Rik|AW122018|AW742671|C430046P22Rik|Dfnb31|wi|RP23-340H1.8|4 C1|4 33.97 cM|protein-coding	7.77397	8.63055	14.7735	16.0899	1.11876	2.22956e-14	3.8513e-13
NM_001139520	chr2	156923265	156960958	-	3991	1	Samhd1|E330031J07Rik|Mg11|RP23-163J20.2|2|2 H2|protein-coding	14.4588	16.6589	6.23184	5.33646	-1.22129	2.26002e-14	3.90103e-13
NM_011694	chr11	52174617	52202898	+	1755	1	Vdac1|AL033343|Vdac5|RP23-289H16.1|11 B1.3|11 31.86 cM|protein-coding	58.763	60.0994	100.87	113.628	1.0574	2.26738e-14	3.91085e-13
NM_019581	chr17	46297981	46306319	+	2952	1	Gtpbp2|-|-|17|17 C-D|protein-coding	32.9972	38.3342	65.2142	61.3594	1.03488	2.29491e-14	3.95251e-13
NM_011444	chr6	143776945	144158088	-	7314	1	Sox5|A730017D01Rik|AI528773|RP23-152D8.1|6 G3|6 76.14 cM|protein-coding	1.30145	1.3193	0.197457	0.196635	-2.52399	2.29329e-14	3.95251e-13
NM_010893	chr17	35068198	35074242	+	3842	1	Neu1|AA407268|AA407316|Aglp|Apl|Bat-7|Bat7|G9|Map-2|Neu|Neu-1|-|17 B1|17 18.48 cM|protein-coding	20.4753	22.3279	41.8483	36.8875	1.08534	2.3438e-14	4.03375e-13
NM_030218	chr10	79283766	79293197	+	2420	1	9130017N09Rik|-|-|10 C1|10|protein-coding	10.1495	10.1789	2.91753	2.34872	-1.74575	2.38202e-14	4.09651e-13
NM_022997	chr8	87784291	87823396	-	3150	1	Vps35|AI647796|Mem3|-|8 C3|8 41.61 cM|protein-coding	61.0792	65.0753	117.582	106.102	1.03208	2.4975e-14	4.29195e-13
NM_001081051	chr13	24937000	24993139	+	4954	1	D130043K22Rik|4930451E12Rik|Kiaa0319|RP23-92G13.7|13 A3.1|13|protein-coding	1.99111	1.70233	4.8828	5.0594	1.6341	2.71497e-14	4.66227e-13
NM_018761	chr4	56823807	56878083	-	3666	1	Ctnnal1|ACRP|AI616177|AW545119|C86009|Catnal1|RP23-455B1.2|4|4 C1|protein-coding	11.301	13.9522	26.4151	22.8551	1.17192	2.85992e-14	4.90757e-13
NM_013584	chr15	7090542	7147489	+	9641	1	Lifr|A230075M04Rik|AW061234|LIF|-|15 A1|15 3.46 cM|protein-coding	5.40218	5.23618	9.57001	10.5872	1.12708	2.88847e-14	4.94931e-13
NM_001271798	chr14	93412919	94289888	-	6123	1	Pcdh9|-|-|14 E2.1|14 45.8 cM|protein-coding	0.660512	0.717467	0.0392998	0	-4.96113	2.88842e-14	4.94931e-13
NM_011391	chr10	124664541	124765591	-	2410	1	Slc16a7|4921534N07Rik|Mct2|-|10 D3|10|protein-coding	2.6399	2.09962	0.183082	0.0568184	-4.11866	2.90162e-14	4.9682e-13
NM_001024707	chr7	35985953	36000364	-	3928	1	Lrp3|-|-|7 B1|7|protein-coding	29.2306	31.9348	11.9283	12.9797	-1.08884	2.97866e-14	5.09639e-13
NM_145827	chr11	59356188	59380458	+	4009	1	Nlrp3|AGTAVPRL|AII/AVP|Cias1|FCAS|FCU|MWS|Mmig1|NALP3|Pypaf1|RP23-210M6.4|11 B1.3|11|protein-coding	0.824245	1.4089	0.0500359	0.0170781	-4.83843	3.06839e-14	5.24608e-13
NM_001039167	chr11	118351074	118770886	-	4528	1	Rbfox3|Fox-3|Hrnbp3|NeuN|Neuna60|RP23-159O6.5|11 E2|11 83.22 cM|protein-coding	1.23087	1.39472	0.0974441	0.136086	-3.26135	3.07838e-14	5.25932e-13
NM_019431	chr11	107596094	107655778	-	979	1	Cacng4|AI413107|AW491861|RP23-338K8.5|11 E1|11|protein-coding	7.40574	4.36704	0.204897	0.314911	-4.26413	3.10828e-14	5.30652e-13
NM_029978	chr7	133966817	133973733	+	2326	1	Fam57b|1500016O10Rik|A330104J06Rik|AI413816|AW060769|-|7|7 F4|protein-coding	22.3702	24.5195	8.88185	8.86188	-1.19514	3.1446e-14	5.36462e-13
NM_009987	chr9	119957801	119977414	-	3749	1	Cx3cr1|-|-|9 F4|9|protein-coding	1.10504	3.02368	0.0321463	0.0822348	-4.8923	3.16706e-14	5.399e-13
NM_008204	chr17	37617796	37620474	-	1523	1	H2-M2|H-2M2|Thy19.4|-|17 B1|17 19.16 cM|protein-coding	2.16966	2.75565	0.0525788	0.112519	-4.60898	3.23355e-14	5.50834e-13
NM_178634	chr2	65683824	65869603	+	10502	1	Csrnp3|A330102K23Rik|CSRNP-3|Csnrp3|Mbu1|taip-2|RP23-306G16.1|2 C1.3|2|protein-coding	0.220743	0.227834	0	0	-8.77642	3.24228e-14	5.51919e-13
NM_008425	chr11	110927478	110938139	+	5444	1	Kcnj2|IRK1|Kcnf1|Kir2.1|RP23-408D5.1|11 E2|11 75.23 cM|protein-coding	1.30457	1.16005	0.0515561	0.125765	-3.55381	3.27181e-14	5.5654e-13
NM_011410	chr11	82988688	83003718	+	3948	1	Slfn4|AI450778|RP23-308N3.2|11 C|11|protein-coding	0.799558	2.99053	0.030526	0.00872171	-6.33177	3.30209e-14	5.61283e-13
NM_009396	chr12	112680872	112693229	+	3556	1	Tnfaip2|B94|Exoc3l3|M-sec|Tnfip2|tnfb94|-|12 F1|12 60.99 cM|protein-coding	8.75177	8.69199	2.75261	2.05092	-1.65861	3.39184e-14	5.7612e-13
NM_133919	chr5	104183181	104284341	+	8301	1	Aff1|9630032B01Rik|AW319193|Af4|Mllt2h|Rob|AL731554.2|5 E|5 50.45 cM|protein-coding	9.88669	12.281	19.9536	21.7917	1.12248	3.45171e-14	5.85865e-13
NM_019679	chr11	103032452	103060214	+	3844	1	Fmnl1|8030453N10Rik|AI553564|Fmnl|Fnrl|Frls|RP23-341C5.2|11 D|11|protein-coding	4.38801	4.43874	1.05399	0.935244	-1.94493	3.52989e-14	5.987e-13
NM_010275	chr15	7761011	7787575	+	3504	1	Gdnf|AI385739|-|15 A1|15|protein-coding	0.591211	0.783635	0	0	-8.80674	3.6009e-14	6.10301e-13
NM_001271580	chr18	21810066	21814608	+	1615	1	4930426D05Rik|-|mCG_145818|18 A2|18|protein-coding	2.1073	2.45315	0.0495836	0.106109	-4.58324	3.71286e-14	6.28822e-13
NM_009059	chr17	34066839	34074632	+	2920	1	Rgl2|KE1.5|Rab2l|Rgt2|Rlf|-|17|17 B2|protein-coding	24.3224	25.5228	10.5508	10.2956	-1.05184	3.83648e-14	6.49288e-13
NM_178060	chr11	98603187	98626425	+	2235	1	Thra|6430529J03Rik|AW259572|Erba|Nr1a1|Rvr|T3R[a]|T3Ralpha|Thra1|Thra2|RP23-395E10.6|11 D-E|11 62.58 cM|protein-coding	23.0603	25.2547	8.38198	9.45254	-1.22975	3.98914e-14	6.74637e-13
NM_011461	chr10	88138015	88145768	-	1257	1	Spic|AU019198|C76795|Prf|Spi-C|-|10|10 C|protein-coding	3.41364	10.2976	0.255458	0.108936	-5.00829	4.1047e-14	6.9368e-13
NM_025445	chr15	83130170	83180677	-	2600	1	Arfgap3|0610009H19Rik|1810004P07Rik|1810035F16Rik|9130416J18Rik|Arfgap1|-|15|15 E3|protein-coding	35.7193	34.5175	71.4819	61.3038	1.1225	4.10798e-14	6.93732e-13
NM_011445	chr7	122614386	123138600	-	8680	1	Sox6|AI987981|SOX-LZ|-|7 F1|7 61.29 cM|protein-coding	0.784123	0.935421	0.0785553	0.114396	-2.9304	4.26501e-14	7.19732e-13
NM_011777	chr6	42299827	42308394	+	2426	1	Zyx|9530098H06Rik|R75157|-|6 B2.1|6|protein-coding	13.0722	14.7779	4.64654	4.26249	-1.43795	4.29608e-14	7.24453e-13
NM_008080	chr10	126602212	126609396	+	2461	1	B4galnt1|4933429D13Rik|Gal-NAc-T|GalNAc-T|GalNAcT|Galgt1|Ggm-2|Ggm2|-|10 D3|10 74.5 cM|protein-coding	3.74763	3.13981	0.456354	0.41747	-2.77234	4.44066e-14	7.48294e-13
NM_013778	chr13	4190433	4204849	+	1221	1	Akr1c13|mKIAA4014|-|13 A1|13|protein-coding	18.5811	20.3994	43.9262	36.6802	1.25342	4.45134e-14	7.49554e-13
NM_001085497	chrX	34283627	34317302	+	1236	1	Slc25a43|Gm8|RP23-100G16.4|X A3.3|X|protein-coding	2.39423	2.28506	0.0647876	0	-5.90627	4.55263e-14	7.66059e-13
NM_001102455	chr9	30957142	31019400	-	3639	1	Aplp2|AI790698|APLP-2|-|9 A2-B|9 16.66 cM|protein-coding	46.8809	51.1891	18.3213	21.331	-1.09893	4.57578e-14	7.69402e-13
NM_007653	chr10	128346922	128349874	+	889	1	Cd63|C75951|ME491|Tspan30|-|10 D3|10 77.19 cM|protein-coding	141.138	156.192	286.626	249.043	1.0557	4.65944e-14	7.82906e-13
NM_021272	chr10	57504729	57508256	+	756	1	Fabp7|B-FABP|BFABP|Blbp|MRG|-|10 B4|10|protein-coding	3.65327	3.32067	0.0529613	0	-6.62443	4.81145e-14	8.07868e-13
NM_019697	chr6	21166109	21679805	+	4538	1	Kcnd2|AI839615|AW555701|Kv4.2|R75121|mKIAA1044|MNCb-7013|6 A2-A3.1|6 8.49 cM|protein-coding	0.782511	1.4175	0.0265572	0.0528497	-4.51852	4.83564e-14	8.11347e-13
NM_170593	chr2	118605455	118620911	+	6619	1	Disp2|AI840597|B230210L08Rik|DispB|mKIAA1742|RP23-172B16.6|2 E5|2|protein-coding	115.809	104.571	201.29	202.779	1.07688	4.89627e-14	8.20932e-13
NM_016847	chr10	121885555	121890509	+	2667	1	Avpr1a|AVPR|Avpr1|V1a|V1aR|-|10|10 D3|protein-coding	0.96156	1.20597	0	0.0256716	-5.92123	4.99085e-14	8.36191e-13
NM_026211	chr13	55694496	55699055	+	1444	1	Tmed9|2400003B06Rik|-|13|13 B2|protein-coding	91.605	86.3808	175.767	153.229	1.08949	5.00443e-14	8.37866e-13
NM_001007569	chr7	17545144	17547669	+	1682	1	Pnmal1|0710005I19Rik|-|7 A2|7|protein-coding	21.2881	24.3696	39.805	41.3451	1.0368	5.15278e-14	8.62087e-13
NM_001145960	chr9	37036734	37063323	-	4415	1	Slc37a2|G3PP|Slc37a1|cI-2|ci2|-|9|9 B|protein-coding	2.6811	4.74425	0.59056	0.356766	-2.76072	5.36353e-14	8.96705e-13
NM_178641	chr7	135754879	135839950	+	4718	1	Inpp5f|5830435P03Rik|AI115354|AW561896|SAC2|cI-27|mKIAA0966|-|7 F3|7|protein-coding	27.6709	31.6922	58.7272	49.8513	1.07818	5.41603e-14	9.04836e-13
NM_207650	chr18	23573916	23818215	+	6298	1	Dtna|2210407P21Rik|A0|Dtn|a-DB-1|adbn|-|18 A2|18 12.08 cM|protein-coding	1.14337	2.6905	0.16561	0.09784	-3.64659	5.43568e-14	9.07472e-13
NM_007486	chr6	136872230	136890238	-	1092	1	Arhgdib|D4|Gdid4|Ly-GDI|-|6 G1|6|protein-coding	9.03292	19.2171	1.72658	1.19163	-3.05918	5.64454e-14	9.41669e-13
NM_053108	chr13	75977334	75987599	+	1322	1	Glrx|C86710|D13Wsu156e|Glrx1|Grx1|TTase|RP23-475P8.1|13 C1|13 40.95 cM|protein-coding	11.6773	17.1791	33.227	32.5571	1.39767	5.72202e-14	9.53915e-13
NM_009749	chrX	132601104	132602775	-	897	1	Bex2|AL024066|Bex1|RP23-1A3.4|X F1|X 57.37 cM|protein-coding	127.013	148.021	263.588	232.05	1.05715	5.79407e-14	9.65238e-13
NM_001145192	chr17	69788666	69838573	+	2292	1	A330050F15Rik|-|-|17 E1.3|17|protein-coding	3.39997	2.72113	8.55854	12.1903	1.96723	6.10086e-14	1.01562e-12
NM_010889	chr2	51992167	52194318	-	22330	1	Neb|AI595938|RP23-330F15.1|2 C1.1|2 29.98 cM|protein-coding	0.832691	0.894103	0.219164	0.145667	-2.04149	6.12483e-14	1.01889e-12
NM_019925	chr12	114089087	114099127	-	2434	1	Gpr132|G2a|-|12|12 F2|protein-coding	4.05257	1.45038	0.0495138	0.0422759	-5.66895	6.1789e-14	1.02715e-12
NM_025359	chr12	36741142	36769065	-	1915	1	Tspan13|1100001I23Rik|NET-6|Tm4sf13|RP23-282B14.3|12|12 B2|protein-coding	60.7042	74.5162	118.209	125.465	1.05878	6.23224e-14	1.03529e-12
NM_001142950	chr18	64659301	64676211	-	2633	1	Nars|3010001M15Rik|AA960128|ASNRS|C78150|-|18 E1|18|protein-coding	67.9398	78.4937	143.396	122.488	1.06795	6.7789e-14	1.1253e-12
NM_001079686	chr10	5151834	5326342	+	10812	1	Syne1|8B|A330049M09Rik|BE692247|C130039F11Rik|CPG2|Myne1|mKIAA1756|-|10 A1|10|protein-coding	14.9713	14.6602	5.93267	6.39083	-1.06089	6.89881e-14	1.14439e-12
NM_198899	chr1	36196873	36301147	-	8986	1	Uggt1|0910001L17Rik|A930007H10Rik|AA589501|AI414429|AI448372|C820010P03Rik|GT|UGT1|Ugcgl1|-|1 B|1|protein-coding	23.6668	24.0341	44.7801	39.7771	1.03064	6.94476e-14	1.1512e-12
NM_011829	chr6	29150440	29162271	-	2392	1	Impdh1|B930086D20Rik|-|6|6 A3|protein-coding	29.8561	28.7132	60.0216	50.6165	1.12125	7.10215e-14	1.17645e-12
NM_001033420	chr7	141862370	142365330	+	6761	1	Dock1|9130006G06Rik|AI854900|D630004B07Rik|mCG_125673|7 F3|7|protein-coding	4.21641	4.1017	1.01462	1.29141	-1.64237	7.15715e-14	1.18473e-12
NM_008329	chr1	175677425	175697050	-	2284	1	Ifi204|Ifi16|p204|-|1 H3|1 80.63 cM|protein-coding	4.81552	10.5102	0.579545	0.119906	-4.24986	7.16922e-14	1.18589e-12
NM_009609	chr11	120207004	120209798	-	1886	1	Actg1|AL023024|Actg|Actl|E51|RP23-82I5.1|11 E2|11|protein-coding	16.8933	22.5446	6.21089	6.02746	-1.47824	7.19575e-14	1.18943e-12
NM_008869	chr1	151676752	151808414	-	2826	1	Pla2g4a|Pla2g4|cPLA2|cPLA2alpha|-|1 G1|1 63.51 cM|protein-coding	2.42584	1.77667	0.0426456	0.157548	-4.13019	7.23683e-14	1.19538e-12
NM_022420	chr7	126115554	126138725	-	4519	1	Gprc5b|AW125761|Raig2|-|7 F3|7|protein-coding	3.28514	2.92516	0.488191	0.64404	-2.24451	7.35472e-14	1.214e-12
NM_001146268	chr18	61204804	61244721	+	5388	1	Pdgfrb|AI528809|CD140b|PDGFR-1|Pdgfr|-|18 E1|18 34.41 cM|protein-coding	3.24962	4.33887	0.826412	0.953261	-1.87931	7.57217e-14	1.24901e-12
NM_009416	chr4	43527584	43536260	-	2087	1	Tpm2|Tpm-2|Trop-2|RP23-195K8.10-003|4 B1|4|protein-coding	1.7251	4.0221	0.115301	0.0164989	-5.24121	7.83295e-14	1.29111e-12
NM_001243757	chr7	108599766	108661343	+	4082	1	Pde2a|CGS-PDE|cGSPDE|-|7 E3|7|protein-coding	3.91471	5.83279	1.01225	1.07365	-2.0107	7.88897e-14	1.29943e-12
NM_001163471	chr19	36629129	36695625	+	4741	1	Hectd2|4921524L07|A630025O09Rik|AW212605|-|19 C2|19|protein-coding	5.20149	4.63313	1.28612	1.28553	-1.7309	8.40649e-14	1.3837e-12
NM_007762	chr11	103994196	104036832	+	2413	1	Crhr1|CRFR1|Crhr|RP23-344E9.1|11 E1|11 67.77 cM|protein-coding	0.0408186	0	0.980808	1.31964	6.01713	8.47573e-14	1.39412e-12
NM_033562	chr11	70820947	70832765	-	3614	1	Derl2|BC005682|CGI-101|Derlin-2|F-lana|Flana|RP23-83I13.8|DN-393H17.4|11 B4|11 43.21 cM|protein-coding	18.6418	19.3952	32.4339	36.4291	1.06247	8.62967e-14	1.41844e-12
NM_145355	chr11	3315986	3352328	-	2857	1	Rnf185|1700022N24Rik|AL033296|-|11 A1|11|protein-coding	13.5343	12.4798	24.7262	23.0348	1.08053	8.66659e-14	1.42351e-12
NM_001037221	chr14	47502640	47725492	+	7105	1	Samd4|1700024G08Rik|1700111L17Rik|4933436G17Rik|Samd4a|Smaug|Smaug1|-|14 C1|14|protein-coding	2.29768	2.72168	0.468631	0.621685	-1.98901	9.04088e-14	1.48395e-12
NM_026185	chr11	77328619	77334130	+	3245	1	Abhd15|1300007F04Rik|RP23-273P3.1|11 B5|11|protein-coding	9.25617	6.74489	17.4429	21.6101	1.48859	9.98509e-14	1.63778e-12
NM_028048	chr11	68781633	68786017	+	1820	1	Slc25a35|1810012H11Rik|RP23-396M19.7|11 B3|11|protein-coding	2.92679	3.66376	10.6019	9.14335	1.78692	1.01034e-13	1.65602e-12
NM_138661	chr18	37157534	37347311	+	5335	1	Pcdha9|-|-|18 B3|18|protein-coding	3.6239	4.79369	9.1208	8.31785	1.25825	1.0225e-13	1.67479e-12
NM_177766	chr8	75001894	75016513	-	7021	1	Slc35e1|6030458H05|AA408278|-|8 B3.3|8|protein-coding	10.9866	10.3913	22.0316	18.5273	1.12717	1.02695e-13	1.6809e-12
NR_045070	chr15	33523636	33583191	-	1000	1	4930592A05Rik|-|mCG_58383|15 B3.1|15|miscRNA	32.4034	36.5574	11.7938	10.7856	-1.40441	1.07952e-13	1.7657e-12
NM_025478	chr18	58819136	58839224	+	2556	1	Isoc1|2610034N03Rik|-|18 D2|18|protein-coding	17.3664	19.689	32.6288	34.6692	1.06812	1.09239e-13	1.78551e-12
NM_015759	chr13	49358479	49404577	-	3090	1	Fgd3|5830461L01Rik|ZFYVE5|-|13 A5|13 25.18 cM|protein-coding	1.30884	2.75464	0.0908322	0.0997729	-4.17278	1.1159e-13	1.82267e-12
NM_153781	chr2	150612532	150657484	+	3816	1	Pygb|-|RP23-241M12.1|2 G3|2 74.74 cM|protein-coding	12.8212	12.7664	5.06696	4.56721	-1.20502	1.11838e-13	1.82544e-12
NM_011977	chr8	74092826	74110607	+	2779	1	Slc27a1|FATP1|Fatp|-|8 B3.3|8|protein-coding	20.4274	24.3195	8.4734	8.93286	-1.15346	1.12102e-13	1.82847e-12
NM_174851	chr4	135242372	135264095	+	4002	1	Ifnlr1|CRF2-12|Il28ra|RP23-110F21.2|4 D3|4|protein-coding	2.45245	2.32289	0.390883	0.25672	-2.68341	1.12302e-13	1.83046e-12
NM_172648	chr1	175942129	175961886	-	1604	1	Ifi205|D3|D3cDNA|Ifi205a|-|1 H3|1 80.83 cM|protein-coding	2.21386	3.22806	0.15002	0	-5.00398	1.18452e-13	1.92936e-12
NM_010101	chr13	51503987	51518166	+	4480	1	S1pr3|AI132464|Edg3|Lpb3|S1p3|-|13|13 B1|protein-coding	2.08067	2.34647	0.286527	0.382155	-2.50954	1.20864e-13	1.96727e-12
NM_023132	chrX	71167460	71176189	-	1405	1	Renbp|Age|Rnbp|RP23-252M19.4|X A7.3|X 37.49 cM|protein-coding	7.26653	11.1672	1.5702	1.16981	-2.54084	1.21892e-13	1.98262e-12
NM_028419	chr12	106270899	106279120	+	926	1	Glrx5|2310004O13Rik|2900070E19Rik|AU020725|-|12 E|12|protein-coding	31.7975	29.1007	61.9053	57.3509	1.17362	1.23202e-13	2.00254e-12
NR_028121	chr3	51192335	51200469	-	1425	1	Mgarp|4930583H14Rik|AI195347|CESP-1|HUMMR|Osap|Qsap|-|3 C|3|protein-coding	8.75654	8.39549	1.74541	1.24949	-2.31736	1.29401e-13	2.10184e-12
NM_012006	chr12	85350452	85358619	+	1553	1	Acot1|ACH2|CTE-1|CTE-I|Cte1|D12Ucla1|-|12 D1|12 39.0 cM|protein-coding	1.49275	1.6923	0	0.0221721	-6.54045	1.32443e-13	2.14977e-12
NM_153074	chr8	73140743	73144749	+	1268	1	Lrrc25|Mapa|-|8 B3.3|8|protein-coding	4.86212	10.6722	0.474592	0.0811511	-4.60872	1.35267e-13	2.19409e-12
NM_001168260	chr15	77770952	77787152	-	4880	1	Foxred2|A430097D04Rik|D15Bwg0759e|Gm304|RP23-402G11.1|15 E1|15 36.92 cM|protein-coding	3.31501	4.41279	7.83397	9.53545	1.37746	1.35384e-13	2.19445e-12
NM_001127318	chr6	136645805	136730263	-	3907	1	Gucy2c|AI893437|GC-C|Gcc|-|6 G1|6 66.67 cM|protein-coding	2.66354	3.40345	7.05377	7.61586	1.48079	1.43004e-13	2.31637e-12
NM_001025246	chr2	93027741	93041914	+	2652	1	Trp53i11|Tp53i11|RP23-217C12.1|2 E1|2|protein-coding	34.331	33.7668	14.5818	13.4922	-1.0742	1.46748e-13	2.374e-12
NM_194268	chr18	64500018	64558142	+	13387	1	Onecut2|C730009D12|OC-2|Oc2|-|18 E1|18|protein-coding	1.59895	1.43571	0.395542	0.370867	-1.78167	1.46765e-13	2.374e-12
NM_011794	chr1	187156038	187181648	+	2171	1	Bpnt1|BPntase|-|1|1 H4|protein-coding	36.8257	36.6409	62.7872	70.4527	1.06415	1.50395e-13	2.43104e-12
NM_029100	chr4	134093807	134108081	-	3431	1	Sepn1|1110019I12Rik|AI414492|-|4 D3|4|protein-coding	25.4437	23.4592	10.207	10.2392	-1.0544	1.60588e-13	2.59401e-12
NM_008599	chr5	92750357	92757105	-	2899	1	Cxcl9|BB139920|CMK|Mig|MuMIG|Scyb9|crg-10|-|5 E2|5 46.51 cM|protein-coding	1.30999	1.33955	0.0830055	0.0472344	-4.12993	1.61433e-13	2.60586e-12
NM_133721	chr9	118515827	118810121	+	6971	1	Itga9|(alpha)9|2610002H11Rik|6720458D17Rik|AI461869|D130073C02|D9Ertd428e|-|9 F3|9 70.32 cM|protein-coding	2.15081	4.07946	0.529446	0.550123	-2.31034	1.63405e-13	2.63587e-12
NR_027957	chr2	173404821	173485040	-	4451	1	Ppp4r1l-ps|1700007P14Rik|5830403E09Rik|C030010B13Rik|Ppp4r1l|-|2 H4|2|pseudo	5.61793	7.33201	12.7348	12.6546	1.1795	1.66838e-13	2.6894e-12
NM_019866	chr7	51781365	51787441	-	2778	1	Spib|Spi-B|-|7 B4|7 28.83 cM|protein-coding	1.11843	1.05891	0.0433825	0	-5.4367	1.67178e-13	2.69303e-12
NM_027664	chr6	122403627	122436323	-	4009	1	Rimklb|4931417E21Rik|4933426K21Rik|AA097693|AI325948|AU015629|Naags|-|6|6 F2|protein-coding	1.42707	2.54384	0.110059	0	-4.99758	1.71038e-13	2.75331e-12
NM_133705	chr1	182834405	182838219	+	1590	1	Pycr2|1810018M05Rik|P5cr2|-|1|1 H5|protein-coding	45.6603	36.7576	96.3518	78.0428	1.28138	1.79838e-13	2.89298e-12
NM_008587	chr2	128524733	128627924	+	3534	1	Mertk|Eyk|Mer|Nyk|nmf12|RP23-30M20.1|2 F1|2|protein-coding	1.15834	2.1865	0.0908632	0.106611	-3.84528	1.82531e-13	2.93429e-12
NM_199146	chr7	111618529	111656363	-	3747	1	Trim30d|AI451617|TRIM30-3|Trim79|-|7 E3|7|protein-coding	0.947701	1.44458	0.0749057	0.0457341	-4.09058	1.83881e-13	2.95395e-12
NM_001145874	chr16	32777505	32797521	-	3667	1	Muc20|BC026367|-|16 B3|16|protein-coding	0.981806	0.802194	3.36939	3.34286	2.11839	1.97032e-13	3.16306e-12
NM_008607	chr9	7272514	7283333	+	2663	1	Mmp13|Clg|MMP-13|Mmp1|-|9|9 A1-A2|protein-coding	2.00028	4.19783	0.120582	0.244322	-3.83724	2.00456e-13	3.21582e-12
NM_009767	chrX	100551815	100591457	+	7393	1	Chic1|Brx|RP23-11P22.4|X D|X 42.3 cM|protein-coding	41.6953	47.9946	74.8637	80.8982	1.00437	2.07723e-13	3.33011e-12
NM_026644	chr17	12312150	12412506	+	1899	1	Agpat4|1500003P24Rik|-|17|17 A2|protein-coding	14.1546	15.3882	4.09812	4.66992	-1.54369	2.08571e-13	3.34143e-12
NM_007672	chr7	128100550	128125826	-	2518	1	Cdr2|AA617262|-|7 F2|7 65.04 cM|protein-coding	10.9493	9.62695	23.2279	19.5816	1.25989	2.14482e-13	3.43376e-12
NM_007639	chr3	86799758	86803262	-	1835	1	Cd1d1|AI747460|CD1.1|Cd1a|Cd1d|Ly-38|-|3 F1|3 37.91 cM|protein-coding	2.06958	3.93318	0.0874961	0.186556	-4.18777	2.1786e-13	3.48546e-12
NM_026853	chrX	160876033	160897032	+	1253	1	Asb11|1110067L12Rik|1600009D24Rik|RP23-202H24.4|X F5|X|protein-coding	0.275446	0	3.13759	3.22451	4.80644	2.19317e-13	3.50637e-12
NM_001038621	chr1	162149305	162281702	-	6327	1	Rabgap1l|5830411O09Rik|8430421H08Rik|9630005B12Rik|AW049894|HHL|Hh1|mKIAA0471|-|1 H2.1|1|protein-coding	14.4368	13.0934	6.03593	5.33603	-1.0732	2.19986e-13	3.51467e-12
NM_001083927	chr9	61220173	61266304	+	5180	1	Tle3|2610103N05Rik|ESG|Grg3a|Grg3b|mKIAA1547|-|9 C|9|protein-coding	12.6539	15.0916	23.6741	27.5511	1.09327	2.2665e-13	3.61868e-12
NM_010730	chr19	20447924	20465161	-	1380	1	Anxa1|Anx-1|Anx-A1|C430014K04Rik|Lpc-1|Lpc1|-|19 B|19 13.83 cM|protein-coding	4.57457	9.1239	0.436074	0.694875	-3.36313	2.29049e-13	3.65447e-12
NM_001013833	chr19	30638977	31839523	-	6958	1	Prkg1|AW125416|CGKI|Gm19690|Prkg1b|Prkgr1b|-|19|19 C2|protein-coding	1.90676	1.71376	0.363214	0.260787	-2.33678	2.33263e-13	3.71918e-12
NM_026405	chr10	10264837	10278005	-	2049	1	Rab32|2810011A17Rik|AU022057|-|10 A1|10|protein-coding	4.86229	8.26979	0.802729	1.05285	-2.60134	2.56415e-13	4.08553e-12
NM_177001	chr7	135377965	135381545	-	3578	1	9130023H24Rik|GLI4|-|7 F3|7|protein-coding	5.63776	6.79685	12.5794	11.8187	1.17895	2.57558e-13	4.10095e-12
NM_027439	chrX	12164885	12194177	+	2357	1	Atp6ap2|(P)RR|5730403E06Rik|APT6M8-9|ATP6M8-9|Atp6ip2|M8-9|RP24-392J24.1|X A1.1|X|protein-coding	101.026	108.62	182.024	173.905	0.969804	2.61071e-13	4.15406e-12
NM_001081105	chr5	66254808	66287939	+	4955	1	Rhoh|5830400A04Rik|AU019774|Arhh|-|5|5 D|protein-coding	0.418084	0.854914	0	0.0069492	-6.8842	2.65426e-13	4.2205e-12
NM_015728	chr3	63746246	63768655	-	3113	1	Slc33a1|AI315656|AI788741|Acatn|D630022N01Rik|-|3|3 E1-E3|protein-coding	28.5815	32.0549	57.2926	50.8494	1.04131	2.72991e-13	4.33783e-12
NM_001039472	chr1	138027978	138074591	+	9082	1	Kif21b|2610511N21Rik|mKIAA0449|-|1 E4|1 59.61 cM|protein-coding	2.47092	3.19168	0.755322	0.821892	-1.63313	2.77987e-13	4.41422e-12
NM_016697	chrX	49625604	49967151	-	2258	1	Gpc3|OCI-5|RP23-33P21.1|X|X A3.3|protein-coding	0.939261	1.25081	0	0.0152495	-6.53907	2.82036e-13	4.47548e-12
NM_025989	chr7	126586058	126602786	-	1965	1	Gp2|2310037I18Rik|AV060639|-|7 F1-F2|7 63.88 cM|protein-coding	0.878407	2.0759	6.85936	9.39229	2.66459	3.01886e-13	4.78723e-12
NM_175631	chr2	171861836	171868966	-	2794	1	Cbln4|AI848962|RP23-76M8.2|2 H3|2|protein-coding	1.62405	0.814245	0	0.012324	-7.01414	3.08471e-13	4.88834e-12
NM_019439	chr17	37182911	37211250	+	4461	1	Gabbr1|GABAB1|GABAbR1|bM573K1.1|-|17 B1|17 19.16 cM|protein-coding	16.5176	15.3082	6.1058	6.63166	-1.1166	3.09547e-13	4.90208e-12
NM_013482	chrX	131076880	131117679	-	2514	1	Btk|AI528679|xid|RP23-91G19.5|X E3|X 56.18 cM|protein-coding	1.23588	1.8723	0.0797908	0	-5.09887	3.13085e-13	4.95475e-12
NM_007572	chr4	136451831	136454759	-	1077	1	C1qa|AI255395|C1q|RP23-357K18.3|4 D3|4 69.05 cM|protein-coding	53.9456	83.1835	24.1734	20.3789	-1.40944	3.18356e-13	5.03475e-12
NM_011083	chr7	123480790	123586972	-	8007	1	Pik3c2a|Cpk-m|PI3KC2|-|7 F1|7 61.62 cM|protein-coding	12.7197	14.7355	23.1713	23.7379	0.980571	3.2463e-13	5.13051e-12
NM_001172160	chr2	140483934	140497212	-	4532	1	Flrt3|5530600M07Rik|C430047I10Rik|mKIAA1469|RP23-388J20.1|2 F3|2|protein-coding	0.848835	1.04726	0.0530964	0.068027	-3.72898	3.29079e-13	5.19731e-12
NM_010424	chr13	23795710	23802680	-	1714	1	Hfe|MR2|RP23-480B19.9|13 A2-A4|13 9.88 cM|protein-coding	17.6967	14.669	31.315	37.1772	1.28507	3.39325e-13	5.35422e-12
NM_133914	chr5	136559786	136587726	+	2887	1	Rasa4|AA793972|AW112107|BB079060|CAPRI|GAPL|mKIAA0538|-|5 G2|5|protein-coding	2.44296	6.48081	0.375146	0.272796	-3.56068	3.39471e-13	5.35422e-12
NM_001081425	chr13	46513669	46526468	+	3218	1	Rbm24|6330546B05Rik|AI606861|-|13 A5|13|protein-coding	2.49825	1.7796	0.0747771	0.202184	-3.70782	3.43275e-13	5.41057e-12
NM_025327	chr3	89050360	89053644	+	509	1	Krtcap2|0610010I12Rik|Kcp2|-|3|3 F2|protein-coding	106.78	130.389	248.099	205.779	1.14413	3.45029e-13	5.43214e-12
NM_007859	chr4	153338558	153349190	-	2039	1	Dffb|40kDa|5730477D02Rik|CAD|CPAN|DFF40|Didff|RP23-254N4.2|4 E2|4|protein-coding	4.47495	6.23281	14.3226	12.813	1.54789	3.45108e-13	5.43214e-12
NM_176996	chr6	29685497	29711366	+	3963	1	Smo|E130215L21Rik|Smoh|bnb|smoothened|-|6 A3.3|6 12.36 cM|protein-coding	1.91657	1.61337	0.172056	0.224593	-2.93497	3.47007e-13	5.45836e-12
NM_001081079	chr1	23373263	23390014	-	4835	1	Ogfrl1|2210417C17Rik|-|1 A5|1|protein-coding	2.98879	3.78045	0.821395	0.644429	-2.00124	3.51321e-13	5.51881e-12
NM_001162998	chr11	115773331	115775231	+	971	1	Smim6|1110017F19Rik|-|11|11|protein-coding	12.6982	11.3919	2.31367	1.44568	-2.48269	3.51241e-13	5.51881e-12
NM_016977	chr18	67017359	67020141	-	2780	1	Mc4r|Mc4-r|-|18 E1|18|protein-coding	0.90476	0.83246	0.0144024	0	-6.49778	3.55007e-13	5.57296e-12
NM_133706	chr11	78355319	78364237	-	1328	1	Tmem97|1810014L12Rik|AI115531|AL022956|D11Bhm182e|RP23-399H5.9|11 B5|11 46.74 cM|protein-coding	6.49936	5.52342	15.7077	17.2748	1.66179	3.6406e-13	5.71126e-12
NR_033657	chr5	112642248	112657968	-	8753	1	Miat|3632434I06|A230057G18Rik|Rncr2|gomafu|-|5 F|5|miscRNA	0.501479	0.582581	0.0504086	0.0274	-3.59709	3.64553e-13	5.71516e-12
NM_175455	chr13	93195924	93211613	+	3933	1	Ankrd34b|6430502M16Rik|DP58|-|13 C3|13|protein-coding	0.664665	0.857682	0.0101802	0.0261631	-5.05321	3.68152e-13	5.76771e-12
NM_021398	chr2	84776803	84798666	+	2586	1	Slc43a3|Eeg1|SEEEG-1|RP23-232L15.1|2 E1|2|protein-coding	2.63194	2.97287	0.341243	0.397291	-2.70687	3.69496e-13	5.78491e-12
NM_007470	chr16	31296278	31314682	-	1854	1	Apod|-|-|16 B2|16 21.41 cM|protein-coding	7.3955	6.41052	1.38473	1.21887	-2.2036	3.70114e-13	5.79069e-12
NM_001033711	chr11	79340063	79344111	-	2292	1	Evi2a|AW491894|Evi-2|Evi2|RP23-271B20.1|11 B5|11 46.81 cM|protein-coding	2.45316	5.28819	0.0349378	0.238975	-4.53748	3.83787e-13	6.00062e-12
NM_183201	chr11	82765604	82778352	+	5981	1	Slfn5|AI956840|RP23-392I13.5|11 C|11|protein-coding	1.79769	3.52175	0.23477	0.395032	-2.84965	3.90047e-13	6.09442e-12
NM_010128	chr6	135312949	135333191	+	2714	1	Emp1|I-8-09|TMP|-|6 G1|6 66.25 cM|protein-coding	9.06817	14.9006	3.17787	2.35925	-1.9021	3.97268e-13	6.2031e-12
NM_133754	chr4	141131977	141161967	-	3080	1	Fblim1|2410043F08Rik|Cal|Fblp1|Gt10|migfilin|migfilin(s)|RP23-291H3.1|4 E1|4|protein-coding	2.70625	3.14564	0.494894	0.30016	-2.67958	4.03289e-13	6.29291e-12
NM_029878	chr11	121313263	121478484	+	3871	1	Tbcd|2310057L06Rik|A030005L14Rik|mKIAA0988|RP23-274J5.1|11 E2|11|protein-coding	13.9132	14.6015	25.068	25.1121	1.02127	4.05961e-13	6.33039e-12
NM_001111058	chr7	50782826	50788541	-	2562	1	Cd33|Siglec-3|gp67|-|7 B4|7 28.25 cM|protein-coding	0.731543	0.933925	0	0	-8.63264	4.34275e-13	6.7674e-12
NM_023764	chr7	149067490	149088311	-	3697	1	Tollip|4930403G24Rik|4931428G15Rik|RP23-118G3.1|7 F5|7|protein-coding	31.8309	36.0522	57.563	57.4968	0.96856	4.38657e-13	6.83115e-12
NM_053107	chr1	43009717	43092294	+	3856	1	Gpr45|9230112G11Rik|AW046772|-|1|1 C1|protein-coding	0.0255434	0.152533	1.23802	1.29648	3.96416	4.41292e-13	6.8676e-12
NM_009912	chr9	123876959	123883525	-	2827	1	Ccr1|Cmkbr1|Mip-1a-R|-|9 F|9 75.05 cM|protein-coding	1.86668	1.87305	0.12775	0	-4.71032	4.44267e-13	6.90931e-12
NM_178726	chr3	69120840	69359318	+	3948	1	Ppm1l|3222401G13|5930404J21Rik|AI481720|AW045850|PP2C|PP2Cepsilon|Pp2ce|Ppp2ce|mKIAA4175|-|3 E1|3|protein-coding	14.6163	14.0683	24.7417	28.5511	1.09864	4.51845e-13	7.02249e-12
NM_177354	chr12	88019650	88036631	+	6180	1	Vash1|AI834978|D930046M13Rik|G630009D10Rik|-|12 D2|12|protein-coding	1.38062	1.93585	4.10889	4.36597	1.56075	4.6681e-13	7.25027e-12
NM_010306	chr3	107910217	107949032	-	3200	1	Gnai3|AI158965|AW537698|Galphai3|Gnai-3|RP23-89M15.4|3 F2.3|3 46.83 cM|protein-coding	32.6132	38.869	62.1031	60.4026	0.985368	5.03621e-13	7.81682e-12
NM_019919	chr17	75404869	75792307	+	7874	1	Ltbp1|9430031G15Rik|9830146M04|Ltbp-1|Tgfb|-|17|17 E3|protein-coding	0.701517	1.31013	0.0865964	0.0956475	-3.23851	5.1787e-13	8.03264e-12
NM_001031664	chrX	5745815	5750109	-	1746	1	Nudt10|AI853080|Dipp3a|mCG_1037804|X A1.1|X|protein-coding	11.4968	10.0195	1.83798	2.7064	-2.03337	5.22918e-13	8.10557e-12
NM_008641	chr4	115979367	116136788	-	5675	1	Mast2|MAST205|Mtssk|mKIAA0807|RP23-276M23.5|4|4 C7|protein-coding	34.9806	33.7365	15.0069	14.4082	-1.02027	5.30609e-13	8.21935e-12
NM_007730	chr9	79446798	79566485	-	11591	1	Col12a1|AW743884|-|9 E1|9 43.82 cM|protein-coding	0.744642	0.338417	0.0242146	0.0147844	-4.59207	5.42839e-13	8.40324e-12
NR_073583	chr18	42804875	43059160	-	2522	1	Ppp2r2b|2900026H06Rik|6330404L05Rik|E130009M08Rik|PP2A-PR55B|PR55-BETA|SCA12|-|18 B3|18|protein-coding	6.41445	6.37667	1.60647	1.16766	-2.00379	5.54678e-13	8.58083e-12
NM_001163346	chr11	113588164	113613129	-	2940	1	Cdc42ep4|1500041M20Rik|Borg4|CEP4|RP23-407I21.7|11 E2|11|protein-coding	10.7029	11.7006	3.94327	3.37742	-1.40857	5.60991e-13	8.67276e-12
NM_026341	chr14	21113912	21136797	+	2512	1	Nudt13|4933433B15Rik|-|14|14 B|protein-coding	16.8851	20.268	6.96263	7.12887	-1.19011	5.69599e-13	8.80003e-12
NM_030677	chr12	77893322	77896541	-	1063	1	Gpx2|GI-GPx|GPx-GI|GSHPx-2|GSHPx-GI|-|12 C3|12 33.73 cM|protein-coding	35.494	38.0436	63.248	62.2966	0.977701	5.78647e-13	8.93391e-12
NM_007913	chr18	35020861	35024610	+	3068	1	Egr1|A530045N19Rik|ETR103|Egr-1|Krox-1|Krox-24|Krox24|NGF1-A|NGFI-A|NGFIA|TIS8|Zenk|Zfp-6|Zif268|egr|-|18 C/D|18 18.76 cM|protein-coding	224.032	364.463	105.073	83.3916	-1.42734	5.79177e-13	8.9362e-12
NM_029422	chr15	39577478	39592480	+	1987	1	Dcstamp|4833414I07Rik|DC-STAMP|FIND|Tm7sf4|mDC-STAMP|-|15|15 C|protein-coding	1.14172	1.51994	0	0.0344571	-5.79319	5.84508e-13	9.01251e-12
NM_028724	chr2	145611852	145713352	+	4642	1	Rin2|2010003K16Rik|4632403N06Rik|AW821980|RASSF4|RP23-125A1.3|2 G1|2|protein-coding	6.3855	8.68647	2.19497	2.44157	-1.48887	5.88326e-13	9.06542e-12
NM_028000	chr8	26830520	26835359	+	1463	1	Ppapdc1b|1810019D05Rik|2310022A04Rik|AW045471|Ppapdc1|-|8 A3|8|protein-coding	44.9378	45.5251	83.7948	77.0003	1.03472	5.90743e-13	9.08472e-12
NM_013515	chr2	35169510	35192529	-	2807	1	Stom|Epb7.2|RP23-186B18.3|2 B-C1|2 23.53 cM|protein-coding	2.60045	3.172	15.663	7.59951	2.21498	5.90368e-13	9.08472e-12
NM_145833	chr4	133559245	133574731	-	3474	1	Lin28a|AL024421|ENSMUSG00000070700|Gm10299|Lin-28|Lin28|Tex17|lin-28A|RP23-314D24.1|4 D3|4|protein-coding	0.113524	0.169306	1.15472	1.37001	3.3383	5.90736e-13	9.08472e-12
NM_198250	chr7	51697857	51718714	+	2714	1	Lrrc4b|A830007M12|Lrig4|-|7 B4|7|protein-coding	0.999493	0.708128	0	0	-8.75641	5.94446e-13	9.13565e-12
NM_026961	chr7	31483945	31485553	+	604	1	2200002J24Rik|-|-|7 B1|7|protein-coding	0	0	3.51996	2.66417	8.64506	6.31748e-13	9.70255e-12
NM_198214	chr2	151416286	151458269	-	4681	1	Snph|6430515A01|AW045671|AW556958|AW743098|mKIAA0374|RP23-419G21.8|2 G3|2|protein-coding	9.50375	8.42139	16.0169	18.3309	1.14215	6.39916e-13	9.82155e-12
NM_001163703	chr7	126996677	127039259	-	5613	1	Dcun1d3|1700020A13Rik|BC030335|-|7 F2|7|protein-coding	3.79594	3.69672	7.4184	7.16168	1.16559	6.46884e-13	9.91965e-12
NM_153546	chr13	30228359	30338563	+	2866	1	Mboat1|9130215M02Rik|BC023845|LPEAT1|Moact1|Oact1|RP23-195A2.1|13 A3.2|13|protein-coding	2.03058	1.92971	0.209973	0.215002	-3.00447	6.47155e-13	9.91965e-12
NM_007925	chr5	135178466	135223124	-	3742	1	Eln|AI385707|AI480567|E030024M20Rik|-|5 G2|5 74.76 cM|protein-coding	0.803985	0.576506	0	0.00920185	-6.60787	6.5109e-13	9.97345e-12
NM_011267	chr1	155587483	155592598	+	2328	1	Rgs16|Rgs14|Rgsr|-|1 G3|1 65.43 cM|protein-coding	7.6268	11.255	19.4372	26.1805	1.48415	6.66147e-13	1.01974e-11
NM_198294	chr2	59450101	59684206	+	7844	1	Tanc1|1200003E16Rik|Tanc|mKIAA1728|RP23-114N20.2|2 C1.1|2|protein-coding	10.513	9.45606	3.89694	4.30406	-1.07991	6.76403e-13	1.03476e-11
NM_009621	chr16	85794073	85803360	-	4874	1	Adamts1|ADAM-TS1|ADAMTS|ADAMTS-1|C3-C5|METH-1|METH1|-|16 C3-C5|16 48.2 cM|protein-coding	3.02558	3.29149	0.633769	0.786809	-1.94103	6.84794e-13	1.04692e-11
NM_207010	chr12	67567046	68323536	-	9795	1	Mdga2|6720489L24Rik|9330209L04Rik|Adp|Mamdc1|-|12 C2|12 27.63 cM|protein-coding	0.256788	0.268315	0.00817534	0	-5.73623	6.85955e-13	1.04801e-11
NM_001201460	chr17	35576112	35580715	+	1512	1	H2-Q9|H-2Q9|Ped|Qa-2|Qa-9|Qa9|-|17|17|protein-coding	6.45863	8.19761	1.16727	1.42678	-2.28271	6.91705e-13	1.0561e-11
NM_010394	chr17	35576100	35580718	+	1527	1	H2-Q7|H-2Q7|Ped|Q9|Qa-2|Qa-7|Qa7|-|17 B1|17 18.67 cM|protein-coding	6.39519	8.11709	1.1558	1.41276	-2.28271	6.98956e-13	1.06648e-11
NM_172619	chr17	33661141	33690727	+	4038	1	Adamts10|9430006O18|AW045948|Adam-ts10|Adamts-10|Znmp|-|17 B1|17|protein-coding	1.44122	1.89416	0.218537	0.152599	-2.96137	7.08252e-13	1.07996e-11
NM_148933	chr2	180195683	180209557	+	3073	1	Slco4a1|OATP-E|Slc21a12|RP23-74K21.1|2 H4|2|protein-coding	5.21611	5.1567	1.29237	0.891328	-2.04754	7.23052e-13	1.10181e-11
NM_008520	chr19	5740904	5758532	+	5160	1	Ltbp3|Ltbp2|mFLJ00070|-|19 B|19 4.34 cM|protein-coding	34.2185	31.524	13.8304	13.9816	-1.03796	7.25497e-13	1.10481e-11
NM_013599	chr2	164773751	164781346	+	3124	1	Mmp9|AW743869|B/MMP9|Clg4b|MMP-9|pro-MMP-9|RP23-61O3.10-001|2 H1-H2|2 85.27 cM|protein-coding	2.71543	1.25563	0.0385777	0.098687	-4.60372	7.29537e-13	1.11024e-11
NM_030691	chr7	128207581	128218044	-	2125	1	Igsf6|-|-|7|7 F2-F3|protein-coding	5.84886	7.60491	1.39693	0.78947	-2.41916	7.49605e-13	1.14004e-11
NM_008827	chr12	86507589	86518263	-	1590	1	Pgf|AI854365|PIGF|Plgf|-|12 D|12 39.58 cM|protein-coding	7.07225	7.84482	1.56428	1.46431	-2.09273	7.61665e-13	1.15763e-11
NM_029609	chr7	139802326	139898102	+	1598	1	Lhpp|2310007H09Rik|-|7|7 F4|protein-coding	3.42584	3.04375	0.276112	0.321462	-3.21442	7.73902e-13	1.17547e-11
NM_029701	chr8	55605787	55615351	-	3458	1	Spcs3|1810011E08Rik|-|8 B1.3|8|protein-coding	60.3883	63.011	113.512	99.0679	0.989937	7.81048e-13	1.18555e-11
NM_134095	chr15	81822953	81846570	-	2903	1	Desi1|AI427858|AI850401|D15Wsu75e|DeSI-1|Fam152b|Pppde2|-|15 E1|15 38.34 cM|protein-coding	45.3449	43.859	80.5894	73.5176	0.992612	9.18561e-13	1.39248e-11
NM_130447	chr6	134665491	134742646	-	5098	1	Dusp16|3830417M17Rik|AW558566|D6Ertd213e|MKP-7|MKP7|Mkpm|-|6 G1|6 65.77 cM|protein-coding	12.7896	14.3264	5.85439	5.58807	-1.03802	9.18101e-13	1.39248e-11
NM_009244	chr12	104966366	104976399	-	1418	1	Serpina1b|D12Ucla2|Dom2|PI2|Spi1-2|-|12 E|12 52.98 cM|protein-coding	1.42592	1.88109	0	0.024283	-6.46296	9.42576e-13	1.42796e-11
NM_001042503	chr9	114420391	114473487	-	5186	1	Trim71|2610206G21Rik|AL022943|Gm1127|Lin41|Ripply2|lin-41|mLin41|mlin-41|-|9 F3|9|protein-coding	0.570625	0.408417	0	0.00663967	-6.58299	9.55863e-13	1.44715e-11
NR_015602	chr12	33796576	33832451	-	1545	1	F730043M19Rik|-|-|12|12|miscRNA	1.69199	1.59948	0	0.0443147	-5.73922	9.72781e-13	1.47181e-11
NM_009140	chr5	91332925	91334964	+	1077	1	Cxcl2|CINC-2a|GROb|Gro2|MIP-2|MIP-2a|Mgsa-b|Mip2|Scyb|Scyb2|-|5 E1|5 44.78 cM|protein-coding	4.30463	3.02279	0.0743523	0.190714	-4.50654	9.93993e-13	1.50293e-11
NM_027450	chr4	43970574	43991990	+	2012	1	Glipr2|5730414A08Rik|C77180|GAPR-1|RP23-209M8.2|4 B1|4|protein-coding	3.77502	2.41745	0.139499	0.272232	-3.67693	1.01645e-12	1.5359e-11
NM_018852	chr2	66318138	66473009	-	9782	1	Scn9a|Nav1.7|PN1|mKIAA4197|RP23-397A11.3|2 C1.3|2 39.13 cM|protein-coding	7.30582	9.13044	3.44885	3.51786	-1.02905	1.08377e-12	1.63656e-11
NM_001077595	chr5	93238414	93394785	+	6820	1	Shroom3|AL022960|D5Ertd287e|Shrm|Shrm3|-|5 E3|5 47.29 cM|protein-coding	20.2344	17.5417	7.51719	7.71168	-1.10859	1.09053e-12	1.64571e-11
NM_177652	chr2	112471539	112870488	-	15303	1	Ryr3|AI851294|C230090H21|RYR-3|-|2|2 E5-F3|protein-coding	0.39641	0.656166	0.0655408	0.0402664	-3.10658	1.10445e-12	1.66563e-11
NM_181444	chr6	135015680	135034726	+	2065	1	Gprc5a|Rai3|Raig1|-|6 G1|6|protein-coding	5.11119	5.71749	1.02957	0.547164	-2.58187	1.16499e-12	1.7558e-11
NM_145933	chr16	23224813	23360423	+	4498	1	St6gal1|AW742324|Siat1|St6Gal-I|St6gal|St6galI|-|16 B1|16 14.03 cM|protein-coding	28.2129	25.5857	11.6564	9.75911	-1.12705	1.22129e-12	1.83948e-11
NM_011075	chr5	8798147	8866314	+	4314	1	Abcb1b|Abcb1|Mdr1|Mdr1b|Pgy-1|Pgy1|mdr|-|5 3.43 cM|protein-coding	1.5777	2.01855	0.27899	0.206319	-2.68338	1.23644e-12	1.8611e-11
NM_008984	chr17	67016188	67703799	-	5536	1	Ptprm|RPTPmu|mKIAA4044|-|17 E1.1|17 37.88 cM|protein-coding	5.07818	8.83543	15.3765	18.5181	1.49991	1.35778e-12	2.04244e-11
NM_001111118	chr12	11462885	11469734	+	3170	1	Rad51ap2|EG209550|-|12 A1.1|12|protein-coding	0.280019	0.519746	2.06269	3.01364	2.86067	1.36071e-12	2.04552e-11
NM_181545	chr11	82815660	82834312	-	4003	1	Slfn8|-|RP23-392I13.9|11 C|11|protein-coding	1.03493	1.53844	0.120226	0.0599131	-3.63209	1.39429e-12	2.09466e-11
NM_178663	chr2	4638877	4723192	+	3826	1	Bend7|1110017O21Rik|E130319B15Rik|RP23-198G1.1|2 A1|2|protein-coding	25.2661	20.5759	8.84923	9.42375	-1.12546	1.40563e-12	2.11034e-11
NM_027828	chr12	31758833	31764805	+	2666	1	Fam110c|9030611O19Rik|AU019489|-|12 A2|12|protein-coding	2.05345	2.42755	0.285948	0.218366	-2.94384	1.44522e-12	2.16839e-11
NM_009331	chr11	52066106	52095752	-	2213	1	Tcf7|AI465550|TCF-1|Tcf1|RP23-223A11.3|11 B1.3|11 31.86 cM|protein-coding	2.31783	1.59522	0	0.108374	-4.84422	1.44792e-12	2.17104e-11
NM_001252460	chr11	46007351	46125860	-	6627	1	Cyfip2|1500004I01Rik|6430511D02Rik|AA930218|AU022376|Pir121|mKIAA1168|RP23-370F7.1|11|11 B1.2|protein-coding	48.3306	49.6121	79.1405	86.2706	0.961552	1.44969e-12	2.17231e-11
NM_021394	chr2	173032114	173044423	-	1977	1	Zbp1|2010010H03Rik|Dai|Dlm1|mZaDLM|RP23-44L6.4|2 H3|2|protein-coding	4.56527	7.45992	1.01464	0.675413	-2.62231	1.4673e-12	2.19729e-11
NM_011670	chr5	67067360	67078473	+	1136	1	Uchl1|AW822034|C88048|PGP 9.5|PGP9.5|R75593|UCH-L1|UCHL-1|gad|-|5 C3.1|5 35.95 cM|protein-coding	54.704	63.1526	25.6368	23.0279	-1.06934	1.48925e-12	2.22873e-11
NM_007729	chr3	113733458	113923244	+	7206	1	Col11a1|C530001D20Rik|cho|-|3 F3|3 49.35 cM|protein-coding	0.232698	0.402832	0	0	-8.7311	1.53157e-12	2.29061e-11
NM_008619	chr3	104597750	104621223	-	3543	1	Mov10|C77703|Mov-10|-|3|3 F2|protein-coding	10.2733	11.3257	3.47601	4.09767	-1.30302	1.54055e-12	2.30256e-11
NM_024436	chr2	173485346	173527683	+	1900	1	Rab22a|3732413A17Rik|AI662177|AW319644|AW550514|E130120E14Rik|Rab22|RP23-292G16.1|2 H4|2 97.26 cM|protein-coding	16.9507	23.4315	36.8213	38.3495	1.10625	1.56524e-12	2.33798e-11
NM_009954	chr8	114234375	114267749	-	3172	1	Bcar1|AI385681|Cas|Crkas|-|8|8 D3|protein-coding	26.4483	24.9048	46.1348	43.7615	1.01146	1.57256e-12	2.34741e-11
NM_033320	chr9	61905056	61918413	-	4620	1	Glce|1110017N23Rik|AI747411|C130034A12Rik|Hsepi|-|9 C-D|9|protein-coding	7.89985	12.2512	20.4396	21.8265	1.28142	1.58032e-12	2.35749e-11
NM_021436	chr4	48598065	48676003	+	2430	1	Tmeff1|A830033E11|M7365|Tr1|RP23-141C15.2|4|4 B2|protein-coding	5.72356	7.53816	1.61786	1.4231	-1.91622	1.62777e-12	2.42672e-11
NM_146205	chr7	135380871	135388614	+	3826	1	Armc5|AW049683|BC032200|-|7 F3|7|protein-coding	12.169	13.1534	23.0353	21.1834	1.01012	1.65572e-12	2.46683e-11
NM_020619	chr6	83065500	83068892	+	2764	1	Mogs|1810017N02Rik|AI181835|Gcs1|-|6|6 D1|protein-coding	23.0899	24.8488	51.1162	39.3073	1.12081	1.66414e-12	2.47779e-11
NM_011512	chr2	26775561	26789031	-	2855	1	Surf4|AL033340|AL033373|Surf-4|RP23-414L19.7|2 A3|2 19.1 cM|protein-coding	129.235	133.308	236.363	209.737	0.969873	1.71281e-12	2.54863e-11
NM_007583	chr15	77824053	77949710	-	2881	1	Cacng2|AW060990|B230105C07Rik|B930041E13Rik|stargazer|stargazin|stg|wag|waggler|AL589650.1|15 E1|15 36.92 cM|protein-coding	0.907369	1.25258	0.0138975	0.0475295	-4.80688	1.74574e-12	2.59598e-11
NM_027780	chr13	73837274	73847304	+	1531	1	5430425J12Rik|-|-|13 C1|13|protein-coding	0.193263	0.358806	2.463	2.70621	3.39616	1.75074e-12	2.60176e-11
NM_013915	chr1	179375952	179380897	+	4943	1	Zbtb18|RP58|Zfp238|Znf238|-|1|1 H3|protein-coding	5.61749	5.05486	9.98206	10.543	1.14809	1.75301e-12	2.60349e-11
NM_001166453	chrX	73030993	73120509	-	3119	1	Pls3|AI115446|AL024105|T-fimbrin|RP23-162M7.1|X A7.3|X|protein-coding	19.0387	20.0964	7.81981	8.3763	-1.06601	1.76665e-12	2.62208e-11
NM_130859	chr15	78605566	78633472	-	4705	1	Card10|AI449026|Bimp1|Carma3|-|15 E1|15|protein-coding	2.30616	2.37594	0.417747	0.494846	-2.1472	1.79865e-12	2.66788e-11
NM_008214	chr18	36926182	36942859	-	1974	1	Hars|MMHRS|-|18 B2|18|protein-coding	16.8149	16.6118	36.4774	28.1001	1.15382	1.80128e-12	2.67009e-11
NM_018824	chr2	131878232	131970844	-	6346	1	Slc23a2|AI844736|NBTL1|SVCT2|Slc23a1|YSPL2|YSPL3|mKIAA0238|RP23-370C15.1|2|2 G2|protein-coding	13.3133	14.8096	26.7202	22.8612	1.0244	1.8081e-12	2.6785e-11
NM_146116	chr2	25077678	25080222	-	1594	1	Tubb4b|4930542G03Rik|Tubb2c|Tubb2c1|RP23-132N23.7|2 A3|2|protein-coding	23.0823	25.9119	57.8572	41.6945	1.22837	1.81358e-12	2.68492e-11
NM_011261	chr5	21390272	21850523	-	11632	1	Reln|reeler|rl|-|5 A3-B1|5 9.98 cM|protein-coding	0.233204	0.0674311	1.23806	1.25692	3.25814	1.83984e-12	2.72208e-11
NM_016966	chr3	98117094	98143892	-	1857	1	Phgdh|3-PGDH|3PGDH|4930479N23|A10|PGAD|PGD|PGDH|SERA|-|3|3 E1|protein-coding	4.99309	3.105	16.9793	11.9114	2.03438	1.88515e-12	2.78736e-11
NM_023126	chr8	74685099	74705265	+	2002	1	Rab8a|AA409338|Mel|-|8 B3.3|8 34.84 cM|protein-coding	23.8718	28.6053	49.6128	44.3486	1.0478	1.90861e-12	2.82026e-11
NM_207242	chr11	6111014	6130248	-	4550	1	Npc1l1|9130221N23Rik|Gm243|RP23-198N14.2|11 A1|11|protein-coding	0.726241	0.525871	0.00879972	0.0150475	-5.37064	1.95623e-12	2.88881e-11
NM_027756	chr8	63111657	63155528	+	6332	1	Mfap3l|4933428A15Rik|5430405D20Rik|AI461995|AW125052|NYD-sp9|mKIAA0626|-|8|8 B3.2|protein-coding	0.186915	0.37168	1.34944	1.57898	2.58653	1.9603e-12	2.89298e-11
NM_177910	chr9	107951621	107954267	+	1778	1	Gmppb|AI317178|E430010H19|-|9 F2|9|protein-coding	25.1596	20.2961	52.8399	42.0015	1.26163	1.98042e-12	2.92084e-11
NM_008871	chr5	137537376	137548142	-	3011	1	Serpine1|PAI-1|PAI1|Planh1|-|5 G2|5|protein-coding	24.9796	31.2649	9.93881	12.3839	-1.12227	2.01237e-12	2.96609e-11
NM_011365	chr12	4599814	4720758	+	5948	1	Itsn2|AI327390|Ese2|Sh3d1B|Sh3p18|mKIAA1256|-|12 A1.1|12|protein-coding	24.3369	24.235	10.71	10.7477	-0.973793	2.02687e-12	2.98559e-11
NM_144881	chr1	194336710	194597413	-	2821	1	Hhat|2810432O22Rik|AI462858|AP-2CRE|Skn|Tg(TFAP2A-cre)1Will|AC115917.1|1 H6|1|protein-coding	2.25528	2.18304	7.30916	5.60769	1.74479	2.03082e-12	2.98953e-11
NM_053171	chr8	15892545	17535385	-	14206	1	Csmd1|B930082H09|mKIAA1890|-|8 A2|8|protein-coding	0.11457	0.231929	0	0	-8.83254	2.13095e-12	3.13495e-11
NM_010317	chr13	13876806	13920162	+	2962	1	Gng4|-|-|13 A1|13 5.29 cM|protein-coding	51.252	67.1265	110.269	100.606	1.04322	2.13996e-12	3.14622e-11
NM_139300	chr16	34785036	35002520	+	7775	1	Mylk|9530072E15Rik|A930019C19Rik|AW489456|KRP|MLCK108|MLCK210|Mlck|smMLCK|RP24-532J13.1|16 B3|16|protein-coding	0.691447	1.58914	0.0980498	0.0440297	-3.79308	2.26526e-12	3.32836e-11
NM_146260	chr9	110768550	110782587	-	2429	1	Tmie|5131400L21Rik|Mm.87012|sr|-|9 F3|9 60.79 cM|protein-coding	1.31984	3.53656	0.0496157	0.0987369	-4.75359	2.3592e-12	3.4642e-11
NM_001025438	chr3	126299891	126547972	+	4265	1	Camk2d|2810011D23Rik|8030469K03Rik|[d]-CaMKII|mKIAA4163|-|3 G1-G2|3|protein-coding	18.4561	16.7107	6.8003	7.73926	-1.06988	2.49682e-12	3.66398e-11
NM_175274	chr5	141096532	141124985	-	4642	1	Ttyh3|2900029G13Rik|AI414930|-|5 G2|5|protein-coding	9.96613	9.05831	3.03327	3.6881	-1.29534	2.50238e-12	3.66984e-11
NM_178673	chr3	75878483	76513927	+	4784	1	Fstl5|9130207J01Rik|-|3 E3|3|protein-coding	0.98967	3.81255	0.0419302	0.107378	-4.7377	2.56742e-12	3.76287e-11
NM_181413	chr17	28046285	28199581	+	5619	1	Anks1|Anks1a|mKIAA0229|RP23-31O23.1|17 A3.3|17|protein-coding	9.52351	11.1691	18.1763	17.7266	1.00248	2.61225e-12	3.82618e-11
NM_011826	chr3	89799379	89802608	-	1108	1	Hax1|HAX-1|Hs1bp1|SIG-111|Silg111|mHAX-1s|-|3|3|protein-coding	9.39212	10.4079	23.0989	22.1265	1.39719	2.63514e-12	3.8573e-11
NM_001164118	chr13	34009787	34027952	-	1644	1	Serpinb6a|4930482L21Rik|D330015H01Rik|PI-6|Serpinb6|Spi3|ovalbumin|RP23-262J21.1|13 A3.3|13 14.0 cM|protein-coding	26.3104	34.4287	54.6093	56.1512	1.07616	2.6461e-12	3.87091e-11
NM_011063	chr1	174126860	174136912	-	2471	1	Pea15a|Mat1|PEA-15|Pea15|Pkcs15|-|1 H3|1 79.54 cM|protein-coding	53.013	66.4641	101.952	103.221	0.989594	2.65166e-12	3.87663e-11
NM_001252525	chr7	88491912	88599644	-	3100	1	Cpeb1|AU024112|Cpeb|mCPEB|-|7 D3|7|protein-coding	40.5064	37.453	71.7284	64.1183	1.00407	2.72179e-12	3.97667e-11
NM_026064	chr17	71343133	71351873	-	1773	1	Myl12a|2900073G15Rik|AI838292|C80200|-|17 E1.3|17|protein-coding	37.6926	49.3791	18.8245	16.4927	-1.09276	2.73408e-12	3.98967e-11
NM_001166408	chr15	10498733	10644386	-	4794	1	Rai14|1700008J19Rik|1700020L11Rik|Ankycorbin|Norpeg|mKIAA1334|-|15|15 A2|protein-coding	2.63375	2.73281	0.493677	0.62856	-2.04527	2.7341e-12	3.98967e-11
NM_001099277	chr7	16657291	16681677	+	4543	1	Zfp541|EG666528|Znf541|-|7 A2|7|protein-coding	0.0108403	0.017274	0.423831	0.685849	5.37479	2.78844e-12	4.06643e-11
NM_133206	chr8	114060540	114149930	+	5556	1	Znrf1|B830022L21Rik|Rnf42|Zrfp1|nin283|-|8 E1|8|protein-coding	21.9084	18.9839	8.47645	8.25197	-1.08766	2.85106e-12	4.15412e-11
NM_175025	chr9	105313692	105397463	-	4842	1	Atp2c1|1700121J11Rik|ATP2C1A|AW061228|BCPM|D930003G21Rik|HHD|SPCA|pmr1|-|9 F1|9|protein-coding	17.143	22.7553	34.1997	36.9914	1.04598	2.85212e-12	4.15412e-11
NM_011319	chr3	108227782	108248177	-	3690	1	Sars|Sars1|Strs|serRS|RP23-37G19.1|3 F3|3 47.08 cM|protein-coding	67.8725	77.1415	128.129	115.369	0.954961	2.98751e-12	4.34862e-11
NM_177028	chr18	65857922	65911191	+	3414	1	Oacyl|5330437I02Rik|Acyl3|-|18 E1|18|protein-coding	0.130061	0.3102	1.51582	1.91562	3.14181	2.99104e-12	4.35104e-11
NM_013831	chr18	78033289	78121618	+	2245	1	Pstpip2|MAYP|cmo|-|18 E3|18 52.38 cM|protein-coding	3.99835	2.39358	11.0785	10.0816	1.92837	3.12937e-12	4.54944e-11
NM_007702	chr18	67503218	67527448	+	1157	1	Cidea|AW212747|-|18 E1|18|protein-coding	2.51514	3.52562	0	0.177527	-4.73524	3.18399e-12	4.62598e-11
NM_133198	chr12	71291802	71328670	-	2799	1	Pygl|-|-|12 C2|12 29.01 cM|protein-coding	5.21576	5.24108	1.26124	1.25995	-1.84541	3.20127e-12	4.64819e-11
NM_054041	chr6	87083847	87285769	-	5244	1	Antxr1|2310008J16Rik|2810405N18Rik|Antrx1|Tem8|-|6 D1|6|protein-coding	1.30729	2.83486	0.237148	0.156673	-3.17875	3.29454e-12	4.78065e-11
NM_145437	chr11	114843761	114851200	-	2430	1	Cd300ld|4732429D16Rik|CLM5|LMIR4|MAIR-IV|clm-5|RP23-331L12.3|11 E2|11|protein-coding	0.954009	1.40432	0.0495953	0	-5.35274	3.42115e-12	4.9613e-11
NM_028085	chr7	127317372	127327230	+	2026	1	Anks4b|2010013E14Rik|AI956809|Harp|-|7 F2|7 64.45 cM|protein-coding	11.5389	12.4681	24.6511	21.2608	1.14069	3.51293e-12	5.09124e-11
NM_198017	chr7	140050908	140076797	+	2884	1	Fam175b|AA589499|AI853413|Abro1|C430003P19Rik|-|7 F3|7|protein-coding	12.0394	16.1032	25.4127	24.9444	1.04847	3.6168e-12	5.23855e-11
NM_152839	chr5	88948834	88956922	-	2096	1	Igj|9530090F24Rik|AI323815|Jch|-|5 E1|5|protein-coding	3.27072	16.2438	0.478516	0.293987	-4.42394	3.64983e-12	5.2831e-11
NM_025341	chr14	8835416	8889069	+	2007	1	Abhd6|0610041D24Rik|AA673485|AV065425|-|14 A1|14|protein-coding	4.37414	5.60901	11.8925	11.7206	1.44809	3.68201e-12	5.3264e-11
NM_181849	chr3	82846227	82853712	-	1563	1	Fgb|2510049G14Rik|-|3 E3|3 36.98 cM|protein-coding	19.5957	14.9821	2.64363	0.7229	-3.17151	3.68953e-12	5.33398e-11
NM_025833	chr5	145025394	145118981	-	3232	1	Baiap2l1|1300006M19Rik|AI585895|IRTKS|-|5 G2|5|protein-coding	22.7222	25.5711	11.1334	10.5094	-0.951227	3.71333e-12	5.36176e-11
NR_033553	chr9	121846393	121856134	+	1843	1	1700048O20Rik|1700022O21Rik|-|9|9|miscRNA	2.62261	1.10666	0	0.0186833	-7.03112	3.71284e-12	5.36176e-11
NM_001080971	chr2	174276096	174283881	+	1998	1	Tubb1|2810484G07Rik|M(beta)1|-|2 H4|2|protein-coding	7.99793	7.38151	1.6262	0.771116	-2.48675	3.7168e-12	5.36346e-11
NM_011573	chr9	106561077	106587998	-	1732	1	Tex264|TEG-264|-|9 F1|9|protein-coding	16.9432	16.804	29.7389	31.2159	1.05859	3.73611e-12	5.38153e-11
NM_010118	chr10	67000617	67004936	+	2961	1	Egr2|Egr-2|Krox-20|Krox20|NGF1-B|Zfp-25|Zfp-6|-|10 B5|10 34.96 cM|protein-coding	2.01546	5.81542	0.135491	0.300595	-3.91583	3.73622e-12	5.38153e-11
NM_026674	chr9	66662801	66682513	-	5177	1	Aph1c|0610008A10Rik|APH-1b|Aph1b|-|9 C|9|protein-coding	1.27657	1.51532	0.216938	0.198454	-2.5385	3.73556e-12	5.38153e-11
NM_172633	chr18	86882440	86887675	+	2196	1	Cbln2|6330593N19Rik|A730004O05|-|18 E4|18 58.63 cM|protein-coding	1.03306	0.803692	0	0	-8.55517	3.89429e-12	5.60576e-11
NM_133943	chr7	134944123	134947316	+	1814	1	Hsd3b7|AI195443|BB098564|-|7 F3|7|protein-coding	29.6357	31.2887	56.1037	49.9451	1.00506	3.92972e-12	5.65329e-11
NM_177259	chr4	104040176	104417447	+	5278	1	Dab1|AI956902|C630028C02Rik|scm|scr|scrambler|yot|RP23-356E21.1|4 C6|4 47.79 cM|protein-coding	0.747597	0.758066	0.0531776	0	-4.65528	3.99999e-12	5.75085e-11
NM_013892	chrX	7496948	7501536	+	2188	1	Pcsk1n|AI848336|KEP|PEN|PEN19|PEN20|Pan3|SAAS|SAASCT|bLEN|lLEN|proSAAS|RP23-198C2.3|X A1.1|X|protein-coding	719.903	666.296	292.173	315.458	-0.986887	4.12453e-12	5.92626e-11
NM_028009	chr17	25864696	25868401	+	1695	1	Rpusd1|2310051D06Rik|AU019540|Rlucl|-|17 A3.3|17|protein-coding	8.58388	8.30774	17.892	17.797	1.28458	4.2043e-12	6.03716e-11
NM_053090	chr5	23466754	23536501	-	5634	1	Fam126a|AB030242|Drctnnb1a|-|5 A3|5|protein-coding	5.38377	4.64375	1.61626	1.27017	-1.59623	4.20941e-12	6.04081e-11
NM_019636	chr5	64551450	64742725	+	5410	1	Tbc1d1|1110062G02Rik|AI385682|AW555803|Tbc1|mKIAA1108|-|5 C3.1|5|protein-coding	16.5465	16.8571	29.7193	27.095	0.971174	4.27451e-12	6.13047e-11
NM_009569	chr8	124806041	124861147	+	3374	1	Zfpm1|FOG|Fog1|-|8 E1|8|protein-coding	4.31229	4.627	1.11762	1.10623	-1.7997	4.30996e-12	6.17752e-11
NM_001002268	chr10	14122391	14264842	-	6478	1	Gpr126|1190004A11Rik|AI449247|AW045736|DREG|Gm222|-|10 A2|10|protein-coding	0.532964	0.357246	0.0123615	0.00531542	-5.37956	4.36951e-12	6.25904e-11
NM_153138	chr2	73267674	73367467	-	4387	1	Wipf1|AI115543|D2Ertd120e|WIP|Waspip|RP23-463K8.9|2 C3|2 43.68 cM|protein-coding	5.34011	6.95617	1.9751	1.74831	-1.5152	4.63597e-12	6.63667e-11
NM_001177980	chr4	102242665	102279867	+	4194	1	Pde4b|Dpde4|R74983|dunce|RP23-57D24.1|4 C6|4 46.99 cM|protein-coding	10.5485	10.8864	17.8863	19.0062	0.989323	4.76552e-12	6.81795e-11
NM_007758	chr1	196963005	197002909	-	6186	1	Cr2|C3DR|CD21|CD35|Cr-1|Cr-2|Cr1|-|1 H6|1 98.44 cM|protein-coding	0.693655	0.564335	0.0453721	0.0332038	-3.7831	4.88001e-12	6.97748e-11
NM_013654	chr11	81859214	81861025	+	794	1	Ccl7|MCP-3|Scya7|fic|marc|mcp3|RP23-350G1.4|11 C|11 49.83 cM|protein-coding	3.66501	8.00321	0.252637	0.215826	-4.39457	4.90173e-12	7.00427e-11
NM_178662	chr10	80667258	80693524	-	3662	1	Atcay|3322401A10Rik|BB077577|BNIP-H|CLAC|hes|ji|-|10 C1|10 39.72 cM|protein-coding	1.9394	1.38178	0.131422	0.0186964	-4.29498	4.93525e-12	7.04787e-11
NM_177715	chr14	103375798	103381854	-	6054	1	Kctd12|AU046135|AW538430|Pfet1|Pfetin|-|14 E2.3|14|protein-coding	19.0146	18.3488	7.7858	8.34239	-1.00735	4.96893e-12	7.09163e-11
NM_001033415	chr5	67999122	68005226	+	3750	1	Shisa3|D830007B15Rik|-|5 C3.1|5|protein-coding	0.973208	0.460285	0	0	-8.97696	5.05836e-12	7.21487e-11
NM_025468	chr18	65960232	65977311	+	762	1	Sec11c|1810029G24Rik|Sec11l3|-|18 E1|18|protein-coding	81.4888	82.4125	165.093	134.041	1.07233	5.0746e-12	7.23362e-11
NM_008360	chr9	50373473	50389942	+	858	1	Il18|Igif|Il-18|-|9 A5.3|9 27.75 cM|protein-coding	13.0485	15.5894	2.80504	3.19237	-2.04317	5.07834e-12	7.23455e-11
NM_001164658	chr7	29966551	29999052	-	3536	1	Catsperg1|A230107C01Rik|Catsperg|-|7 B1|7|protein-coding	1.22743	0.654479	0.0226463	0.00973793	-5.5893	5.118e-12	7.28662e-11
NM_028443	chr5	125483845	125492917	+	1645	1	Fam101a|3110032G18Rik|cfm|cfm2|-|5|5 F|protein-coding	35.5588	44.6611	11.0225	16.09	-1.35271	5.13323e-12	7.30385e-11
NM_008876	chr11	70353666	70371612	+	3774	1	Pld2|-|DN-183N8.6|11 B3|11 42.99 cM|protein-coding	1.63359	1.54861	0.085085	0.199557	-3.24321	5.22083e-12	7.42398e-11
NM_175105	chr7	104874889	104886757	-	1317	1	Aqp11|1700015P13Rik|AI648923|sjds|-|7 E2|7|protein-coding	3.48279	2.17431	10.0516	11.9596	2.16658	5.23319e-12	7.43704e-11
NM_016721	chr7	87856469	87948217	-	7319	1	Iqgap1|AA682088|D7Ertd237e|D7Ertd257e|mKIAA0051|-|7 D3|7 45.68 cM|protein-coding	32.7635	34.7441	56.7662	53.7117	0.916483	5.38275e-12	7.64494e-11
NM_001122768	chr5	106128988	106244234	+	3918	1	Lrrc8d|2810473G09Rik|4930525N13Rik|A930019F03|Lrrc5|-|5 E5|5|protein-coding	28.9906	32.4869	50.9373	49.613	0.916781	5.44813e-12	7.7331e-11
NM_175140	chr7	35459487	35597730	-	2391	1	Chst8|1500011J21Rik|AI426009|-|7|7 B3-B5|protein-coding	1.19647	1.31235	0.0671499	0.0430362	-4.27529	5.70522e-12	8.09312e-11
NM_007986	chr2	62339002	62412078	-	2667	1	Fap|-|RP23-343C17.4|2 C1.3|2 35.85 cM|protein-coding	1.92327	1.80902	0.210627	0.0899258	-3.44189	5.80551e-12	8.2304e-11
NM_011256	chr5	124568699	124666427	-	6594	1	Pitpnm2|NIR3|RDGBA2|Rdgb2|mKIAA1457|-|5 F|5 63.39 cM|protein-coding	34.3762	30.962	12.9154	14.903	-1.02878	5.90571e-12	8.36738e-11
NM_145154	chr9	20678253	20684154	-	1556	1	Angptl6|6330404E11Rik|AGF|ARP3|Arp5|-|9 A3|9|protein-coding	16.102	22.7382	35.9644	40.9743	1.19653	5.97703e-12	8.4633e-11
NM_011856	chr11	35820171	36757745	-	9707	1	Tenm2|2610040L17Rik|9330187F13Rik|D3Bwg1534e|Odz2|Odz3|Ten-m2|mKIAA1127|RP23-41F14.1|11 A4|11 21.96 cM|protein-coding	3.39403	3.42662	5.92612	5.9684	1.00784	6.01109e-12	8.50196e-11
NM_013834	chr8	24521974	24560104	+	4367	1	Sfrp1|2210415K03Rik|AW011917|AW107218|AW742929|sFRP-1|-|8 A2|8 11.48 cM|protein-coding	0.519486	0.745489	0.0275971	0	-5.30037	6.01159e-12	8.50196e-11
NM_028680	chr16	49699407	49765239	+	2527	1	Ift57|4833420A15Rik|Esrrbl1|Hippi|MHS4R2|-|16 B5|16|protein-coding	18.1317	19.3095	33.1144	30.9209	0.979974	6.08251e-12	8.59705e-11
NM_028176	chr4	137894443	137923870	-	803	1	Cda|2210401N16Rik|RP23-25C1.6|4 D3|4|protein-coding	12.2225	13.2377	28.0256	30.2749	1.40158	6.13855e-12	8.67103e-11
NM_173780	chrX	149672588	149830677	+	4448	1	Klf8|A830097P10Rik|BKLF3|ZNF74|RP23-386I5.1|X F3|X|protein-coding	3.79216	3.83599	0.983055	1.03922	-1.70787	6.37884e-12	9.00501e-11
NM_029512	chr2	163428050	163444749	+	4516	1	Ttpal|3110080A02Rik|5830472M02Rik|RP23-36P22.2|2 H3|2|protein-coding	7.32817	7.19172	13.8573	12.2071	1.04846	6.61784e-12	9.33677e-11
NM_001002272	chrX	147079846	147091979	-	6596	1	Tro|AA409408|Maged3|Maged3l|Tnn|Trol|magphinin|RP23-338A17.3|X F3|X|protein-coding	2.60209	3.24098	0.729815	0.846179	-1.6789	6.67508e-12	9.41186e-11
NM_019479	chr1	93308060	93309799	-	1329	1	Hes6|AI326893|bHLHb41|-|1 D|1|protein-coding	16.8856	21.6634	34.6216	41.5318	1.19129	6.71656e-12	9.46464e-11
NM_011404	chr8	124405046	124431586	-	3501	1	Slc7a5|4F2LC|D0H16S474E|LAT1|TA1|-|8 E1|8 70.8 cM|protein-coding	66.296	66.0575	124.653	103.993	0.992853	6.72989e-12	9.47772e-11
NM_019698	chr19	40624747	40662953	-	3506	1	Aldh18a1|2810433K04Rik|AI429789|Pycs|-|19 C3|19|protein-coding	43.9186	42.0885	77.7702	68.7155	0.97175	7.00345e-12	9.85706e-11
NM_022655	chr9	54711562	54760341	+	5784	1	Ireb2|D9Ertd85e|Irp2|-|9 B|9 29.81 cM|protein-coding	21.4541	21.8433	35.3157	35.3713	0.912383	7.05201e-12	9.91944e-11
NM_175534	chr7	150964268	150970405	-	3757	1	Mrgpre|C130069N09Rik|Ebrt3|MrgE|-|7 F5|7|protein-coding	4.71278	5.99281	10.0901	10.9275	1.18113	7.09211e-12	9.96985e-11
NM_009287	chr7	109416338	109585369	+	3590	1	Stim1|SIM|-|7 E3|7 54.71 cM|protein-coding	15.6892	18.9785	29.3097	30.7688	1.00166	7.29656e-12	1.02511e-10
NM_015786	chr13	23830676	23832236	+	1558	1	Hist1h1c|0610008C09Rik|H1.2|H1c|H1f2|H1var1|His1a|RP23-480B19.5|13|13 A2-A3|protein-coding	82.9712	105.765	155.028	191.026	1.08514	7.31867e-12	1.0276e-10
NM_025692	chr9	103948918	103965451	-	2388	1	Uba5|5730525G14Rik|AW240750|Ube1dc1|-|9 F1|9|protein-coding	23.2765	27.1023	51.7564	41.1805	1.0902	7.33455e-12	1.02921e-10
NM_001162864	chr17	46579397	46624624	-	6942	1	Ttbk1|AU017937|AW048023|C330008L01Rik|-|17 C|17|protein-coding	2.5648	1.67249	0.410308	0.276211	-2.43206	7.388e-12	1.03609e-10
NM_028404	chr15	75487463	75509220	-	1879	1	Top1mt|2900052H09Rik|-|15|15 E1|protein-coding	4.77716	4.57175	0.896663	0.619652	-2.42405	7.55996e-12	1.05957e-10
NM_023627	chr8	73118380	73121189	+	1825	1	Isyna1|1300017C10Rik|AU018670|-|8 B3.3|8|protein-coding	35.4026	32.5402	14.5954	11.8951	-1.15692	7.70342e-12	1.07839e-10
NM_008235	chr16	30065443	30067882	+	1445	1	Hes1|Hry|bHLHb39|-|16 B2|16 21.09 cM|protein-coding	18.9773	25.842	7.05125	7.34579	-1.42727	7.70216e-12	1.07839e-10
NM_133221	chr5	120961201	120984033	+	2856	1	Slc24a6|AF261233|NCKX6|NCLX|-|5 F|5|protein-coding	5.38799	8.37771	1.72758	1.46262	-1.89816	7.87727e-12	1.10206e-10
NM_010904	chr11	4838759	4848067	-	3986	1	Nefh|NF-H|NF200|Nfh|mKIAA0845|RP23-64E17.2|11 A1-A5|11 3.12 cM|protein-coding	0.606307	0.354282	2.18385	2.5771	2.5196	7.93659e-12	1.1097e-10
NM_133786	chr3	68808894	68838545	+	4056	1	Smc4|2500002A22Rik|C79747|SMC-4|Smc4l1|-|3|3 E2|protein-coding	13.2908	11.9047	5.22211	4.55026	-1.16429	8.04725e-12	1.1245e-10
NM_001103367	chrX	158154968	158217426	+	2194	1	Rai2|3f8|RP23-364H13.1|X F4|X|protein-coding	36.9791	39.1708	17.9366	17.4012	-0.901732	8.08077e-12	1.12851e-10
NM_019696	chr2	130216511	130223365	-	2405	1	Cpxm1|AA986902|Cpx-1|Cpx1|Cpxm|RP23-29K12.2|2 F1|2|protein-coding	1.86625	1.89189	0.0834071	0.199278	-3.48072	8.1958e-12	1.14389e-10
NM_007513	chr5	149138986	149211480	-	7164	1	Slc7a1|4831426K01Rik|AI447493|Atrc-1|Atrc1|Cat1|Rec-1|Rev-1|mCAT-1|-|5 G3|5 88.48 cM|protein-coding	14.5056	16.4859	25.3995	25.0448	0.910098	8.20511e-12	1.14451e-10
NM_011305	chr2	27532721	27618839	+	5255	1	Rxra|9530071D11Rik|Nr2b1|RXRalpha1|RP23-413I12.1|2 A3|2 19.38 cM|protein-coding	21.2111	25.4007	9.21386	10.5231	-1.03043	8.25566e-12	1.15088e-10
NM_029021	chr2	165220950	165225894	-	1951	1	Ocstamp|4833422F24Rik|OC-STAMP|RP23-395E18.4|2 H3|2|protein-coding	0.808984	1.12585	0	0	-8.45591	8.39151e-12	1.16912e-10
NM_001081195	chr12	72116954	72200338	+	5754	1	Arid4a|A630009N03|A630067N03Rik|MmRBBP1|Rbbp1|-|12 C3|12|protein-coding	8.33152	10.0141	3.54163	3.7787	-1.11646	8.68419e-12	1.20917e-10
NM_001042719	chr14	46212849	46277818	-	5182	1	Ddhd1|4921528E07Rik|9630061G18Rik|C85251|mKIAA1705|-|14 C1|14|protein-coding	10.8311	12.3305	4.66797	5.01519	-1.0501	8.86688e-12	1.23388e-10
NM_010693	chr4	129225588	129235616	-	2157	1	Lck|Hck-3|Lsk|Lskt|p56<lck>|p56Lck|RP23-209C6.8|4 D2.2|4 63.26 cM|protein-coding	3.61277	4.54626	0.66954	0.76198	-2.29618	8.95986e-12	1.24607e-10
NM_153058	chr18	23962471	24052362	+	4035	1	Mapre2|AI314113|C820009F03Rik|D18Abb1e|EB1|EB2|RP1|-|18 A2|18 12.08 cM|protein-coding	27.6121	31.4379	46.7065	50.6438	0.928927	9.00099e-12	1.25105e-10
NM_028440	chr10	17731067	17743058	-	804	1	Abracl|1700028I04Rik|3110003A17Rik|-|10 A3|10|protein-coding	20.6727	27.5157	53.9856	45.4838	1.25262	9.14279e-12	1.27001e-10
NM_025535	chr11	51577165	51605455	+	1244	1	Sar1b|2310075M17Rik|2900019I22Rik|CMRD|Sara1b|Sara2|Sarb|RP23-79E13.9|11 B1.3|11|protein-coding	38.9332	44.238	71.9104	69.1692	0.969207	9.21752e-12	1.27963e-10
NM_175279	chr7	120097476	120100972	+	3494	1	Rassf10|4632411J06Rik|-|7 F1|7|protein-coding	0.861051	0.875604	3.06547	2.9008	1.98485	9.40153e-12	1.3044e-10
NM_199065	chr14	109309206	109313456	-	4248	1	Slitrk1|3200001I04Rik|-|14 E3|14|protein-coding	0.743092	0.443178	0.00942532	0	-6.56271	9.55948e-12	1.32553e-10
NM_011437	chr15	78985343	78994920	-	2707	1	Sox10|Dom|Sox21|-|15 E1|15 37.7 cM|protein-coding	0.601247	0.753444	0	0	-8.41506	9.87349e-12	1.36826e-10
NM_009623	chr15	64530597	64753858	-	5019	1	Adcy8|AC8|AW060868|-|15 D1|15 29.03 cM|protein-coding	1.34627	1.79747	0.255757	0.136414	-2.80237	9.88589e-12	1.36836e-10
NR_033577	chr15	77449398	77457828	+	8430	1	Gm8221|-|-|15 E1|15|pseudo	0.234011	0.204753	0	0	-8.42923	9.88491e-12	1.36836e-10
NM_177320	chr11	68245627	68311348	+	4342	1	Pik3r5|AV230647|F730038I15Rik|RP23-432M23.2|11 B3|11|protein-coding	2.41948	4.04712	0.582046	0.291761	-2.68113	1.01865e-11	1.40913e-10
NM_144904	chr4	59484740	59562236	-	6863	1	Ptbp3|5830471K22Rik|AA407443|AI462022|AW107884|C86549|Rod1|RP23-286H14.3|4 B3|4|protein-coding	34.193	36.2239	55.1896	60.1193	0.917738	1.0892e-11	1.50583e-10
NM_001039484	chr1	174271341	174304216	+	5403	1	Kcnj10|BIR10|BIRK-1|Kir1.2|Kir4.1|-|1 H3|1 79.69 cM|protein-coding	1.02235	2.16341	0.170737	0.0887032	-3.40643	1.103e-11	1.52402e-10
NM_016900	chr6	17231341	17239011	+	2468	1	Cav2|AI447843|-|6|6 A2|protein-coding	4.27659	5.0063	0.422613	0.901845	-2.58458	1.12797e-11	1.5576e-10
NM_008979	chr3	103664215	103716170	+	2705	1	Ptpn22|70zpep|PEP|Ptpn8|-|3|3 F3|protein-coding	1.03923	0.913564	0.0445533	0.0127295	-4.85939	1.12958e-11	1.5589e-10
NM_007393	chr5	143664795	143668403	-	1881	1	Actb|Actx|E430023M04Rik|beta-actin|-|5 G2|5 81.8 cM|protein-coding	243.403	320.531	125.634	115.956	-1.0122	1.13441e-11	1.56465e-10
NM_011462	chr13	51228168	51247915	+	4130	1	Spin1|AA553322|AA673430|Spin|-|13 A5|13 26.04 cM|protein-coding	11.8704	11.7198	4.7108	4.95782	-1.0811	1.17815e-11	1.62401e-10
NM_001024474	chr13	52599744	52626205	-	4344	1	Diras2|2900052J15Rik|AI414999|-|13 A5|13|protein-coding	0.329232	0.794599	5.60542	2.49081	3.05215	1.18206e-11	1.62844e-10
NM_133349	chr5	139947170	139960445	-	3097	1	Zfand2a|AA407930|AU016206|Airap|-|5 G2|5|protein-coding	13.2021	15.7176	24.5069	24.9645	0.982234	1.19746e-11	1.64869e-10
NM_011361	chr10	21714472	21719708	+	2441	1	Sgk1|Sgk|-|10 A3|10|protein-coding	17.4773	25.4534	7.85537	7.70102	-1.25266	1.23182e-11	1.695e-10
NM_030887	chr12	86940366	86980828	+	1637	1	Jdp2|Jundm2|Jundp2|TIF|-|12|12 D3|protein-coding	5.87496	5.84658	1.17621	0.732046	-2.42001	1.24495e-11	1.71207e-10
NM_199473	chr4	125964038	125991574	+	4325	1	Col8a2|AI429819|RP23-113P22.2|4 D2.2|4 60.29 cM|protein-coding	2.04128	0.879741	0.0835028	0.0316607	-4.47767	1.25854e-11	1.72974e-10
NM_001034964	chr19	40366530	40476800	-	5251	1	Sorbs1|2310065E01Rik|9530001P15Rik|CAP|SH3P12|Sh3d5|mKIAA1296|-|19 C3|19 34.25 cM|protein-coding	9.94678	9.14318	4.00311	3.62552	-1.12036	1.26185e-11	1.7329e-10
NM_001166658	chrX	58436421	58438733	-	2311	1	Cdr1|100039759|Cdr|Cdr34|EG631990|Gm2409|Gm7077|-|X A6|X 34.33 cM|protein-coding	0.768376	0.780677	0	0	-8.3814	1.26233e-11	1.7329e-10
NM_144559	chr1	172949057	172959892	+	1243	1	Fcgr4|4833442P21Rik|CD16-2|FcgRIV|FcgammaRIV|Fcgr3a|Fcrl3|-|1 H3|1 78.53 cM|protein-coding	1.70624	3.59737	0.0644227	0.0550814	-5.17677	1.26779e-11	1.73938e-10
NM_001177648	chr2	30881726	30997528	-	4708	1	Fnbp1|1110057E06Rik|2210010H06Rik|FBP1|Fbp17|RP23-243I3.2|2 B|2|protein-coding	10.015	7.53167	2.50506	3.01821	-1.46582	1.2701e-11	1.74154e-10
NM_011153	chr6	55967509	55982682	+	1731	1	Ppp1r17|Gsbs|Ppp1r2|-|6 C1|6 27.65 cM|protein-coding	1.19677	5.23441	0.0231304	0.039553	-6.31094	1.29694e-11	1.77729e-10
NM_023465	chr4	148892350	148940546	+	2662	1	Ctnnbip1|1110008O09Rik|2310001I19Rik|AW457332|Catnbip1|Icat|RP23-153G17.3|4 E2|4|protein-coding	6.79967	7.92743	13.5626	14.5606	1.14036	1.34665e-11	1.84433e-10
NM_001033324	chr9	48462402	48644050	-	5105	1	Zbtb16|AI467657|PLZF|Zfp145|lu|-|9 A5.3|9 26.47 cM|protein-coding	1.02407	0.422583	0.0156861	0	-6.26617	1.35469e-11	1.85426e-10
NM_007446	chr3	113258870	113277680	-	1759	1	Amy1|Amy-1|Amy1a|C030014B17Rik|-|3 F3|3 49.35 cM|protein-coding	5.66392	7.13573	1.00336	1.42104	-2.18264	1.35724e-11	1.85667e-10
NM_007679	chr16	15887379	15889638	+	2257	1	Cebpd|-|-|16 A2|16 10.09 cM|protein-coding	9.11241	7.38614	26.4293	16.4301	1.5774	1.38039e-11	1.88723e-10
NM_177068	chr1	172574663	172612920	+	3085	1	Olfml2b|1110018N05Rik|4832415H08Rik|AI467542|-|1 H3|1|protein-coding	2.70187	3.15326	0.585202	0.41064	-2.35263	1.39965e-11	1.91244e-10
NM_011338	chr11	83386419	83392138	-	3002	1	Ccl9|CCF18|MRP-2|Scya10|Scya9|RP23-320E6.3|11 C|11 50.81 cM|protein-coding	1.16649	0.992966	0	0.0684206	-4.63345	1.4304e-11	1.95332e-10
NM_008255	chr13	97418919	97440891	-	4406	1	Hmgcr|HMG-CoAR|Red|-|13 D1|13 50.65 cM|protein-coding	25.914	28.1409	46.6522	41.8565	0.917496	1.45544e-11	1.98636e-10
NM_012027	chr11	59475997	59594362	+	8758	1	Mprip|9530046C02|AA536749|AI647711|C76423|RIP3|Rhoip3|mKIAA0864|p116Rip|RP23-180B18.4|11 B1.3|11|protein-coding	41.2787	42.4939	19.5491	19.5638	-0.89346	1.4741e-11	2.00947e-10
NM_134250	chr11	46268433	46294756	+	2715	1	Havcr2|TIM-3|Tim3|Timd3|RP23-248K2.7|11 B1.1|11|protein-coding	2.88839	8.66842	0.428555	0.100871	-4.23509	1.4734e-11	2.00947e-10
NM_008332	chr19	34625184	34651024	+	3944	1	Ifit2|AV302338|Ifi54|P54|-|19 C1|19|protein-coding	3.20137	7.26007	0.803516	0.859452	-2.43042	1.51403e-11	2.06271e-10
NR_102286	chr7	128730900	128733350	-	594	1	4933432K03Rik|1700001C18Rik|4930433G11Rik|AI428127|-|7 F2|7|miscRNA	0	0	2.22842	4.32337	8.71261	1.55204e-11	2.11326e-10
NM_053117	chr18	80243634	80316379	+	3138	1	Pard6g|2410049N21Rik|Par6a|-|18 E3|18|protein-coding	1.17883	1.18751	3.56661	3.90639	1.86495	1.5638e-11	2.12804e-10
NM_001168615	chr13	56275064	56280246	-	3493	1	Tifab|-|-|13 B1|13|protein-coding	1.04481	4.06508	0.0803526	0.0980049	-4.58494	1.60063e-11	2.17689e-10
NM_009775	chr15	83394003	83404633	+	850	1	Tspo|Bzrp|IBP|PBR|Tspo1|-|15 E1|15 39.4 cM|protein-coding	34.1761	47.2542	11.9871	14.1393	-1.42729	1.65826e-11	2.25396e-10
NM_008330	chr11	48900519	48910489	+	1723	1	Ifi47|47kDa|IRG-47|Ifggc1|Igrd|Iigp4|Iipg4|Irgd|RP23-54N20.3|11 B1.2|11|protein-coding	2.433	5.6914	0.256081	0.317893	-3.58591	1.68615e-11	2.29055e-10
NM_011426	chr2	130894956	130912501	-	6364	1	Siglec1|Cd169|Siglec-1|Sn|RP23-228H14.5|2 F-H1|2 63.26 cM|protein-coding	0.55025	1.47308	0.0567488	0.0430335	-4.10911	1.71197e-11	2.32426e-10
NM_199241	chr2	124436032	124493506	+	6481	1	Sema6d|1110067B02Rik|AA409156|D330011G23|Sema6D-1|Sema6D-2|Sema6D-4|Sema6D-5|Sema6D-6|mKIAA1479|RP23-455E2.1|2 F1|2|protein-coding	10.4714	10.0467	3.47857	4.51713	-1.15324	1.72667e-11	2.34286e-10
NM_144500	chr2	179854071	179897385	+	2729	1	Osbpl2|C130070J12Rik|ORP-2|Orp2|mKIAA0772|RP23-16P3.1|2 H4|2|protein-coding	26.6392	29.4076	44.569	48.4312	0.937651	1.76736e-11	2.39669e-10
NM_001083912	chr7	29144623	29157681	-	5028	1	Plekhg2|AI194308|Clg|Cslg|-|7 A3|7 16.71 cM|protein-coding	3.82558	3.53397	0.973336	1.06913	-1.64271	1.77629e-11	2.4074e-10
NM_025898	chr7	16683992	16703324	+	2319	1	Napa|1500039N14Rik|AW209189|RA81|SNAPA|SNARE|a-SNAP|hyh|-|7 A2|7 8.74 cM|protein-coding	78.4789	80.9015	126.365	129.905	0.890688	1.80615e-11	2.44646e-10
NM_025859	chr10	88194159	88205947	+	834	1	Arl1|2310008D22Rik|AU019749|-|10 C1|10|protein-coding	41.3959	46.5145	73.304	72.833	0.939819	1.81243e-11	2.45354e-10
NM_020252	chr17	90432984	91492142	-	9015	1	Nrxn1|1700062G21Rik|9330127H16Rik|A230068P09Rik|mKIAA0578|-|17 E5|17|protein-coding	4.14697	3.77235	6.61241	7.24312	1.01165	1.84725e-11	2.49923e-10
NM_012056	chr6	56782053	56829354	+	2999	1	Fkbp9|1810014L23|AW549641|FKBP-63|FKBP-9|FKBP60|FKBP63|FKBP65RS|-|6 B3|6 27.74 cM|protein-coding	69.3841	82.8698	122.111	127.2	0.92017	1.93808e-11	2.6206e-10
NM_153064	chr1	173164991	173177243	-	1591	1	Ndufs2|AL033311|-|1 H3|1|protein-coding	76.3212	82.5908	148.736	122.156	0.975271	1.95336e-11	2.63974e-10
NM_009853	chr11	69477873	69479564	-	1001	1	Cd68|Lamp4|Scard1|gp110|-|11 B3|11 42.86 cM|protein-coding	47.9901	95.8082	19.9574	12.2116	-1.94307	1.959e-11	2.64584e-10
NM_022324	chr16	17130231	17132476	-	1103	1	Sdf2l1|-|-|16 A3|16|protein-coding	34.2961	40.7535	98.6692	63.7625	1.32036	1.98203e-11	2.6754e-10
NM_010687	chr8	75338498	75876455	-	3652	1	Large|BPFD#36|Gyltl1a|Mbp-1|Mbp1|enr|fg|froggy|mKIAA0609|myd|-|8 C1|8 35.08 cM|protein-coding	3.88941	4.19957	0.812835	1.09701	-1.86973	1.98938e-11	2.68377e-10
NM_009566	chrX	70656442	70672326	+	5741	1	Zfp92|-|RP23-95K12.4|X A7.3|X 37.31 cM|protein-coding	6.09097	6.04661	11.5503	9.85883	1.0231	2.01812e-11	2.72098e-10
NM_009097	chr4	133403206	133443714	-	3112	1	Rps6ka1|Rsk1|p90rsk|rsk|RP23-256C7.2|4 D3|4|protein-coding	4.62774	5.25598	1.25031	1.3203	-1.73371	2.0212e-11	2.72356e-10
NM_008803	chr7	88358690	88478508	+	2659	1	Pde8a|AI551852|Pde8|-|7 D3|7|protein-coding	14.5234	15.3417	23.9725	24.9046	0.91691	2.05026e-11	2.76113e-10
NR_045309	chr15	80521455	80528040	-	4438	1	A430088P11Rik|-|-|-|miscRNA	0.589033	0.450729	0.0090218	0.00775874	-5.59162	2.0712e-11	2.78772e-10
NM_001114098	chr17	66686322	66799090	-	7261	1	Soga2|1110012J17Rik|Ccdc165|D130071O13|Kiaa0802|mKIAA0802|t8219b25|RP23-424B7.1|17 E1.1|17|protein-coding	8.49747	9.55625	14.8726	15.293	0.947712	2.12203e-11	2.85449e-10
NM_011887	chr9	119662883	119734574	-	5806	1	Scn11a|NSS2|NaN|NaT|SNS2|-|9 F3-F4|9 71.33 cM|protein-coding	1.00235	0.364803	0	0.0117923	-6.40259	2.12365e-11	2.85503e-10
NM_001038619	chr1	163917433	164408161	-	7496	1	Dnm3|9630020E24Rik|AW061159|B230343F03Rik|C530045C17|mKIAA0820|-|1 H2.1|1|protein-coding	5.20445	5.1176	1.87305	2.04638	-1.19082	2.13161e-11	2.86409e-10
NM_020013	chr7	52869260	52870860	-	942	1	Fgf21|-|-|7|7 B2|protein-coding	0.10456	0.0416539	2.85329	1.89015	5.17367	2.16064e-11	2.90143e-10
NM_023596	chr10	60174820	60215530	-	5232	1	Slc29a3|4933435C21Rik|AW987637|Ent3|-|10 B4|10|protein-coding	4.98671	7.96933	1.61012	1.99604	-1.6289	2.17309e-11	2.91647e-10
NM_001007574	chr5	107926764	107941575	+	6748	1	A830010M20Rik|AI849226|Kiaa1107|mKIAA1107|-|5 E5-F|5|protein-coding	5.40861	6.55679	13.1854	9.80332	1.14891	2.22003e-11	2.97776e-10
NM_134042	chr12	85771668	85791900	-	3331	1	Aldh6a1|1110038I05Rik|AI314632|Mmsdh|-|12 D1|12 39.21 cM|protein-coding	21.2918	23.975	9.50184	10.7316	-0.953462	2.22915e-11	2.98828e-10
NM_152824	chr2	11507066	11524826	-	1520	1	Rbm17|2700027J02Rik|RP23-114B13.1|2 A1|2|protein-coding	20.9287	22.2444	39.4816	35.4119	1.00012	2.23997e-11	3.00108e-10
NM_001164036	chr15	74785501	74790335	+	2275	1	Ly6e|9804|Ly67|RIG-E|Sca-2|TSA-1|Tsa1|-|15 D3|15 34.29 cM|protein-coding	155.484	154.519	75.0636	67.2469	-0.919063	2.25502e-11	3.01951e-10
NM_007805	chr11	105795018	105805461	-	2466	1	Cyb561|-|RP23-186E14.2|11 E1|11 68.81 cM|protein-coding	25.6202	26.4519	52.6409	41.5719	1.06004	2.25731e-11	3.02085e-10
NM_028711	chr17	43778849	43803964	-	2676	1	Slc25a27|3632410G24Rik|9430092A03Rik|D530043E16Rik|Ucp4|-|17|17 C|protein-coding	11.8693	12.0927	4.03245	4.46561	-1.28845	2.2803e-11	3.04987e-10
NM_001164734	chr6	50060240	50148597	+	2206	1	Mpp6|P55t|Pals2|mCG_1050539|6 B2.3|6 24.13 cM|protein-coding	3.9349	5.19197	10.3652	10.7409	1.41613	2.42671e-11	3.24384e-10
NM_020589	chr6	48386612	48395824	-	3612	1	Zfp467|1190001I08Rik|AB041616|AI426952|AV017623|EZI|Znf467|MNCb-3350|6 B2.3|6|protein-coding	9.96789	8.90474	2.92088	3.479	-1.35462	2.44544e-11	3.26701e-10
NM_134117	chr17	83614623	83624409	+	2445	1	Pkdcc|AI115348|AW548124|Adtk1|ESTM17|MAd1|Sgk493|Vlk|X83346|-|17 E4|17 52.25 cM|protein-coding	54.7669	59.0693	92.4862	89.8937	0.886242	2.52258e-11	3.36814e-10
NM_175324	chr9	103966033	104029976	+	3326	1	Acad11|5730439E10Rik|AI987948|-|9 F1|9|protein-coding	8.5562	8.71523	14.8713	15.5555	1.02282	2.57241e-11	3.43272e-10
NM_198411	chr12	113826995	113853768	+	4577	1	Inf2|2610204M08Rik|AA589465|AW125550|EG629699|-|12 F1|12|protein-coding	1.57329	2.80236	0.341777	0.224469	-2.73943	2.64664e-11	3.52975e-10
NM_010639	chr7	51480807	51484987	+	869	1	Klk1|0610007D04Rik|Kal|Klk1b6|Klk6|mGk-6|-|7 B4|7 28.74 cM|protein-coding	1.13528	4.64938	17.1724	28.6063	3.19664	2.67565e-11	3.56641e-10
NM_009390	chr8	66493567	66684790	-	4905	1	Tll1|Tll|Tll-1|-|8 B3.1|8 32.19 cM|protein-coding	0.432386	0.383817	0.00816284	0	-6.22728	2.68533e-11	3.57729e-10
NM_001081049	chr9	44611438	44689357	-	16402	1	Mll1|6430520K01|ALL-1|All1|Cxxc7|HRX|HTRX1|KMT2A|Mll|mKIAA4050|-|9 A5.2|9 24.84 cM|protein-coding	35.0884	35.4029	14.9141	17.0702	-0.934795	2.69094e-11	3.58271e-10
NM_181404	chr19	25311692	25508986	+	5394	1	Kank1|A930031B09Rik|AU015049|AW121052|Ankrd15|D330024H06Rik|mKIAA0172|-|19 B|19|protein-coding	10.6431	12.195	5.10921	4.67839	-1.01568	2.72319e-11	3.6236e-10
NM_001085495	chr2	166631081	166723551	+	8735	1	Arfgef2|AI463430|AW493672|BIG2|E230011G24Rik|RP23-216D20.2|2 H3|2|protein-coding	15.4144	16.9292	25.0243	27.8903	0.917259	2.75586e-11	3.66499e-10
NM_146240	chr10	101974856	102009194	+	2114	1	Rassf9|AW322107|Pamci|-|10 D1|10|protein-coding	1.67977	1.37314	0.0570088	0.0971612	-4.04456	2.78125e-11	3.69665e-10
NM_028261	chr18	35893332	35900208	-	2293	1	Tmem173|2610307O08Rik|ERIS|MPYS|Mita|STING|-|18 B3|18|protein-coding	2.64556	3.23313	0.489789	0.403181	-2.51069	2.81065e-11	3.73361e-10
NM_031185	chr10	5987070	6080212	-	6241	1	Akap12|AI317366|SSeCKS|Srcs5|Tsga12|-|10 A1|10|protein-coding	3.24012	3.11104	1.00273	0.77909	-1.63182	2.81272e-11	3.73423e-10
NM_153457	chr12	73312739	73509926	-	3503	1	Rtn1|0710005K15Rik|4930441F12Rik|Nsp|R75279|Rtn1-a|Rtn1-b|Rtn1-c|RP23-450G14.1|12 C3|12|protein-coding	16.5011	15.598	6.06936	6.95952	-1.09533	2.81731e-11	3.7382e-10
NM_029364	chr10	120802146	120834301	+	3839	1	Gns|2610016K11Rik|AU042285|C87209|G6S|N28088|-|10 D2|10|protein-coding	107.133	120.994	187.618	178.936	0.891501	2.85201e-11	3.78075e-10
NM_053072	chr10	93498746	93608084	+	8021	1	Fgd6|AA123052|Etohd4|ZFYVE24|-|10|10 C3|protein-coding	4.27967	5.39392	7.81197	9.38721	1.03948	2.8526e-11	3.78075e-10
NM_176808	chr17	87653783	87665287	-	2268	1	Mcfd2|1810021C21Rik|F5f8d|Lman1ip|Sdnsf|-|17 E4|17|protein-coding	24.7472	29.6085	54.6365	43.7367	1.06312	2.89562e-11	3.83559e-10
NM_134130	chr18	10644409	10706694	-	1876	1	Abhd3|AA675331|LABH3|-|18 A1|18|protein-coding	1.41971	2.13277	5.75205	6.55239	1.99574	2.902e-11	3.84187e-10
NM_001198808	chr2	10292078	10516880	+	7784	1	Sfmbt2|D2Wsu23e|D330030P06Rik|RP23-6M16.3-01|2 A1|2 7.81 cM|protein-coding	0.266136	0.241858	0.00514372	0	-6.20929	2.94056e-11	3.89071e-10
NM_145611	chr9	21571217	21602990	-	4839	1	Kank2|AI504612|Ankrd25|BC010245|-|9 A3|9|protein-coding	4.59672	4.03672	1.11089	1.33735	-1.6116	3.05382e-11	4.03828e-10
NM_153507	chr8	97056928	97094429	+	2284	1	Cpne2|3322401K10Rik|-|8 C5|8|protein-coding	3.0448	3.8468	0.632311	0.40477	-2.52971	3.08765e-11	4.08072e-10
NM_010292	chr11	5800826	5849602	-	2234	1	Gck|GLK|Gk|Gls006|HK4|HKIV|HXKP|MODY2|RP23-340E18.1|11 A1|11 3.88 cM|protein-coding	33.0716	33.6585	57.7664	52.5869	0.930638	3.11759e-11	4.11796e-10
NM_010422	chr13	97946286	97968312	-	1889	1	Hexb|-|-|13 D1|13 50.66 cM|protein-coding	45.3519	56.3346	21.5546	22.6035	-0.993864	3.13303e-11	4.13603e-10
NM_010186	chr3	96086832	96097892	-	2581	1	Fcgr1|AI323638|AV092959|CD64|FcgammaRI|IGGHAFC|-|3 F2.1|3 41.72 cM|protein-coding	2.23572	6.45894	0.373085	0.331665	-3.39656	3.25572e-11	4.29557e-10
NM_008448	chr18	6201003	6241522	-	6002	1	Kif5b|AL022807|Khc|Khcs|Kns1|Ukhc|-|18 A2-B1|18 4.46 cM|protein-coding	40.5772	38.0285	64.4635	64.3736	0.916145	3.27432e-11	4.31767e-10
NM_011712	chrX	132779619	132781678	+	1013	1	Wbp5|AL024233|RP23-105O4.3|X F1|X|protein-coding	236.816	254.707	448.988	373.739	0.948962	3.30743e-11	4.35888e-10
NM_001081192	chr9	58671319	58708762	+	3788	1	Hcn4|Bcng3|Hcn3|-|9|9 C|protein-coding	1.61455	2.53698	5.10441	6.84273	1.73438	3.43156e-11	4.51992e-10
NM_027558	chr3	40870248	40886968	-	3002	1	Pgrmc2|4631434O19Rik|5730409G06Rik|DG6|PMBP|-|3|3 C|protein-coding	25.7446	32.2864	51.7941	47.1749	0.978974	3.46437e-11	4.56058e-10
NM_001205173	chr4	139130635	139176297	+	5705	1	Iffo2|C79267|RP23-371E13.3|4 D3|4|protein-coding	4.65109	4.36594	1.0055	1.50049	-1.63803	3.65263e-11	4.80571e-10
NM_013531	chr3	32482450	32515457	-	2739	1	Gnb4|6720453A21Rik|G(beta)4|-|3|3 B|protein-coding	5.38396	6.55896	1.62567	1.58766	-1.68531	3.67684e-11	4.83212e-10
NM_146011	chr10	126760783	126766999	+	1794	1	Arhgap9|AU043488|-|10 D3|10|protein-coding	1.40203	1.98966	0.0894957	0.076328	-4.11041	3.67602e-11	4.83212e-10
NM_180678	chr6	54987995	55029498	+	2371	1	Gars|Nmf249|Sgrp23|-|6 B3|6 27.29 cM|protein-coding	112.911	127.996	203.824	185.182	0.89853	3.8745e-11	5.08904e-10
NM_172939	chr10	58684670	58689181	+	4509	1	Sowahc|4921515A04Rik|9430099J10Rik|Ankrd57|C820004L04Rik|-|10 B4|10|protein-coding	18.3981	21.0085	35.9425	30.7474	0.965869	3.88294e-11	5.09725e-10
NM_001081499	chrX	136219535	136288757	+	5884	1	Tbc1d8b|4921505D17Rik|9030605E16Rik|-|X F1|X|protein-coding	8.13064	9.29281	14.3443	14.6238	0.940644	3.91902e-11	5.14174e-10
NM_176952	chr8	37552245	37576067	+	1819	1	6430573F11Rik|Kiaa1456|-|8 A4|8|protein-coding	10.1948	8.02161	1.98477	2.35302	-1.8649	3.92669e-11	5.14892e-10
NM_175314	chr6	92722693	92851435	-	6004	1	Adamts9|1810011L16Rik|8430403M15Rik|AW743315|E030027K14Rik|mCG_142056|6 D1|6|protein-coding	1.75793	1.24131	0.260545	0.18819	-2.54305	3.95592e-11	5.18434e-10
NM_178279	chr14	8930727	8997625	+	2819	1	Pxk|C230080L11Rik|D14Ertd813e|MONaKA|-|14 A1|14 4.7 cM|protein-coding	21.1349	17.6572	38.4929	33.3418	1.0902	4.01111e-11	5.25372e-10
NM_008152	chr12	99506845	99514932	+	2143	1	Gpr65|Dig1|Gpcr25|TDAG8|-|12 E|12|protein-coding	1.56493	2.81878	0.187209	0.0799654	-3.8291	4.04993e-11	5.3016e-10
NM_010637	chr4	55540009	55545347	-	3037	1	Klf4|EZF|Gklf|Zie|RP23-322L22.2|4 B3|4 29.76 cM|protein-coding	29.1993	22.3568	6.48556	2.34511	-2.35121	4.09917e-11	5.36306e-10
NM_011125	chr2	164665018	164683208	-	1788	1	Pltp|Bpife|OD107|RP23-61O3.5|2 H3|2 85.27 cM|protein-coding	9.07522	21.6305	2.60252	2.7577	-2.29466	4.14814e-11	5.4241e-10
NM_001160345	chr7	59252531	59261388	-	3057	1	Svip|1700006C13Rik|6620401M08Rik|-|7 B4|7|protein-coding	9.76083	13.0749	19.3949	21.371	1.04558	4.28993e-11	5.60637e-10
NM_029771	chr5	139899133	139903754	+	2504	1	Gpr30|6330420K13Rik|CMKRL2|Ceprl|FEG-1|GPCR-Br|Gper|-|5|5 G1|protein-coding	1.06365	0.892877	0	0.0410941	-5.16165	4.33804e-11	5.66608e-10
NM_008135	chr4	117507863	117541910	+	3256	1	Slc6a9|Glyt-1|Glyt1|RP23-133J9.1|4 D2.1|4 53.62 cM|protein-coding	6.42255	6.85467	12.2218	11.7571	1.05857	4.42464e-11	5.77597e-10
NM_013753	chr10	60782405	60846271	-	4252	1	Pald1|MMPAL|Pald|mKIAA1274|-|10 B4|10|protein-coding	2.37784	3.39482	0.528357	0.636175	-2.09365	4.44103e-11	5.79413e-10
NM_001253364	chr14	24125834	24823427	-	6164	1	Kcnma1|5730414M22Rik|BKCa|MaxiK|Slo|Slo1|mSlo|mSlo1|-|14 A3|14|protein-coding	7.07323	7.27342	10.9594	12.6764	0.926648	4.63802e-11	6.04777e-10
NM_175341	chr14	120674891	120830920	+	4542	1	Mbnl2|1110002M11Rik|AI047808|AI837313|AI849185|AL118326|MBLL|R75232|mKIAA4072|-|14 E4|14|protein-coding	87.4564	84.9518	40.5302	40.3318	-0.888264	4.64692e-11	6.05601e-10
NM_028679	chr10	119578710	119638593	-	2955	1	Irak3|4833428C18Rik|AI563835|IRAK-M|-|10 D2|10|protein-coding	3.58845	4.6724	0.828145	0.961742	-1.99285	4.73156e-11	6.16288e-10
NM_029653	chr13	60703308	60864547	+	5858	1	Dapk1|2310039H24Rik|2810425C21Rik|AI642003|D13Ucla1|DAP-Kinase|-|13 B2|13 32.53 cM|protein-coding	23.8857	24.219	10.7923	11.3804	-0.911905	4.76128e-11	6.19813e-10
NM_001045526	chr11	70604434	70626063	-	1048	1	Scimp|A430084P05Rik|RP23-326P7.14-001|11 B3|11|protein-coding	1.78837	3.069	0.0382049	0.0653304	-5.20076	4.79755e-11	6.24188e-10
NM_009513	chr13	25343908	25361865	-	2131	1	Nrsn1|Neurensin-1|Neuro-p24|Vmp|RP23-19G4.1|13 A3.1|13|protein-coding	7.82268	10.5102	2.61652	2.5547	-1.61574	4.84781e-11	6.30377e-10
NM_021893	chr19	29441928	29462584	+	3629	1	Cd274|A530045L16Rik|B7h1|Pdcd1l1|Pdcd1lg1|Pdl1|-|19|19 C2|protein-coding	17.8853	21.4335	7.00827	8.93518	-1.09195	4.87566e-11	6.33646e-10
NM_001163555	chr7	25876134	25917479	-	3298	1	Pou2f2|Oct-2|Oct2a|Oct2b|Otf-2|Otf2|-|7 A3|7 13.73 cM|protein-coding	0.672937	0.880172	0.0365423	0.0207599	-4.51172	4.89251e-11	6.35483e-10
NM_008410	chr14	73762039	73785078	-	1764	1	Itm2b|AI256040|Bri|Bri2|Bricd2b|D14Sel6|E25BMM|imBRI2|-|14 D3|14 38.88 cM|protein-coding	834.31	773.794	337.362	382.372	-0.956666	5.01942e-11	6.51606e-10
NM_009430	chr6	41471775	41475078	+	819	1	Prss2|TRY8|TRYP|Ta|Tesp4|Try2|-|6 B1|6|protein-coding	15.4166	49.3298	125.733	187.341	2.50153	5.25959e-11	6.82405e-10
NM_001122993	chr16	96457408	96541465	+	5275	1	B3galt5|1190002B21Rik|AU045265|b3Galt-V|-|16 C4|16|protein-coding	5.59123	7.31695	11.0497	11.8332	1.03499	5.36888e-11	6.962e-10
NM_001008232	chr4	135762280	135802488	+	5555	1	Asap3|9430088F20Rik|Ddefl1|Gm140|UPLC1|RP23-118A9.4|4 D3|4|protein-coding	2.70793	2.69733	0.765457	0.616402	-1.7648	5.55145e-11	7.19475e-10
NM_024236	chr5	45825271	45841468	-	1385	1	Qdpr|2610008L04Rik|D5Ertd371e|Dhpr|PKU2|-|5 B3|5 24.9 cM|protein-coding	62.8524	69.9811	107.109	107.468	0.8988	5.61918e-11	7.2785e-10
NM_027491	chr4	33069973	33109155	+	5038	1	Rragd|5730543C08Rik|AI467523|C030003H22Rik|D4Ertd174e|RP23-360H6.3|4 A5|4 14.57 cM|protein-coding	12.2371	14.0999	20.8856	24.4469	0.991529	5.65451e-11	7.32022e-10
NR_045301	chr7	72948938	72951109	+	689	1	1810008I18Rik|-|-|7|7|miscRNA	15.1037	13.8909	33.478	31.9049	1.37812	5.65834e-11	7.32112e-10
NM_021395	chr9	44187573	44200452	+	4404	1	Hyou1|AI415631|CBP-140|Cab140|Grp170|Orp150|-|9|9 B|protein-coding	110.478	114.476	221.68	171.522	1.01047	5.79207e-11	7.48682e-10
NM_175174	chr5	65522470	65559381	+	3395	1	Klhl5|1300013C10Rik|-|5 C3.1|5|protein-coding	2.15006	2.66886	0.448976	0.443787	-2.22117	5.79281e-11	7.48682e-10
NM_001145937	chr8	49311019	49760044	-	10901	1	Tenm3|2610100B16Rik|Odz1|Odz3|Ten-m3|mKIAA1455|-|8|8 B2|protein-coding	2.39792	3.69178	5.52726	7.35007	1.29345	5.80005e-11	7.49205e-10
NM_013826	chr13	115608445	115619628	+	1880	1	Mocs2|AI415403|-|13 D2.2|13|protein-coding	17.8394	18.1936	31.8359	29.323	0.96836	5.87344e-11	7.58266e-10
NM_001013758	chr10	80295548	80306784	-	3433	1	Lingo3|AI851712|LERN2|-|10 C1|10|protein-coding	0.0861888	0.0685778	1.06331	0.738028	3.73086	5.93431e-11	7.65703e-10
NM_001045481	chr1	175850534	175872623	-	3619	1	Ifi203|-|-|1 H3|1 80.76 cM|protein-coding	1.34919	1.25725	0.155221	0.151348	-2.87299	5.94311e-11	7.66415e-10
NM_026425	chr2	145728977	145742161	+	1164	1	Naa20|1500004D14Rik|2900026I01Rik|AU041458|D2Ertd186e|Nat5|RP23-125A1.5|2 H1|2 71.28 cM|protein-coding	16.5672	19.1742	34.7732	31.2402	1.0911	6.2991e-11	8.11876e-10
NM_172694	chr4	70092961	70195962	-	3054	1	Megf9|4933405H16Rik|9630025C07|Egfl5|mKIAA0818|-|4 C2|4|protein-coding	17.829	17.8269	28.8056	30.395	0.936828	6.3117e-11	8.13053e-10
NM_172487	chr6	113444089	113451812	-	3298	1	Prrt3|6330505P20|B230206N24Rik|-|6 E3|6|protein-coding	1.39079	1.46291	3.84362	4.11131	1.68474	6.65021e-11	8.56187e-10
NM_009977	chr2	150396151	150404680	+	980	1	Cst7|Cmap|RP23-156P22.1|2|2 G1-G3|protein-coding	2.66748	4.72294	0.245544	0.0698635	-4.34081	6.74038e-11	8.67319e-10
NM_001243739	chr6	113392563	113398223	+	1204	1	Jagn1|5830427H10Rik|-|6 E3|6|protein-coding	30.3543	27.4312	48.7112	51.8159	1.00317	6.90345e-11	8.87814e-10
NM_178939	chr2	152834626	152841119	-	1222	1	Pdrg1|1110004D19Rik|AU020945|AV006589|Pdrg|RP23-88J10.1|2 H1|2|protein-coding	28.2925	33.7036	52.1955	49.7358	0.92442	7.40686e-11	9.52031e-10
NM_013673	chr1	87546625	87606023	+	2136	1	Sp100|A430075G10Rik|-|1 C5|1 43.6 cM|protein-coding	2.12434	4.97654	0.0939111	0.304602	-3.89362	7.43403e-11	9.55e-10
NM_028809	chr2	38863659	38871392	+	1265	1	Arpc5l|2010015J01Rik|AI852867|ARC16-2|AW555592|AW742746|RP23-244N6.5|2 B|2|protein-coding	49.5933	51.1312	83.75	81.1216	0.916345	7.45801e-11	9.57554e-10
NM_145501	chr19	42164925	42196708	+	3760	1	Pi4k2a|Pi4k2|-|19 C3|19 35.74 cM|protein-coding	16.462	20.2591	31.9321	30.006	0.962581	7.48112e-11	9.59995e-10
NM_007987	chr19	34365149	34402260	+	1475	1	Fas|AI196731|APO1|APT1|CD95|TNFR6|Tnfrsf6|lpr|-|19 C1|19 29.48 cM|protein-coding	4.61436	3.27096	0.190286	0.464178	-3.35405	7.48834e-11	9.60394e-10
NM_001034878	chr11	114588726	114619200	+	2856	1	Dnaic2|C030015H18Rik|Dnai2|Gm728|RP23-273C14.2|11 E2|11|protein-coding	0.172716	0.0412163	1.17985	1.76235	4.01846	7.87442e-11	1.00936e-09
NM_177695	chr7	90733441	90772219	+	4291	1	Tmc3|9030203A06|-|7 D3|7|protein-coding	0.701121	0.703827	0.0374168	0.0478673	-3.79261	8.076e-11	1.03463e-09
NM_027244	chr17	56857185	56863671	+	2655	1	Ndufa11|2010012C24Rik|AV006275|B14.7|-|17|17 D|protein-coding	12.632	12.0701	22.6639	20.2091	0.999579	8.19531e-11	1.04934e-09
NM_031161	chr9	121398942	121404807	-	681	1	Cck|-|-|9 F4|9 72.43 cM|protein-coding	4.12793	7.54563	0.353352	0.352176	-3.81032	8.27019e-11	1.05835e-09
NM_027823	chr9	8994953	9239013	-	5379	1	Arhgap42|9030420J04Rik|BE136619|-|9 A1|9|protein-coding	0.62347	0.751126	0.0298485	0.0700436	-3.52383	8.28992e-11	1.06029e-09
NM_028173	chr1	13554783	13579945	-	2875	1	Tram1|1810049E02Rik|TRAMP|-|1 A3|1|protein-coding	70.7985	75.2018	125.592	109.772	0.894568	8.38625e-11	1.07203e-09
NM_001163332	chr3	104804833	104855871	-	4830	1	Cttnbp2nl|AA552995|AA589392|AU018624|BC003236|mKIAA1433|-|3 F2.2|3|protein-coding	5.88172	7.15458	2.05972	2.45281	-1.31986	8.41277e-11	1.07483e-09
NM_194334	chr9	90096887	90165607	-	5919	1	Tbc1d2b|1810061M12Rik|AI480956|AV021536|AV023399|AW491493|mKIAA1055|-|9 E3.1|9|protein-coding	5.08287	4.75148	1.74178	1.70653	-1.30756	8.56929e-11	1.09423e-09
NM_001114665	chr3	122241637	122322585	-	5312	1	Fnbp1l|2610318I01Rik|AW548221|TOCA1|-|3 G1|3|protein-coding	9.489	11.9254	4.13834	4.64101	-1.07618	8.61395e-11	1.09933e-09
NM_001079876	chr10	88871568	88906712	-	6735	1	Gas2l3|8430435B07Rik|Gm240|-|10 C2|10|protein-coding	0.959325	1.00754	0.13697	0.17793	-2.42475	8.648e-11	1.10308e-09
NM_001081097	chr4	125168075	125391417	+	8824	1	Grik3|9630027E11|GluK3|GluR7-3|Glur-7|Glur7|RP23-273I17.1|4 D2.2|4 58.91 cM|protein-coding	0.251513	0.164484	0	0	-8.4211	8.8007e-11	1.12195e-09
NM_009728	chr7	65913572	66084796	+	5446	1	Atp10a|Atp10c|pfatp|-|7 C|7|protein-coding	1.43091	1.87262	0.30937	0.320619	-2.17794	8.97659e-11	1.14375e-09
NM_019694	chr5	34084001	34125353	-	3464	1	Letm1|-|-|5 B2|5|protein-coding	13.1559	12.7162	20.7061	20.4811	0.875631	8.98571e-11	1.14428e-09
NM_207649	chr17	43938800	44176465	+	3356	1	Rcan2|Csp2|Dscr1l1|MCIP2|ZAKI-4|-|17 C|17 19.77 cM|protein-coding	12.3007	10.1334	19.9141	19.7015	1.02287	9.07897e-11	1.15553e-09
NM_028384	chr9	121706745	121748579	-	2622	1	Ccdc13|2900041A11Rik|Gm188|mCG_17378|9 F4|9|protein-coding	0.526673	0.747939	0	0	-8.28094	9.12629e-11	1.16092e-09
NM_001033258	chr10	18307817	18463564	-	8180	1	D10Bwg1379e|9630004D11|Arfgef3|B930094H20Rik|mKIAA1244|-|10 A3|10 7.79 cM|protein-coding	17.2501	14.2129	27.2517	27.7148	1.00571	9.16714e-11	1.16549e-09
NM_001159942	chr10	6379239	6606164	-	7336	1	Plekhg1|D10Ertd733e|Gm521|mKIAA1209|-|10 A1|10|protein-coding	1.02864	1.33673	0.240582	0.205379	-2.19871	9.25443e-11	1.17595e-09
NM_010593	chr11	100230170	100259104	-	4993	1	Jup|D930025P04Rik|PG|RP23-392I3.6|11 D|11 63.47 cM|protein-coding	42.9294	39.3187	17.4183	19.7091	-0.944073	9.3047e-11	1.18169e-09
NM_021342	chr1	78813524	78816600	+	2459	1	Kcne4|AW487937|MiRP3|-|1 C4|1|protein-coding	1.02287	1.1007	0	0.0696892	-4.56732	9.35422e-11	1.18734e-09
NM_026063	chr17	27259610	27270836	-	467	1	Mnf1|2900010M23Rik|M19|-|17|17 B1|protein-coding	93.2551	100.371	171.112	151.627	0.942709	9.36561e-11	1.18814e-09
NM_144938	chr6	124480362	124492339	-	2933	1	C1s|AA959438|AI255193|AI327365|C1sa|-|6 F2|6|protein-coding	1.49657	2.63453	0.24613	0.128457	-3.256	9.40654e-11	1.19268e-09
NM_001081070	chr17	26332944	26336032	-	1708	1	Pdia2|1810041F13Rik|AI661267|Pdip|Pdipl|-|17 A3.3|17|protein-coding	0.144402	0.620038	3.17075	3.829	3.36625	9.47221e-11	1.20036e-09
NM_175692	chr2	158201374	158211881	+	5857	1	Snhg11|A930034L06Rik|AI854265|AL022637|AW319638|E130013N09Rik|RP23-132A3.1|2 H1|2|protein-coding	35.0389	24.4977	11.7462	9.33619	-1.30187	9.61853e-11	1.21824e-09
NM_053254	chr10	81053650	81063645	-	1999	1	Tle6|1810057E06Rik|Grg6|-|10 C1|10|protein-coding	11.6455	12.9506	4.2945	4.00808	-1.3604	9.64289e-11	1.22067e-09
NM_145475	chr15	85969531	86016571	-	4531	1	Cerk|AI848610|D330016D08Rik|mKIAA1646|-|15 E2|15|protein-coding	18.1129	22.0405	33.0589	32.7065	0.920345	1.01753e-10	1.28736e-09
NM_001271727	chr3	83964361	84063701	-	7382	1	Trim2|mKIAA0517|narf|-|3 F1|3|protein-coding	8.28469	9.07548	3.92349	3.8916	-0.944771	1.05807e-10	1.33793e-09
NM_145587	chr7	133416133	133438513	+	4086	1	Sbk1|Sbk|-|7|7 F1-F3|protein-coding	3.68149	4.18545	7.73632	7.46655	1.15651	1.06275e-10	1.34313e-09
NM_172416	chr10	42398722	42422268	+	3001	1	Ostm1|1200002H13Rik|HSPC019|gl|-|10 B2|10 22.89 cM|protein-coding	10.7155	9.48922	18.5538	17.4112	1.03545	1.06644e-10	1.34707e-09
NM_001163622	chr17	85462817	85489607	-	3813	1	Prepl|2810457N15Rik|9530014L06Rik|D030028O16Rik|mKIAA0436|-|17 E4|17|protein-coding	45.9445	47.9993	75.1487	72.54	0.858277	1.07538e-10	1.35762e-09
NM_001252438	chr16	78540581	78576933	-	6153	1	D16Ertd472e|1700010I10Rik|2310009O17Rik|E330003K22Rik|Eurl|-|16 C3.1|16 45.36 cM|protein-coding	1.84362	2.06545	0.48895	0.294906	-2.11769	1.08869e-10	1.37368e-09
NM_145466	chr14	123290082	123312387	-	1074	1	Ggact|A2ld1|-|14 E5|14|protein-coding	30.7221	32.6506	52.0675	53.3056	0.939759	1.09325e-10	1.37869e-09
NM_001205236	chr11	103192798	103225006	-	4539	1	Arhgap27|2310069I04Rik|5730442P18Rik|Sh3d20|RP23-341C5.7|11 E1|11|protein-coding	2.58607	4.09614	0.760022	0.739292	-1.94261	1.12469e-10	1.41759e-09
NM_001164804	chr4	46549809	46614801	-	3874	1	Coro2a|9030208C03Rik|AI563590|IR10|RP23-117B19.6|4 B1|4|protein-coding	3.59015	4.49552	1.14938	0.998798	-1.70496	1.1285e-10	1.42162e-09
NM_153803	chr9	26570629	26614002	-	3664	1	Glb1l2|-|-|9 A4|9|protein-coding	16.9337	20.1797	30.6556	30.4652	0.9277	1.15715e-10	1.45692e-09
NM_007693	chr12	103793179	103803237	+	1872	1	Chga|ChrA|-|12 E|12 51.66 cM|protein-coding	3756.63	2947.24	6261.55	5912.39	1.05941	1.20015e-10	1.51026e-09
NR_073548	chr7	129008552	129062242	+	2831	1	Scnn1b|-|-|7 F2|7 65.07 cM|protein-coding	55.6619	45.4317	87.4426	89.6109	1.00903	1.21214e-10	1.52452e-09
NM_033614	chr19	38207271	38258441	+	2939	1	Pde6c|cpfl1|-|19 C3|19|protein-coding	0.973381	0.800775	0.041006	0.0350117	-4.29296	1.24314e-10	1.56267e-09
NM_019417	chr11	53868430	53882519	-	1176	1	Pdlim4|Ril|RP23-354D12.3|11 B1.3|11 32.13 cM|protein-coding	2.51638	2.6015	0.20462	0.116439	-3.77778	1.24694e-10	1.5666e-09
NM_001033634	chr4	107900360	107973695	-	10638	1	Zyg11b|1110046I03Rik|2810482G21Rik|D4Mgi23|Gm431|mKIAA1730|RP23-379K6.2|4 C7|4|protein-coding	8.28036	7.22323	12.6326	14.3844	1.00399	1.2826e-10	1.61055e-09
NM_175457	chr15	76210943	76283469	+	5223	1	Mroh1|D330001F17Rik|Heatr7a|-|15 D3|15|protein-coding	23.0691	24.0844	38.5252	35.7156	0.86029	1.30758e-10	1.64103e-09
NM_025912	chr2	172171077	172181249	+	3600	1	Fam210b|2010011I20Rik|AI430961|AV108736|RP23-160O12.3|2 H3|2|protein-coding	28.9483	26.0733	43.4357	58.5038	1.09318	1.35375e-10	1.69806e-09
NM_008881	chr6	89266308	89312607	-	8993	1	Plxna1|2600013D04Rik|NOV|PlexA1|Plxn1|mKIAA4053|-|6 E2|6|protein-coding	7.03089	7.23164	3.34553	2.97746	-0.968881	1.36071e-10	1.70588e-09
NM_008479	chr6	124854377	124861723	-	1993	1	Lag3|CD223|LAG-3|Ly66|-|6 F2|6|protein-coding	2.92004	4.94005	0.583806	0.274827	-2.99041	1.36652e-10	1.71224e-09
NM_028940	chr4	9196464	9378838	+	3596	1	Clvs1|4933402J24Rik|Clvl1|Rlbp1l1|RP23-152A20.1|4 A1|4|protein-coding	3.04477	3.905	0.881275	0.666496	-1.96099	1.37005e-10	1.71575e-09
NM_026672	chr3	107729252	107734663	-	1295	1	Gstm7|0610005A07Rik|AI894236|Cd203c|-|3 F2.3|3|protein-coding	8.72164	5.66417	0.991229	1.18972	-2.51529	1.41092e-10	1.76598e-09
NM_001146049	chr7	57014476	57029369	+	1457	1	Htatip2|AW111545|Cc3|Tip30|-|7 B5|7|protein-coding	18.2793	17.6874	30.4786	33.6062	1.03895	1.4373e-10	1.79805e-09
NM_198108	chr19	42149429	42160860	-	1809	1	Morn4|-|-|19 C3|19|protein-coding	7.55203	8.73814	15.7001	16.562	1.19254	1.49359e-10	1.86747e-09
NM_138666	chr3	25330763	26230831	-	5620	1	Nlgn1|6330415N05Rik|BB179718|NL1|mKIAA1070|-|3 A3|3|protein-coding	0.763515	0.558334	0.0571371	0.0365478	-3.60927	1.50471e-10	1.88036e-09
NM_010636	chr14	100269862	100549015	-	5722	1	Klf12|2700063E05Rik|AI225908|AI315654|AP-2rep|B130052C06Rik|D530033K05Rik|-|14 E2.2|14 50.9 cM|protein-coding	5.86125	6.1284	2.00509	2.42353	-1.22857	1.54802e-10	1.93346e-09
NM_133957	chr8	109817370	109903417	+	13425	1	Nfat5|AI225870|B130038B15Rik|CAG-8|CAG80|NFATL1|OREBP|TonEBP|mKIAA0827|nfatz|-|8 D2|8 53.93 cM|protein-coding	33.0052	35.0756	16.4255	16.4584	-0.84378	1.56637e-10	1.95533e-09
NM_019492	chr4	62220881	62320880	+	4682	1	Rgs3|4930506N09Rik|C2PA-RGS3|C2pa|PDZ-RGS3|RGS3S|RP23-47N2.1|4 B3|4 33.19 cM|protein-coding	3.06542	3.1919	6.049	6.28211	1.18472	1.58568e-10	1.97839e-09
NM_028749	chr1	155350146	155396844	-	1389	1	Npl|0610033B02Rik|-|1|1 G2|protein-coding	3.79921	3.61473	0.433249	0.542209	-2.70572	1.59608e-10	1.9903e-09
NM_173413	chr9	66691471	66767512	-	4741	1	Rab8b|5930437D16|D330025I23Rik|-|9 C|9|protein-coding	9.63311	12.2033	4.78066	4.23941	-1.06738	1.6216e-10	2.02104e-09
NM_016917	chr1	45964915	45982439	-	3370	1	Slc40a1|Dusg|Fpn1|IREG1|MTP|MTP1|Ol5|Pcm|Slc11a3|Slc39a1|-|1|1 B|protein-coding	42.0321	40.7725	19.0576	19.569	-0.895689	1.62556e-10	2.0249e-09
NM_011896	chr3	37538872	37543521	+	2485	1	Spry1|sprouty1|-|3 B|3|protein-coding	2.81834	2.00468	0.20978	0.330622	-2.93589	1.64404e-10	2.04683e-09
NM_021435	chr6	34105879	34127054	-	3685	1	Slc35b4|4930474D06Rik|AB041549|AW494345|MNCb-4414|6|6 B1|protein-coding	20.6651	20.5862	32.5275	33.618	0.886272	1.67328e-10	2.08212e-09
NM_001113474	chr7	3958675	4014806	-	3502	1	Lair1|5133400O11Rik|BB115266|D7Bwg0421e|Lair-1|mLair-1|-|7 A1|7 2.31 cM|protein-coding	1.32384	3.1026	0.17184	0.0293831	-4.2589	1.69412e-10	2.10694e-09
NM_024414	chr7	134950358	134968045	-	1562	1	Stx1b|Stx1b2|Stx1bl|Syn1b|-|7 F3|7|protein-coding	1.26294	0.904076	0	0	-8.30318	1.70368e-10	2.1177e-09
NM_033074	chr15	11313418	11329413	-	2615	1	Tars|D15Wsu59e|ThrRS|-|15 A1|15 5.6 cM|protein-coding	41.6065	45.5694	76.0883	64.6971	0.897581	1.73037e-10	2.14974e-09
NM_020581	chr17	33911845	33918520	-	1894	1	Angptl4|Arp4|Bk89|Fiaf|Hfarp|Ng27|Pgar|Pgarg|Pp1158|-|17 B1|17|protein-coding	0.963551	1.34618	0.0422796	0.0181802	-4.97525	1.74254e-10	2.16371e-09
NM_178407	chr5	62993685	63157416	-	7327	1	Arap2|Centd1|Gm148|mKIAA0580|-|5 C3.1|5|protein-coding	0.753889	1.43472	0.125903	0.149565	-2.76564	1.77231e-10	2.1995e-09
NM_025557	chr1	173103395	173126399	-	1570	1	Pcp4l1|1500036F01Rik|-|1 H3|1|protein-coding	4.74344	3.6726	0.638835	0.610782	-2.54483	1.78022e-10	2.20815e-09
NM_010247	chr15	81846799	81870514	+	2098	1	Xrcc6|70kDa|G22p1|Ku70|-|15 E-F|15 38.33 cM|protein-coding	18.4541	20.0423	29.2163	36.4276	0.977366	1.8585e-10	2.30402e-09
NM_029084	chr1	174511508	174520699	-	2033	1	Slamf8|5830408F06Rik|Blame|SBBI42|-|1|1 H2|protein-coding	0.897671	0.983933	0.0196944	0.0169372	-5.31908	1.93343e-10	2.39566e-09
NM_015825	chr16	96422077	96450540	+	1311	1	Sh3bgr|5430437A18Rik|-|16 C4|16|protein-coding	6.01925	6.85148	1.31569	1.33188	-2.07105	1.96973e-10	2.43934e-09
NM_011263	chr5	77694519	77712722	+	4260	1	Rest|2610008J04Rik|AA407358|NRSF|-|5 C3.3|5|protein-coding	1.34299	1.14176	0.0941756	0.176791	-2.96556	1.97279e-10	2.44184e-09
NM_080575	chr2	150443847	150493976	-	3578	1	Acss1|1110032O15Rik|AI788978|Acas2|Acas2l|AceCS2|RP23-156P22.4|2 G3|2|protein-coding	0.937296	2.70782	0.100936	0.00962362	-4.84025	1.98227e-10	2.45227e-09
NM_026473	chr18	67550385	67562403	+	1738	1	Tubb6|2310057H16Rik|BB220206|-|18|18 E1|protein-coding	18.0483	22.817	8.10151	6.46195	-1.28151	2.0082e-10	2.48304e-09
NM_010932	chr14	66019510	66044309	-	2151	1	Pnoc|N/OFQ|N23K|Npnc1|OFQ/N|-|14 D1|14|protein-coding	3.94375	4.06642	0.895148	0.604955	-2.21613	2.03206e-10	2.51121e-09
NM_001111023	chr16	92601711	92697573	-	7112	1	Runx1|AI462102|AML1|Cbfa2|Pebp2a2|Pebpa2b|-|16 C4|16 53.7 cM|protein-coding	1.44245	1.90826	0.372295	0.182967	-2.39224	2.05347e-10	2.53633e-09
NM_029720	chr15	88650076	88657111	+	1352	1	Creld2|5730592L21Rik|C85758|-|15 E3|15|protein-coding	35.8231	35.7429	73.8211	55.6663	1.05929	2.0573e-10	2.53972e-09
NM_018854	chr11	78349938	78354975	+	794	1	Ift20|0610009H04Rik|AU015496|RP23-399H5.8|11 B5|11|protein-coding	55.967	58.7379	93.669	85.9032	0.852059	2.10511e-10	2.59737e-09
NM_145584	chr7	120909512	121186889	+	6148	1	Spon1|AI666765|AW455831|BC020531|D330035F22Rik|FSP|-|7 F1|7|protein-coding	1.05092	1.27599	0.228393	0.16711	-2.35214	2.10692e-10	2.59823e-09
NM_001161790	chr16	3707215	3718124	-	3238	1	Mefv|FMF|TRIM20|pyrin|-|16 A1|16 2.18 cM|protein-coding	0.929126	0.884364	0.0743153	0.0317787	-3.88715	2.12807e-10	2.62294e-09
NM_173414	chrX	8777099	8845211	+	3913	1	Lancl3|6030463G20Rik|RP23-423L11.1|X A1.1|X|protein-coding	0.0630306	0.150312	0.809881	1.08503	3.31602	2.15514e-10	2.65491e-09
NM_001164630	chrX	135744583	135772874	+	4591	1	Mum1l1|9430086K21Rik|-|X F1|X|protein-coding	16.168	18.1555	8.51933	7.53279	-0.890254	2.17214e-10	2.67444e-09
NM_173186	chr17	24312376	24342507	-	7786	1	Tbc1d24|9630033P11|C530046L02Rik|mKIAA1171|-|17 A3.3|17|protein-coding	4.89659	4.62472	7.65616	7.94228	0.917058	2.30848e-10	2.84081e-09
NM_019914	chr3	95022466	95032599	-	2510	1	Mllt11|AI839562|Af1q|Zfp692|-|3 F2.1|3|protein-coding	11.0038	12.4705	22.4389	18.8391	1.02006	2.31939e-10	2.85274e-09
NM_013792	chr11	100931408	100938985	+	2469	1	Naglu|-|-|11 D|11|protein-coding	13.0842	14.0598	22.3891	22.3278	0.926328	2.32737e-10	2.86105e-09
NM_175353	chr19	37624908	37757739	+	2709	1	Exoc6|4833405E05Rik|AW413330|C430002C19|Sec15|Sec15l1|hbd|msec15|-|19 C2|19 32.32 cM|protein-coding	16.513	21.4583	8.14446	7.59642	-1.06136	2.33146e-10	2.86457e-09
NM_027490	chr18	44540154	44584623	+	8630	1	Dcp2|2410015D23Rik|5730537H01Rik|AL118268|-|18 B3|18|protein-coding	7.26376	7.56765	3.41652	3.35662	-0.925004	2.38551e-10	2.92945e-09
NM_001271505	chr18	3266352	3327589	-	2602	1	Crem|ICER|ICERI|-|18|18 A|protein-coding	11.6572	10.6427	22.3855	18.3178	1.07118	2.39077e-10	2.93437e-09
NM_001037917	chrX	106392095	106395784	+	2797	1	Gm6377|EG622976|RP23-252O5.3|X D|X|protein-coding	0.811081	1.89314	0	0.0612677	-5.09474	2.39751e-10	2.9411e-09
NM_175514	chr2	83652885	83721515	+	3384	1	Fam171b|D430039N05Rik|RP23-141N19.4|2 D|2|protein-coding	5.59667	5.19285	9.51902	12.567	1.23952	2.46752e-10	3.02539e-09
NM_021374	chr1	4899657	5009507	-	1658	1	Rgs20|2900073E09Rik|Rgsz1|-|1 A1|1|protein-coding	2.29052	2.46028	0.193674	0.289061	-3.06454	2.51502e-10	3.08201e-09
NM_178690	chr1	129765350	129840453	+	4225	1	Rab3gap1|1700003B17Rik|4732493F09Rik|AL117896|Rab3gap|p130|-|1 E3-E4|1|protein-coding	22.4598	25.178	37.8743	37.4904	0.868808	2.51968e-10	3.08612e-09
NM_203507	chr8	48618999	48638191	+	2943	1	Rwdd4a|BC016198|Gm1942|Rwdd4|-|8 B1.1|8|protein-coding	19.7919	20.6052	34.2129	31.3087	0.903045	2.53198e-10	3.09956e-09
NM_153559	chr2	26064650	26092940	-	2434	1	Qsox2|BC030934|Qscn6l1|SOXN|RP23-297I16.3|2 A3|2|protein-coding	21.2763	23.1738	37.577	34.4797	0.902969	2.5645e-10	3.13773e-09
NM_144847	chr15	75916024	75920443	-	2482	1	Nrbp2|BC011468|-|15 D3|15|protein-coding	24.243	22.931	10.1015	10.5122	-0.98974	2.6399e-10	3.22829e-09
NM_009622	chr11	6963492	7078508	+	12236	1	Adcy1|AC1|D11Bwg1392e|I-AC|brl|mKIAA4070|RP23-324A4.1|11 A2|11 4.72 cM|protein-coding	0.298262	0.342993	0.0229382	0.0391683	-3.12748	2.67849e-10	3.27377e-09
NR_037984	chr1	135146429	135166385	-	3108	1	Gm19461|-|-|1 E4|1 57.91 cM|miscRNA	0.825123	0.90873	2.85244	2.79833	1.90807	2.71774e-10	3.32002e-09
NM_001111121	chr10	69559869	69655948	+	5500	1	Ccdc6|2810012H18Rik|AA536681|AA960498|AW061011|-|10 B5.3|10|protein-coding	11.3258	12.2666	19.0729	18.6704	0.884174	2.75706e-10	3.36629e-09
NM_011999	chr6	123073334	123094017	+	2473	1	Clec4a2|Clec4a|Clecsf6|DCIR|Dcir1|-|6 F3|6 58.18 cM|protein-coding	0.817613	2.062	0	0.055371	-5.30821	2.75952e-10	3.36754e-09
NM_016764	chrX	151758463	151772997	-	966	1	Prdx4|AOE372|Prx-iv|Prx4|TRANK|RP23-395K13.3|X F3|X 72.38 cM|protein-coding	30.9911	36.9911	12.6242	13.0441	-1.19658	2.76536e-10	3.3729e-09
NM_008133	chr14	35123913	35158219	+	3143	1	Glud1|AI118167|Gdh-X|Glud|Gludl|-|14 B|14 20.8 cM|protein-coding	73.9101	71.6474	35.214	34.6654	-0.854604	2.77375e-10	3.37961e-09
NM_177568	chr2	118533253	118554174	-	5111	1	Plcb2|AI550384|B230205M18Rik|B230399N12|RP23-172B16.2|2 E5|2 59.43 cM|protein-coding	0.47285	1.3891	0.0156677	0.0469247	-4.59835	2.77327e-10	3.37961e-09
NM_021432	chr6	58855227	58857120	-	1891	1	Nap1l5|1110020M21Rik|MNCb-0385|6|6 C1|protein-coding	76.0541	65.5678	31.969	30.094	-0.988788	2.78177e-10	3.38762e-09
NM_178678	chr10	63391245	63553003	-	3847	1	Lrrtm3|9630044H04Rik|-|10 B4|10|protein-coding	0.589705	0.407881	0.0104078	0	-6.16766	2.78888e-10	3.39451e-09
NM_007400	chr7	141074883	141416780	-	7649	1	Adam12|Mltna|mKIAA4001|-|7 F4|7|protein-coding	0.502931	0.943572	0.0734401	0.0671587	-3.14084	2.79432e-10	3.39936e-09
NR_040518	chr16	11008991	11015277	+	1981	1	Gm4262|-|-|16 A1|16|miscRNA	0.0996421	0.0198071	1.27574	1.05443	4.51284	2.8251e-10	3.43503e-09
NM_010748	chr13	13682676	13869707	+	11751	1	Lyst|D13Sfk13|beige|bg|-|13 A1|13 5.28 cM|protein-coding	4.93583	3.72516	8.25106	8.02182	1.10972	2.84191e-10	3.45367e-09
NM_025661	chr11	98442608	98448559	-	2017	1	Ormdl3|2810011N17Rik|AI315223|RP23-438D7.2|11 D|11|protein-coding	27.9491	26.7591	43.6353	46.2087	0.920331	2.86198e-10	3.47626e-09
NM_009266	chr7	134415395	134417573	-	2176	1	Sephs2|Sps2|Ysg3|-|7 F3|7 69.43 cM|protein-coding	19.7417	22.7667	34.2526	34.398	0.898714	3.01732e-10	3.66304e-09
NM_023557	chr17	35051411	35067381	+	2322	1	Slc44a4|2210409B01Rik|NG22|-|17|17 B2|protein-coding	2.10281	2.70287	0.259165	0.383317	-2.67626	3.02172e-10	3.66648e-09
NM_031176	chr17	34807480	34856760	+	9534	1	Tnxb|Tn-mhc|Tnx|-|17 B1|17 18.24 cM|protein-coding	0.393164	0.530742	0.05892	0.0323367	-3.13644	3.09607e-10	3.75474e-09
NM_080455	chr2	169459146	169714004	+	5109	1	Tshz2|2900073F20Rik|B830045G17|Mtsh2|Sdccag33l|Tsh2|Zfp218|mKIAA4248|teashirt2|RP23-105H6.1|2 H3|2 89.47 cM|protein-coding	19.9541	19.8848	8.3858	9.65091	-0.937436	3.11257e-10	3.7728e-09
NM_001033534	chr9	50864885	50885199	-	1776	1	Layn|E030012M19Rik|Gm511|-|9 A5.3|9|protein-coding	0.944157	1.92145	0.0225443	0.0385508	-5.19844	3.14517e-10	3.81034e-09
NM_013529	chr11	49607657	49652122	+	2965	1	Gfpt2|AI480523|GFAT2|RP23-10G21.7|11 B1.2|11 29.9 cM|protein-coding	0.998065	1.5478	0.0270076	0.115457	-3.87469	3.2469e-10	3.93155e-09
NM_133738	chr5	98313707	98459981	-	3732	1	Antxr2|2310046B19Rik|AW561899|CMG-2|CMG2|cI-35|-|5 E3|5|protein-coding	1.16297	2.41734	0.161249	0.201803	-3.07121	3.26595e-10	3.95257e-09
NR_027963	chr6	47893174	47904548	+	4409	1	Zfp783|A230106D06Rik|ENSMUSG00000072653|Gm20494|-|6 B2.3|6|miscRNA	7.75211	6.83247	2.7386	2.58613	-1.25076	3.28044e-10	3.96806e-09
NM_027896	chr11	100943939	100947933	+	2375	1	Coasy|1300003G02Rik|Dpck|Ppat|Ukr1|RP23-440M18.3|11 D|11|protein-coding	18.1707	20.2812	30.2679	31.7321	0.896177	3.28412e-10	3.97046e-09
NM_172861	chr3	31101778	31209241	-	8830	1	Slc7a14|A930013N06|BC061928|-|3 A3|3|protein-coding	44.1371	47.7801	69.8538	72.0913	0.833481	3.29375e-10	3.98005e-09
NM_026061	chr19	44624744	44629905	-	634	1	Ndufb8|2900010I05Rik|AI987932|-|19|19 D1|protein-coding	66.0456	75.4793	132.557	108.338	0.973535	3.38241e-10	4.08507e-09
NM_024220	chr7	104548513	104556310	+	676	1	Ndufc2|1810004I06Rik|2010300P09Rik|G1|R75094|-|7|7 E3|protein-coding	73.8348	78.7389	133.934	116.549	0.920663	3.57205e-10	4.31188e-09
NM_001252653	chr3	95538071	95543492	-	1883	1	Ecm1|AI663821|p85|-|3 F2.1|3 40.91 cM|protein-coding	6.23375	7.24907	1.68299	1.80015	-1.74267	3.59198e-10	4.33371e-09
NM_007978	chrX	70473645	70476134	+	2487	1	F8a|AI852759|DXUcsf1|F8a1|RP23-114O19.4|X A7.3|X 37.29 cM|protein-coding	7.51608	10.8353	16.9687	17.788	1.13098	3.65138e-10	4.4031e-09
NM_009246	chr12	105001797	105011843	-	1435	1	Serpina1d|AI118301|Dom4|PI4|Spi1-4|-|12 E|12 52.98 cM|protein-coding	0.996644	1.06612	0	0	-8.10779	3.67499e-10	4.42929e-09
NM_144731	chr8	60002622	60131852	-	4326	1	Galnt7|AI225872|-|8|8 B3.2|protein-coding	9.20058	11.4156	4.46035	4.01294	-1.075	3.68847e-10	4.44325e-09
NM_027909	chr9	44117320	44128365	-	4318	1	C2cd2l|1300006O23Rik|Tmem24|-|9|9 B|protein-coding	13.4324	11.4367	21.9434	20.8869	0.986418	3.74444e-10	4.50835e-09
NM_001163539	chrX	83115612	83136838	+	3831	1	5430427O19Rik|-|RP23-311G7.1|X|X B|protein-coding	0.708072	0.522144	0.0314583	0	-5.07606	3.79546e-10	4.56743e-09
NM_011243	chr14	17263354	17407724	-	2764	1	Rarb|A830025K23|Hap|Nr1b2|RARbeta2|-|14 A1-A3|14 7.08 cM|protein-coding	0.981413	0.709514	0.0289716	0.0247707	-4.69314	3.969e-10	4.77382e-09
NM_145711	chr4	6614533	6917870	-	2841	1	Tox|1700007F02Rik|RP23-395P16.1|4 A1|4|protein-coding	15.4333	17.4653	7.11649	7.23135	-0.989748	3.99286e-10	4.80004e-09
NM_011141	chr4	124334889	124337899	+	3006	1	Pou3f1|Oct-6|Oct6|Otf-6|Otf6|Scip|Test1|Tst-1|Tst1|RP23-230F2.2|4 D2.2|4 57.86 cM|protein-coding	0.459393	0.991645	0.0133196	0	-6.34027	4.04728e-10	4.86297e-09
NM_009120	chr10	61143069	61156045	+	2593	1	Sar1a|1600019H17Rik|Sara|Sara1|-|10 B4|10|protein-coding	76.2157	80.4155	128.808	115.544	0.84716	4.07984e-10	4.89957e-09
NM_194054	chr11	29592898	29644414	+	6154	1	Rtn4|1110020G17Rik|AA407876|AA409940|AA960376|ASY|C130026I10Rik|NOGO|NSP-CL|NgA|Nogo-A|Nogo-B|Nogo-C|mKIAA0886|mKIAA4153|RP23-176O5.4|11 A3.3|11|protein-coding	29.1002	35.0241	50.1666	50.1201	0.853889	4.13779e-10	4.96407e-09
NM_010599	chr11	69139760	69146543	+	2521	1	Kcnab3|C330022D06Rik|Kcnab4|mKv(beta)4|RP23-26L6.3|11|11 B4|protein-coding	1.87806	2.70726	5.80808	6.4243	1.62163	4.13624e-10	4.96407e-09
NM_033370	chr7	121359073	121398194	-	3291	1	Copb1|2610019B04Rik|-|7 F1|7 59.31 cM|protein-coding	73.1189	73.6576	117.371	110.379	0.838542	4.22206e-10	5.06258e-09
NM_009597	chr15	99501149	99531559	+	3750	1	Asic1|AI843610|ASIC|ASIC1a|Accn2|B530003N02Rik|BNaC2|-|15|15 F3|protein-coding	7.27317	5.3764	12.1094	13.614	1.22566	4.25901e-10	5.10427e-09
NM_011340	chr11	75223531	75236125	-	1484	1	Serpinf1|AI195227|EPC-1|Pedf|Pedfl|Sdf3|RP23-384C18.1|11 B5|11|protein-coding	1.59534	2.06156	0.135171	0.0693393	-3.93944	4.35598e-10	5.21781e-09
NM_008991	chr3	121461828	121518133	-	3374	1	Abcd3|AI313901|AU018866|AW146054|PMP68|PMP70|Pxmp1|-|3 G-H1|3 52.94 cM|protein-coding	49.145	54.1981	80.4679	78.6295	0.82922	4.48394e-10	5.36834e-09
NM_177074	chr2	65154690	65202083	-	1592	1	Slc38a11|9330158F14Rik|RP23-346G8.4|2 C1.3|2|protein-coding	0.867422	1.99565	0.02515	0	-6.40194	4.53885e-10	5.4313e-09
NM_009915	chr9	124016922	124023879	+	3584	1	Ccr2|Cc-ckr-2|Ccr2a|Ccr2b|Ckr2|Ckr2a|Ckr2b|Cmkbr2|mJe-r|-|9 F|9 75.05 cM|protein-coding	0.42664	0.39402	0	0	-8.099	4.73003e-10	5.65718e-09
NR_027352	chr1	192771525	192803175	-	3889	1	Vash2|B130052G07Rik|-|1 H6|1|protein-coding	0.583336	0.816938	0.0309891	0.0440642	-3.95802	4.73549e-10	5.66082e-09
NM_022890	chr5	5505015	5514976	-	3788	1	Cldn12|-|-|5 A1|5|protein-coding	12.5384	13.8653	20.9365	21.1608	0.879665	4.80592e-10	5.74208e-09
NM_001243762	chrX	6735538	6896484	-	4154	1	Clcn5|5430408K11Rik|ClC-5|Clc5|D930009B12Rik|DXImx42e|Sfc13|T25545|RP23-146I4.3|X A1.1|X 3.21 cM|protein-coding	8.71474	9.6598	3.67934	3.84937	-1.07972	4.8128e-10	5.74737e-09
NM_001081260	chr2	84890617	84913205	+	5733	1	Tnks1bp1|Tab182|mKIAA1741|-|2 D|2|protein-coding	21.8686	25.4107	10.9436	11.4613	-0.869186	4.88423e-10	5.8297e-09
NM_009735	chr2	121973423	121978818	+	852	1	B2m|Ly-m11|beta2-m|beta2m|RP23-34E24.5|2 F1-F3|2 60.55 cM|protein-coding	587.389	727.356	319.932	299.565	-0.876218	4.89439e-10	5.83884e-09
NM_001243100	chr4	14857788	14880177	+	888	1	Gm11837|OTTMUSG00000004551|-|4 A2|4|protein-coding	14.1628	17.9336	3.61386	4.58867	-1.75453	4.96272e-10	5.91735e-09
NM_013866	chr15	103144326	103170517	-	2281	1	Zfp385a|Hzf|Zfp385|-|15 F3|15|protein-coding	3.15693	4.66019	0.404425	0.765493	-2.51242	5.00894e-10	5.96942e-09
NM_001253768	chr3	146067606	146103101	+	3674	1	Ssx2ip|AU014939|AU042321|Adip|-|3 H2|3|protein-coding	6.44358	7.42002	11.4974	12.7307	1.01278	5.01449e-10	5.97299e-09
NM_175145	chr2	127073711	127086500	+	4395	1	Tmem127|2310003P10Rik|AI314202|AI317350|RP23-206D14.4|2 F1|2 61.87 cM|protein-coding	22.7581	25.3732	35.4692	40.1226	0.858674	5.08997e-10	6.05981e-09
NM_175194	chr10	62383381	62409242	+	3130	1	Slc25a16|3110021G18Rik|GDA|GDC|HGT.1|ML7|-|10 B4|10|protein-coding	6.53923	7.28091	11.5218	13.0836	1.03938	5.11055e-10	6.08122e-09
NM_001162503	chr2	122591095	122635287	+	1652	1	Sqrdl|0610039J17Rik|4930557M22Rik|RP23-70E1.4|2|2 F2|protein-coding	17.5846	18.4013	31.9803	28.7687	0.960663	5.32233e-10	6.33e-09
NM_001195049	chrX	140100288	140232339	+	8596	1	Pak3|PAK-3|Pak65alpha|Pak65beta|Stk4|RP23-45O6.1|X F2|X|protein-coding	26.1061	25.202	12.3668	8.42471	-1.10069	5.33458e-10	6.34136e-09
NM_177055	chr1	87613658	87633181	-	1928	1	A630001G21Rik|-|-|1 C5|1|protein-coding	0.921016	1.4649	0.041534	0.0355115	-4.66403	5.35533e-10	6.36279e-09
NM_001253736	chr14	70564025	70576622	-	1575	1	Pdlim2|4732462F18Rik|Slim|-|14 D2|14|protein-coding	0.939322	0.896613	0	0	-8.07455	5.61044e-10	6.6625e-09
NM_033602	chr14	48740544	48880558	+	5841	1	Peli2|AW047589|BB129927|-|14 C1|14 24.6 cM|protein-coding	1.08079	1.18862	0.219764	0.193442	-2.24953	5.64285e-10	6.69759e-09
NM_026728	chr4	107838042	107851913	+	1295	1	Echdc2|1300017C12Rik|2610009M20Rik|D4Ertd765e|RP23-379K6.3|4 C7|4 50.3 cM|protein-coding	20.8325	21.9901	37.42	34.928	0.962113	5.8211e-10	6.90566e-09
NM_146006	chr10	75994372	76016679	+	3078	1	Lss|2810025N20Rik|BC029082|D10Ertd116e|Osc|-|10 C1|10 39.1 cM|protein-coding	10.5435	12.7562	21.3478	18.077	0.965622	5.85877e-10	6.94331e-09
NM_145121	chr11	97864215	97883941	-	1980	1	Cacnb1|Cchb1|Cchlb1|RP23-309H19.4|11 D|11 61.5 cM|protein-coding	17.6607	13.9266	5.38925	5.44729	-1.34182	5.8584e-10	6.94331e-09
NM_010052	chr12	110691665	110701546	+	4332	1	Dlk1|AW742678|DLK-1|DlkI|FA1|Ly107|Peg9|SCP1|ZOG|pG2|pref-1|-|12 E-F1|12 60.17 cM|protein-coding	4.64512	6.76379	1.71311	0.916861	-1.91015	5.96133e-10	7.06128e-09
NM_008102	chr14	47773570	47809077	-	2756	1	Gch1|GTP-CH|GTPCH|Gch|-|14 C2-3|14 24.6 cM|protein-coding	97.5492	109.319	152.207	173.042	0.860416	6.01866e-10	7.12558e-09
NM_001205353	chr15	85889157	85968066	+	4289	1	Gramd4|9930016O13|-|15 E2|15|protein-coding	9.15346	9.33745	3.89082	3.83995	-1.0525	6.03903e-10	7.14608e-09
NM_027106	chr19	42197765	42203483	-	971	1	Avpi1|2310008N12Rik|AA410041|VIT32|esu|mVIT32|-|19 C3|19|protein-coding	5.53656	4.40302	14.6247	13.2235	1.69129	6.06977e-10	7.17883e-09
NM_174868	chr3	151936424	152003371	-	5336	1	Fam73a|A930038D06|AI852168|C030011O14Rik|-|3 H3|3|protein-coding	8.88251	8.68141	13.7425	14.6626	0.89872	6.14072e-10	7.25907e-09
NM_181595	chr6	4853320	5115661	+	9529	1	Ppp1r9a|2810430P21Rik|4930518N04Rik|5330407E15|A230094E16Rik|BB181831|NRB|mKIAA1222|neurabin-I|-|6 A1|6 1.86 cM|protein-coding	11.7181	10.2991	4.20556	5.17075	-1.02809	6.20056e-10	7.32611e-09
NM_029002	chr8	24263743	24269420	+	2231	1	Nkx6-3|9130417I07Rik|Nkx6.3|-|8 A2|8|protein-coding	0.663125	1.23077	0.0179465	0.015434	-5.45741	6.39597e-10	7.55318e-09
NM_001025577	chr8	118227153	118230794	-	3639	1	Maf|2810401A20Rik|A230108G15Rik|AW047063|c-maf|-|8 E1|8 62.61 cM|protein-coding	0.542102	1.32582	0.0441207	0.0094623	-4.89532	6.41581e-10	7.57279e-09
NM_028787	chr1	127457593	127492261	+	2579	1	Slc35f5|1300003P13Rik|AI646727|-|1 E3|1|protein-coding	24.4211	31.5438	43.7548	49.7876	0.951175	6.50647e-10	7.67593e-09
NM_007731	chr10	61301246	61441856	-	2857	1	Col13a1|-|-|10 B4|10 32.29 cM|protein-coding	0.966704	0.65895	3.41191	2.82836	2.1466	6.54714e-10	7.72002e-09
NM_001177307	chr7	133938748	133942692	-	1576	1	Aldoa|Aldo-1|Aldo1|RP24-191C1.1|7|7 F4|protein-coding	274.799	324.498	462.163	465.029	0.838074	6.64562e-10	7.83219e-09
NM_080555	chr4	104829952	104905372	+	3154	1	Ppap2b|1110003O22Rik|2610002D05Rik|AV025606|D4Bwg0538e|D4Bwg1535e|Lpp3|Ppab2b|RP23-104G20.1|4 C6|4 49.18 cM|protein-coding	7.42773	9.87449	2.96343	2.95289	-1.33813	6.65143e-10	7.83509e-09
NM_015828	chr4	44046947	44097049	-	5370	1	Gne|2310066H07Rik|DMRV|GLCNE|IBM2|NM|Uae1|RP23-209M8.6|4 B1|4|protein-coding	8.44967	9.13047	13.5883	14.4295	0.878989	6.68766e-10	7.87381e-09
NM_019699	chr19	10138654	10175993	-	1494	1	Fads2|2900042M13Rik|Fadsd2|-|19|19 B|protein-coding	15.945	17.0392	5.42399	6.16527	-1.30067	6.83314e-10	8.04105e-09
NM_172563	chr11	90197849	90252231	-	5659	1	Hlf|E230015K02Rik|RP23-220F20.3|11 C-D|11 55.03 cM|protein-coding	4.81087	4.27662	1.53115	1.62766	-1.31984	6.85022e-10	8.0571e-09
NM_177613	chr10	79144940	79151143	+	1259	1	Cdc34|AI327276|UBE2R1|-|10 C1|10 39.72 cM|protein-coding	20.6449	24.27	39.2548	36.7972	0.966455	6.88703e-10	8.09633e-09
NM_001039533	chr16	13834023	13903228	-	3199	1	Pdxdc1|2210010A19Rik|AA415817|Kiaa0251-hp|-|16 A1|16|protein-coding	43.2923	45.9438	70.5493	66.3939	0.823705	6.94643e-10	8.16206e-09
NM_182991	chr8	73007770	73011257	-	1477	1	Tmem59l|5330410G16Rik|-|8 B3.3|8|protein-coding	74.6987	84.6899	31.1795	39.0626	-0.973413	6.9869e-10	8.20549e-09
NM_172493	chrX	126284278	127000369	+	8412	1	Diap2|Dia3|Diaph2|Drf2|E430022I22Rik|-|X E3|X|protein-coding	2.57391	2.97958	4.8928	4.64439	0.986517	7.04842e-10	8.27358e-09
NM_172564	chr11	98926992	98950620	-	4740	1	Tns4|9930017A07Rik|AA589547|AU016405|Cten|RP23-80N1.1|11 D|11|protein-coding	0.280947	0.686825	0	0.00726441	-6.42565	7.06519e-10	8.28912e-09
NM_010444	chr15	101097277	101105225	+	2467	1	Nr4a1|GFRP1|Gfrp|Hbr-1|Hbr1|Hmr|N10|NGFI-B|NGFIB|NP10|TIS1|TR3|nur77|-|15|15 F|protein-coding	25.27	38.9065	13.1224	8.57757	-1.35267	7.38247e-10	8.65702e-09
NM_023142	chr5	145875125	145889055	+	1539	1	Arpc1b|41kDa|AA408064|AA408534|AA571392|AF007010|AW208418|L72|SOP2Hs|p41-ARC|-|5 G2|5|protein-coding	34.066	36.064	16.3693	14.8175	-0.963814	7.44547e-10	8.72652e-09
NM_173739	chr7	118615175	118923491	-	2562	1	Galnt18|2900011G21Rik|BC024988|Galntl4|-|7 F1|7|protein-coding	5.79452	7.22635	13.6066	11.614	1.15997	7.53665e-10	8.82898e-09
[truncated: 21,408 more rows]
